# Supplementary material for: TRP channel expression patterns define molecular subtypes, prognosis, and therapeutic targets in gastric cancer
Source: Front Immunol. 2026 Mar 5;17:1752001. doi: 10.3389/fimmu.2026.1752001 (PMC12999853; doi:10.3389/fimmu.2026.1752001)
Supplement: Supplementary file 8 [file Table1.xlsx]

## Sheet: Table S1
Table S1 summarizes the detailed information about the SNV of 28 TRP channel regulators in the Pan-cancers
cancertype	symbol	EffectiveMut	NonEffectiveMut	sample_size	percentage	entrez
ACC	MCOLN1	0	2	92	0	57192
ACC	PKD2	1	1	92	1.08696	5311
ACC	TRPA1	3	1	92	3.26087	8989
ACC	TRPC1	1	0	92	1.08696	7220
ACC	TRPC3	2	0	92	2.17391	7222
ACC	TRPC5	1	0	92	1.08696	7224
ACC	TRPC6	1	0	92	1.08696	7225
ACC	TRPC7	2	2	92	2.17391	57113
ACC	TRPM1	1	1	92	1.08696	4308
ACC	TRPM2	1	1	92	1.08696	7226
ACC	TRPM3	1	0	92	1.08696	80036
ACC	TRPM4	1	0	92	1.08696	54795
ACC	TRPM6	2	2	92	2.17391	140803
ACC	TRPM7	2	0	92	2.17391	54822
ACC	TRPM8	2	1	92	2.17391	79054
ACC	TRPV1	0	1	92	0	7442
ACC	TRPV2	1	0	92	1.08696	51393
ACC	TRPV4	4	0	92	4.34783	59341
ACC	TRPV5	0	1	92	0	56302
BLCA	MCOLN1	7	4	411	1.70316	57192
BLCA	MCOLN2	1	2	411	0.243309	255231
BLCA	MCOLN3	7	2	411	1.70316	55283
BLCA	PKD1	12	18	411	2.91971	5310
BLCA	PKD2	6	4	411	1.45985	5311
BLCA	PKD2L1	9	5	411	2.18978	9033
BLCA	TRPA1	16	9	411	3.89294	8989
BLCA	TRPC1	8	1	411	1.94647	7220
BLCA	TRPC3	6	2	411	1.45985	7222
BLCA	TRPC4	15	5	411	3.64964	7223
BLCA	TRPC5	7	5	411	1.70316	7224
BLCA	TRPC6	8	2	411	1.94647	7225
BLCA	TRPC7	7	2	411	1.70316	57113
BLCA	TRPM1	14	9	411	3.40633	4308
BLCA	TRPM2	14	11	411	3.40633	7226
BLCA	TRPM3	20	5	411	4.86618	80036
BLCA	TRPM4	8	4	411	1.94647	54795
BLCA	TRPM5	4	8	411	0.973236	29850
BLCA	TRPM6	20	6	411	4.86618	140803
BLCA	TRPM7	13	3	411	3.16302	54822
BLCA	TRPM8	7	4	411	1.70316	79054
BLCA	TRPV1	0	1	411	0	7442
BLCA	TRPV2	6	7	411	1.45985	51393
BLCA	TRPV3	6	4	411	1.45985	162514
BLCA	TRPV4	5	6	411	1.21655	59341
BLCA	TRPV5	11	3	411	2.6764	56302
BLCA	TRPV6	6	4	411	1.45985	55503
BRCA	MCOLN1	7	3	1026	0.682261	57192
BRCA	MCOLN2	6	2	1026	0.584795	255231
BRCA	MCOLN3	7	2	1026	0.682261	55283
BRCA	PKD1	12	9	1026	1.16959	5310
BRCA	PKD2	8	0	1026	0.779727	5311
BRCA	PKD2L1	5	3	1026	0.487329	9033
BRCA	TRPA1	14	3	1026	1.36452	8989
BRCA	TRPC1	8	5	1026	0.779727	7220
BRCA	TRPC3	9	4	1026	0.877193	7222
BRCA	TRPC4	8	3	1026	0.779727	7223
BRCA	TRPC5	12	8	1026	1.16959	7224
BRCA	TRPC6	10	4	1026	0.974659	7225
BRCA	TRPC7	10	7	1026	0.974659	57113
BRCA	TRPM1	9	6	1026	0.877193	4308
BRCA	TRPM2	10	10	1026	0.974659	7226
BRCA	TRPM3	14	9	1026	1.36452	80036
BRCA	TRPM4	5	6	1026	0.487329	54795
BRCA	TRPM5	9	2	1026	0.877193	29850
BRCA	TRPM6	20	4	1026	1.94932	140803
BRCA	TRPM7	8	3	1026	0.779727	54822
BRCA	TRPM8	13	3	1026	1.26706	79054
BRCA	TRPV2	8	5	1026	0.779727	51393
BRCA	TRPV3	5	5	1026	0.487329	162514
BRCA	TRPV4	3	2	1026	0.292398	59341
BRCA	TRPV5	2	4	1026	0.194932	56302
BRCA	TRPV6	4	4	1026	0.389864	55503
CESC	MCOLN1	2	3	291	0.687285	57192
CESC	MCOLN2	4	1	291	1.37457	255231
CESC	MCOLN3	4	1	291	1.37457	55283
CESC	PKD1	18	16	291	6.18557	5310
CESC	PKD2	1	1	291	0.343643	5311
CESC	PKD2L1	5	4	291	1.71821	9033
CESC	TRPA1	6	1	291	2.06186	8989
CESC	TRPC1	8	4	291	2.74914	7220
CESC	TRPC2	0	1	291	0	7221
CESC	TRPC3	4	4	291	1.37457	7222
CESC	TRPC4	4	1	291	1.37457	7223
CESC	TRPC5	5	5	291	1.71821	7224
CESC	TRPC6	3	0	291	1.03093	7225
CESC	TRPC7	6	3	291	2.06186	57113
CESC	TRPM1	9	6	291	3.09278	4308
CESC	TRPM2	6	9	291	2.06186	7226
CESC	TRPM3	10	7	291	3.43643	80036
CESC	TRPM4	7	3	291	2.4055	54795
CESC	TRPM5	2	3	291	0.687285	29850
CESC	TRPM6	10	7	291	3.43643	140803
CESC	TRPM7	7	2	291	2.4055	54822
CESC	TRPM8	6	4	291	2.06186	79054
CESC	TRPV2	5	7	291	1.71821	51393
CESC	TRPV3	1	1	291	0.343643	162514
CESC	TRPV4	3	3	291	1.03093	59341
CESC	TRPV5	1	5	291	0.343643	56302
CESC	TRPV6	4	3	291	1.37457	55503
CHOL	MCOLN1	1	0	36	2.77778	57192
CHOL	PKD2	0	1	36	0	5311
CHOL	TRPC4	1	0	36	2.77778	7223
CHOL	TRPC5	1	0	36	2.77778	7224
CHOL	TRPC6	1	0	36	2.77778	7225
CHOL	TRPM6	1	0	36	2.77778	140803
CHOL	TRPV4	0	1	36	0	59341
COAD	MCOLN1	14	5	407	3.4398	57192
COAD	MCOLN2	8	2	407	1.9656	255231
COAD	MCOLN3	11	3	407	2.7027	55283
COAD	PKD1	31	15	407	7.61671	5310
COAD	PKD2	17	2	407	4.1769	5311
COAD	PKD2L1	13	5	407	3.1941	9033
COAD	TRPA1	24	7	407	5.89681	8989
COAD	TRPC1	11	2	407	2.7027	7220
COAD	TRPC3	26	12	407	6.38821	7222
COAD	TRPC4	30	14	407	7.37101	7223
COAD	TRPC5	20	4	407	4.914	7224
COAD	TRPC6	19	5	407	4.6683	7225
COAD	TRPC7	18	8	407	4.4226	57113
COAD	TRPM1	21	11	407	5.15971	4308
COAD	TRPM2	29	13	407	7.12531	7226
COAD	TRPM3	29	16	407	7.12531	80036
COAD	TRPM4	11	8	407	2.7027	54795
COAD	TRPM5	10	4	407	2.457	29850
COAD	TRPM6	27	9	407	6.63391	140803
COAD	TRPM7	17	4	407	4.1769	54822
COAD	TRPM8	18	11	407	4.4226	79054
COAD	TRPV1	1	3	407	0.2457	7442
COAD	TRPV2	11	7	407	2.7027	51393
COAD	TRPV3	12	7	407	2.9484	162514
COAD	TRPV4	11	7	407	2.7027	59341
COAD	TRPV5	19	12	407	4.6683	56302
COAD	TRPV6	16	6	407	3.9312	55503
DLBC	MCOLN1	1	0	37	2.7027	57192
DLBC	PKD1	0	2	37	0	5310
DLBC	TRPC1	1	0	37	2.7027	7220
DLBC	TRPC3	1	0	37	2.7027	7222
DLBC	TRPC5	1	0	37	2.7027	7224
DLBC	TRPC6	1	0	37	2.7027	7225
DLBC	TRPM2	3	0	37	8.10811	7226
DLBC	TRPM3	3	3	37	8.10811	80036
DLBC	TRPM4	0	1	37	0	54795
DLBC	TRPM6	3	0	37	8.10811	140803
DLBC	TRPM7	1	0	37	2.7027	54822
ESCA	MCOLN1	4	0	185	2.16216	57192
ESCA	MCOLN3	1	1	185	0.540541	55283
ESCA	PKD1	8	6	185	4.32432	5310
ESCA	PKD2	2	2	185	1.08108	5311
ESCA	TRPA1	6	7	185	3.24324	8989
ESCA	TRPC1	2	3	185	1.08108	7220
ESCA	TRPC3	3	3	185	1.62162	7222
ESCA	TRPC4	6	0	185	3.24324	7223
ESCA	TRPC5	2	1	185	1.08108	7224
ESCA	TRPC6	1	3	185	0.540541	7225
ESCA	TRPC7	3	0	185	1.62162	57113
ESCA	TRPM1	4	0	185	2.16216	4308
ESCA	TRPM3	9	4	185	4.86486	80036
ESCA	TRPM4	3	0	185	1.62162	54795
ESCA	TRPM5	2	1	185	1.08108	29850
ESCA	TRPM6	5	3	185	2.7027	140803
ESCA	TRPM7	2	5	185	1.08108	54822
ESCA	TRPM8	1	1	185	0.540541	79054
ESCA	TRPV2	2	0	185	1.08108	51393
ESCA	TRPV3	2	1	185	1.08108	162514
ESCA	TRPV4	3	0	185	1.62162	59341
ESCA	TRPV5	0	3	185	0	56302
ESCA	TRPV6	1	5	185	0.540541	55503
GBM	MCOLN1	2	3	403	0.496278	57192
GBM	MCOLN2	3	1	403	0.744417	255231
GBM	MCOLN3	8	1	403	1.98511	55283
GBM	PKD1	4	5	403	0.992556	5310
GBM	PKD2	4	0	403	0.992556	5311
GBM	PKD2L1	3	1	403	0.744417	9033
GBM	TRPA1	9	1	403	2.23325	8989
GBM	TRPC1	4	0	403	0.992556	7220
GBM	TRPC3	1	1	403	0.248139	7222
GBM	TRPC4	4	4	403	0.992556	7223
GBM	TRPC5	3	1	403	0.744417	7224
GBM	TRPC6	7	0	403	1.73697	7225
GBM	TRPC7	7	6	403	1.73697	57113
GBM	TRPM1	5	4	403	1.24069	4308
GBM	TRPM2	9	7	403	2.23325	7226
GBM	TRPM3	8	4	403	1.98511	80036
GBM	TRPM4	6	3	403	1.48883	54795
GBM	TRPM5	3	2	403	0.744417	29850
GBM	TRPM6	8	4	403	1.98511	140803
GBM	TRPM7	4	3	403	0.992556	54822
GBM	TRPM8	4	6	403	0.992556	79054
GBM	TRPV1	0	1	403	0	7442
GBM	TRPV2	3	5	403	0.744417	51393
GBM	TRPV3	1	3	403	0.248139	162514
GBM	TRPV4	4	1	403	0.992556	59341
GBM	TRPV5	10	7	403	2.48139	56302
GBM	TRPV6	11	6	403	2.72953	55503
HNSC	MCOLN1	3	1	509	0.589391	57192
HNSC	MCOLN2	4	1	509	0.785855	255231
HNSC	MCOLN3	5	1	509	0.982318	55283
HNSC	PKD1	19	10	509	3.73281	5310
HNSC	PKD2	3	1	509	0.589391	5311
HNSC	PKD2L1	10	4	509	1.96464	9033
HNSC	TRPA1	17	10	509	3.33988	8989
HNSC	TRPC1	10	0	509	1.96464	7220
HNSC	TRPC3	8	1	509	1.57171	7222
HNSC	TRPC4	11	3	509	2.1611	7223
HNSC	TRPC5	13	3	509	2.55403	7224
HNSC	TRPC6	7	3	509	1.37525	7225
HNSC	TRPC7	3	1	509	0.589391	57113
HNSC	TRPM1	6	7	509	1.17878	4308
HNSC	TRPM2	10	7	509	1.96464	7226
HNSC	TRPM3	21	11	509	4.12574	80036
HNSC	TRPM4	5	5	509	0.982318	54795
HNSC	TRPM5	6	3	509	1.17878	29850
HNSC	TRPM6	12	6	509	2.35756	140803
HNSC	TRPM7	12	3	509	2.35756	54822
HNSC	TRPM8	5	3	509	0.982318	79054
HNSC	TRPV1	0	1	509	0	7442
HNSC	TRPV2	4	8	509	0.785855	51393
HNSC	TRPV3	5	2	509	0.982318	162514
HNSC	TRPV4	11	9	509	2.1611	59341
HNSC	TRPV5	11	4	509	2.1611	56302
HNSC	TRPV6	7	3	509	1.37525	55503
KICH	PKD1	0	1	66	0	5310
KICH	PKD2	1	0	66	1.51515	5311
KICH	TRPM7	1	0	66	1.51515	54822
KIRC	MCOLN1	3	0	370	0.810811	57192
KIRC	MCOLN2	1	0	370	0.27027	255231
KIRC	MCOLN3	3	1	370	0.810811	55283
KIRC	PKD1	5	2	370	1.35135	5310
KIRC	PKD2	1	0	370	0.27027	5311
KIRC	PKD2L1	3	0	370	0.810811	9033
KIRC	TRPA1	0	1	370	0	8989
KIRC	TRPC1	2	0	370	0.540541	7220
KIRC	TRPC3	0	1	370	0	7222
KIRC	TRPC4	2	2	370	0.540541	7223
KIRC	TRPC7	3	0	370	0.810811	57113
KIRC	TRPM1	1	1	370	0.27027	4308
KIRC	TRPM2	3	1	370	0.810811	7226
KIRC	TRPM3	4	3	370	1.08108	80036
KIRC	TRPM4	2	0	370	0.540541	54795
KIRC	TRPM5	2	0	370	0.540541	29850
KIRC	TRPM6	7	0	370	1.89189	140803
KIRC	TRPM7	3	2	370	0.810811	54822
KIRC	TRPV4	2	1	370	0.540541	59341
KIRC	TRPV5	2	1	370	0.540541	56302
KIRC	TRPV6	1	0	370	0.27027	55503
KIRP	MCOLN3	2	2	282	0.70922	55283
KIRP	PKD1	8	2	282	2.83688	5310
KIRP	PKD2	2	0	282	0.70922	5311
KIRP	PKD2L1	1	0	282	0.35461	9033
KIRP	TRPA1	1	0	282	0.35461	8989
KIRP	TRPC1	1	0	282	0.35461	7220
KIRP	TRPC3	2	1	282	0.70922	7222
KIRP	TRPC4	1	0	282	0.35461	7223
KIRP	TRPC5	1	1	282	0.35461	7224
KIRP	TRPC7	2	1	282	0.70922	57113
KIRP	TRPM1	6	1	282	2.12766	4308
KIRP	TRPM2	2	2	282	0.70922	7226
KIRP	TRPM3	3	3	282	1.06383	80036
KIRP	TRPM4	0	4	282	0	54795
KIRP	TRPM5	2	2	282	0.70922	29850
KIRP	TRPM6	3	1	282	1.06383	140803
KIRP	TRPM7	4	0	282	1.41844	54822
KIRP	TRPM8	2	0	282	0.70922	79054
KIRP	TRPV2	2	0	282	0.70922	51393
KIRP	TRPV3	3	0	282	1.06383	162514
KIRP	TRPV4	2	1	282	0.70922	59341
KIRP	TRPV5	1	0	282	0.35461	56302
KIRP	TRPV6	3	0	282	1.06383	55503
LAML	PKD2	1	0	85	1.17647	5311
LAML	TRPM5	1	0	85	1.17647	29850
LGG	MCOLN1	3	0	526	0.570342	57192
LGG	MCOLN2	1	0	526	0.190114	255231
LGG	MCOLN3	0	1	526	0	55283
LGG	PKD1	2	4	526	0.380228	5310
LGG	PKD2	1	0	526	0.190114	5311
LGG	PKD2L1	1	2	526	0.190114	9033
LGG	TRPA1	7	2	526	1.3308	8989
LGG	TRPC1	1	0	526	0.190114	7220
LGG	TRPC3	3	0	526	0.570342	7222
LGG	TRPC4	4	0	526	0.760456	7223
LGG	TRPC5	3	1	526	0.570342	7224
LGG	TRPC6	2	4	526	0.380228	7225
LGG	TRPC7	8	0	526	1.52091	57113
LGG	TRPM1	4	1	526	0.760456	4308
LGG	TRPM2	4	2	526	0.760456	7226
LGG	TRPM3	2	3	526	0.380228	80036
LGG	TRPM4	2	0	526	0.380228	54795
LGG	TRPM5	3	2	526	0.570342	29850
LGG	TRPM6	6	5	526	1.14068	140803
LGG	TRPM7	2	1	526	0.380228	54822
LGG	TRPM8	4	1	526	0.760456	79054
LGG	TRPV2	2	3	526	0.380228	51393
LGG	TRPV3	2	1	526	0.380228	162514
LGG	TRPV4	1	2	526	0.190114	59341
LGG	TRPV5	4	2	526	0.760456	56302
LGG	TRPV6	5	1	526	0.95057	55503
LIHC	MCOLN1	0	1	365	0	57192
LIHC	MCOLN2	3	2	365	0.821918	255231
LIHC	MCOLN3	1	3	365	0.273973	55283
LIHC	PKD1	7	1	365	1.91781	5310
LIHC	PKD2	1	0	365	0.273973	5311
LIHC	PKD2L1	1	3	365	0.273973	9033
LIHC	TRPA1	15	3	365	4.10959	8989
LIHC	TRPC1	3	0	365	0.821918	7220
LIHC	TRPC3	4	1	365	1.09589	7222
LIHC	TRPC4	2	4	365	0.547945	7223
LIHC	TRPC5	1	0	365	0.273973	7224
LIHC	TRPC6	7	1	365	1.91781	7225
LIHC	TRPC7	7	3	365	1.91781	57113
LIHC	TRPM1	6	7	365	1.64384	4308
LIHC	TRPM2	4	3	365	1.09589	7226
LIHC	TRPM3	5	3	365	1.36986	80036
LIHC	TRPM4	3	0	365	0.821918	54795
LIHC	TRPM5	2	2	365	0.547945	29850
LIHC	TRPM6	9	5	365	2.46575	140803
LIHC	TRPM7	5	5	365	1.36986	54822
LIHC	TRPM8	8	1	365	2.19178	79054
LIHC	TRPV2	4	0	365	1.09589	51393
LIHC	TRPV3	2	2	365	0.547945	162514
LIHC	TRPV4	2	0	365	0.547945	59341
LIHC	TRPV5	4	6	365	1.09589	56302
LIHC	TRPV6	1	0	365	0.273973	55503
LUAD	MCOLN1	4	5	567	0.705467	57192
LUAD	MCOLN2	7	3	567	1.23457	255231
LUAD	MCOLN3	9	2	567	1.5873	55283
LUAD	PKD1	28	8	567	4.93827	5310
LUAD	PKD2	16	3	567	2.82187	5311
LUAD	PKD2L1	14	2	567	2.46914	9033
LUAD	TRPA1	51	20	567	8.99471	8989
LUAD	TRPC1	9	3	567	1.5873	7220
LUAD	TRPC3	16	5	567	2.82187	7222
LUAD	TRPC4	43	19	567	7.58377	7223
LUAD	TRPC5	33	8	567	5.82011	7224
LUAD	TRPC6	26	6	567	4.58554	7225
LUAD	TRPC7	21	13	567	3.7037	57113
LUAD	TRPM1	34	16	567	5.99647	4308
LUAD	TRPM2	28	14	567	4.93827	7226
LUAD	TRPM3	23	14	567	4.05644	80036
LUAD	TRPM4	12	6	567	2.1164	54795
LUAD	TRPM5	14	4	567	2.46914	29850
LUAD	TRPM6	38	15	567	6.70194	140803
LUAD	TRPM7	12	4	567	2.1164	54822
LUAD	TRPM8	24	10	567	4.2328	79054
LUAD	TRPV2	10	9	567	1.76367	51393
LUAD	TRPV3	14	7	567	2.46914	162514
LUAD	TRPV4	14	7	567	2.46914	59341
LUAD	TRPV5	32	17	567	5.64374	56302
LUAD	TRPV6	25	14	567	4.40917	55503
LUSC	MCOLN1	5	2	485	1.03093	57192
LUSC	MCOLN2	4	3	485	0.824742	255231
LUSC	MCOLN3	10	1	485	2.06186	55283
LUSC	PKD1	20	15	485	4.12371	5310
LUSC	PKD2	9	4	485	1.85567	5311
LUSC	PKD2L1	12	4	485	2.47423	9033
LUSC	TRPA1	41	13	485	8.45361	8989
LUSC	TRPC1	14	6	485	2.8866	7220
LUSC	TRPC3	21	7	485	4.3299	7222
LUSC	TRPC4	21	8	485	4.3299	7223
LUSC	TRPC5	31	11	485	6.39175	7224
LUSC	TRPC6	4	6	485	0.824742	7225
LUSC	TRPC7	11	8	485	2.26804	57113
LUSC	TRPM1	26	10	485	5.36082	4308
LUSC	TRPM2	20	9	485	4.12371	7226
LUSC	TRPM3	23	19	485	4.74227	80036
LUSC	TRPM4	8	7	485	1.64948	54795
LUSC	TRPM5	4	6	485	0.824742	29850
LUSC	TRPM6	25	11	485	5.15464	140803
LUSC	TRPM7	17	1	485	3.50515	54822
LUSC	TRPM8	15	4	485	3.09278	79054
LUSC	TRPV2	5	3	485	1.03093	51393
LUSC	TRPV3	7	2	485	1.4433	162514
LUSC	TRPV4	13	2	485	2.68041	59341
LUSC	TRPV5	20	7	485	4.12371	56302
LUSC	TRPV6	6	7	485	1.23711	55503
MESO	TRPA1	1	0	82	1.21951	8989
MESO	TRPC1	1	0	82	1.21951	7220
MESO	TRPC4	1	0	82	1.21951	7223
MESO	TRPM1	0	1	82	0	4308
MESO	TRPM2	1	0	82	1.21951	7226
MESO	TRPM3	0	1	82	0	80036
MESO	TRPM4	1	0	82	1.21951	54795
MESO	TRPM5	0	1	82	0	29850
MESO	TRPM7	1	0	82	1.21951	54822
OV	MCOLN1	1	1	412	0.242718	57192
OV	MCOLN2	3	3	412	0.728155	255231
OV	MCOLN3	2	0	412	0.485437	55283
OV	PKD1	1	0	412	0.242718	5310
OV	PKD2	2	0	412	0.485437	5311
OV	PKD2L1	8	2	412	1.94175	9033
OV	TRPA1	8	5	412	1.94175	8989
OV	TRPC1	5	0	412	1.21359	7220
OV	TRPC3	4	2	412	0.970874	7222
OV	TRPC4	7	1	412	1.69903	7223
OV	TRPC5	3	1	412	0.728155	7224
OV	TRPC6	5	0	412	1.21359	7225
OV	TRPC7	6	3	412	1.45631	57113
OV	TRPM1	7	3	412	1.69903	4308
OV	TRPM2	7	2	412	1.69903	7226
OV	TRPM3	6	7	412	1.45631	80036
OV	TRPM4	3	1	412	0.728155	54795
OV	TRPM5	1	0	412	0.242718	29850
OV	TRPM6	5	0	412	1.21359	140803
OV	TRPM7	3	0	412	0.728155	54822
OV	TRPM8	1	2	412	0.242718	79054
OV	TRPV2	4	1	412	0.970874	51393
OV	TRPV3	6	7	412	1.45631	162514
OV	TRPV4	4	0	412	0.970874	59341
OV	TRPV5	3	2	412	0.728155	56302
OV	TRPV6	1	1	412	0.242718	55503
PAAD	MCOLN1	1	0	178	0.561798	57192
PAAD	MCOLN2	1	1	178	0.561798	255231
PAAD	MCOLN3	1	0	178	0.561798	55283
PAAD	PKD1	3	4	178	1.68539	5310
PAAD	PKD2	2	1	178	1.1236	5311
PAAD	PKD2L1	1	2	178	0.561798	9033
PAAD	TRPA1	2	0	178	1.1236	8989
PAAD	TRPC1	1	1	178	0.561798	7220
PAAD	TRPC3	1	0	178	0.561798	7222
PAAD	TRPC4	2	1	178	1.1236	7223
PAAD	TRPC5	1	1	178	0.561798	7224
PAAD	TRPC6	4	1	178	2.24719	7225
PAAD	TRPC7	3	1	178	1.68539	57113
PAAD	TRPM1	3	1	178	1.68539	4308
PAAD	TRPM2	4	1	178	2.24719	7226
PAAD	TRPM3	2	1	178	1.1236	80036
PAAD	TRPM4	3	0	178	1.68539	54795
PAAD	TRPM5	2	1	178	1.1236	29850
PAAD	TRPM6	4	1	178	2.24719	140803
PAAD	TRPM7	1	0	178	0.561798	54822
PAAD	TRPM8	0	2	178	0	79054
PAAD	TRPV2	1	0	178	0.561798	51393
PAAD	TRPV3	2	1	178	1.1236	162514
PAAD	TRPV4	2	2	178	1.1236	59341
PAAD	TRPV5	0	1	178	0	56302
PAAD	TRPV6	3	1	178	1.68539	55503
PCPG	MCOLN2	1	0	184	0.543478	255231
PCPG	TRPC6	1	0	184	0.543478	7225
PCPG	TRPM1	1	0	184	0.543478	4308
PRAD	MCOLN1	0	1	498	0	57192
PRAD	MCOLN2	1	0	498	0.200803	255231
PRAD	MCOLN3	1	2	498	0.200803	55283
PRAD	PKD1	8	4	498	1.60643	5310
PRAD	PKD2	1	0	498	0.200803	5311
PRAD	PKD2L1	4	1	498	0.803213	9033
PRAD	TRPA1	5	5	498	1.00402	8989
PRAD	TRPC1	1	1	498	0.200803	7220
PRAD	TRPC3	2	0	498	0.401606	7222
PRAD	TRPC4	2	2	498	0.401606	7223
PRAD	TRPC5	1	1	498	0.200803	7224
PRAD	TRPC6	2	0	498	0.401606	7225
PRAD	TRPC7	2	1	498	0.401606	57113
PRAD	TRPM1	3	2	498	0.60241	4308
PRAD	TRPM2	3	0	498	0.60241	7226
PRAD	TRPM3	4	1	498	0.803213	80036
PRAD	TRPM4	4	0	498	0.803213	54795
PRAD	TRPM5	3	2	498	0.60241	29850
PRAD	TRPM6	6	2	498	1.20482	140803
PRAD	TRPM7	1	1	498	0.200803	54822
PRAD	TRPM8	1	0	498	0.200803	79054
PRAD	TRPV2	1	1	498	0.200803	51393
PRAD	TRPV3	1	1	498	0.200803	162514
PRAD	TRPV4	2	0	498	0.401606	59341
PRAD	TRPV5	1	0	498	0.200803	56302
PRAD	TRPV6	1	1	498	0.200803	55503
READ	MCOLN1	1	3	149	0.671141	57192
READ	MCOLN2	2	0	149	1.34228	255231
READ	MCOLN3	3	1	149	2.01342	55283
READ	PKD1	3	1	149	2.01342	5310
READ	PKD2	3	2	149	2.01342	5311
READ	PKD2L1	2	3	149	1.34228	9033
READ	TRPA1	4	3	149	2.68456	8989
READ	TRPC1	5	2	149	3.3557	7220
READ	TRPC3	4	2	149	2.68456	7222
READ	TRPC4	9	5	149	6.04027	7223
READ	TRPC5	4	1	149	2.68456	7224
READ	TRPC6	6	1	149	4.02685	7225
READ	TRPC7	6	6	149	4.02685	57113
READ	TRPM1	5	1	149	3.3557	4308
READ	TRPM2	4	0	149	2.68456	7226
READ	TRPM3	6	6	149	4.02685	80036
READ	TRPM4	2	1	149	1.34228	54795
READ	TRPM5	2	0	149	1.34228	29850
READ	TRPM6	7	2	149	4.69799	140803
READ	TRPM7	5	1	149	3.3557	54822
READ	TRPM8	6	2	149	4.02685	79054
READ	TRPV2	2	1	149	1.34228	51393
READ	TRPV3	4	2	149	2.68456	162514
READ	TRPV4	4	2	149	2.68456	59341
READ	TRPV5	2	2	149	1.34228	56302
READ	TRPV6	5	2	149	3.3557	55503
SARC	MCOLN1	0	1	239	0	57192
SARC	PKD1	3	1	239	1.25523	5310
SARC	PKD2	2	1	239	0.83682	5311
SARC	PKD2L1	2	1	239	0.83682	9033
SARC	TRPA1	3	0	239	1.25523	8989
SARC	TRPC1	3	0	239	1.25523	7220
SARC	TRPC3	3	1	239	1.25523	7222
SARC	TRPC4	1	1	239	0.41841	7223
SARC	TRPC5	1	1	239	0.41841	7224
SARC	TRPC6	1	1	239	0.41841	7225
SARC	TRPC7	4	1	239	1.67364	57113
SARC	TRPM1	4	3	239	1.67364	4308
SARC	TRPM2	4	2	239	1.67364	7226
SARC	TRPM3	2	2	239	0.83682	80036
SARC	TRPM4	3	2	239	1.25523	54795
SARC	TRPM5	3	1	239	1.25523	29850
SARC	TRPM6	10	3	239	4.1841	140803
SARC	TRPM7	3	0	239	1.25523	54822
SARC	TRPM8	2	0	239	0.83682	79054
SARC	TRPV1	0	1	239	0	7442
SARC	TRPV2	1	4	239	0.41841	51393
SARC	TRPV3	2	1	239	0.83682	162514
SARC	TRPV4	1	2	239	0.41841	59341
SARC	TRPV5	2	2	239	0.83682	56302
SARC	TRPV6	2	0	239	0.83682	55503
SKCM	MCOLN1	8	13	468	1.7094	57192
SKCM	MCOLN2	22	13	468	4.70085	255231
SKCM	MCOLN3	9	4	468	1.92308	55283
SKCM	PKD1	58	40	468	12.3932	5310
SKCM	PKD2	15	8	468	3.20513	5311
SKCM	PKD2L1	25	25	468	5.34188	9033
SKCM	TRPA1	20	13	468	4.2735	8989
SKCM	TRPC1	19	6	468	4.05983	7220
SKCM	TRPC3	38	30	468	8.11966	7222
SKCM	TRPC4	65	33	468	13.8889	7223
SKCM	TRPC5	51	27	468	10.8974	7224
SKCM	TRPC6	51	21	468	10.8974	7225
SKCM	TRPC7	50	43	468	10.6838	57113
SKCM	TRPM1	28	17	468	5.98291	4308
SKCM	TRPM2	62	56	468	13.2479	7226
SKCM	TRPM3	43	36	468	9.18803	80036
SKCM	TRPM4	34	19	468	7.26496	54795
SKCM	TRPM5	21	18	468	4.48718	29850
SKCM	TRPM6	76	43	468	16.2393	140803
SKCM	TRPM7	33	11	468	7.05128	54822
SKCM	TRPM8	40	23	468	8.54701	79054
SKCM	TRPV1	0	2	468	0	7442
SKCM	TRPV2	18	21	468	3.84615	51393
SKCM	TRPV3	20	16	468	4.2735	162514
SKCM	TRPV4	20	21	468	4.2735	59341
SKCM	TRPV5	54	37	468	11.5385	56302
SKCM	TRPV6	38	21	468	8.11966	55503
STAD	MCOLN1	7	1	439	1.59453	57192
STAD	MCOLN2	7	1	439	1.59453	255231
STAD	MCOLN3	3	4	439	0.683371	55283
STAD	PKD1	33	15	439	7.51708	5310
STAD	PKD2	8	4	439	1.82232	5311
STAD	PKD2L1	8	3	439	1.82232	9033
STAD	TRPA1	39	17	439	8.88383	8989
STAD	TRPC1	11	4	439	2.50569	7220
STAD	TRPC3	16	7	439	3.64465	7222
STAD	TRPC4	20	8	439	4.55581	7223
STAD	TRPC5	20	4	439	4.55581	7224
STAD	TRPC6	21	7	439	4.7836	7225
STAD	TRPC7	16	8	439	3.64465	57113
STAD	TRPM1	23	14	439	5.23918	4308
STAD	TRPM2	15	14	439	3.41686	7226
STAD	TRPM3	28	14	439	6.37813	80036
STAD	TRPM4	16	8	439	3.64465	54795
STAD	TRPM5	8	4	439	1.82232	29850
STAD	TRPM6	20	3	439	4.55581	140803
STAD	TRPM7	16	6	439	3.64465	54822
STAD	TRPM8	6	6	439	1.36674	79054
STAD	TRPV2	12	5	439	2.73349	51393
STAD	TRPV3	8	4	439	1.82232	162514
STAD	TRPV4	13	9	439	2.96128	59341
STAD	TRPV5	12	3	439	2.73349	56302
STAD	TRPV6	11	9	439	2.50569	55503
TGCT	MCOLN1	1	0	151	0.662252	57192
TGCT	PKD1	1	0	151	0.662252	5310
TGCT	PKD2L1	0	1	151	0	9033
TGCT	TRPA1	0	1	151	0	8989
TGCT	TRPC1	0	1	151	0	7220
TGCT	TRPC3	1	0	151	0.662252	7222
TGCT	TRPC7	0	1	151	0	57113
TGCT	TRPM5	1	0	151	0.662252	29850
TGCT	TRPM6	0	1	151	0	140803
TGCT	TRPV2	0	1	151	0	51393
TGCT	TRPV4	0	1	151	0	59341
TGCT	TRPV5	1	0	151	0.662252	56302
TGCT	TRPV6	1	0	151	0.662252	55503
THCA	MCOLN1	2	0	500	0.4	57192
THCA	PKD1	2	1	500	0.4	5310
THCA	TRPA1	1	0	500	0.2	8989
THCA	TRPC3	2	0	500	0.4	7222
THCA	TRPC7	2	0	500	0.4	57113
THCA	TRPM2	1	2	500	0.2	7226
THCA	TRPM3	1	1	500	0.2	80036
THCA	TRPM4	3	0	500	0.6	54795
THCA	TRPM5	1	0	500	0.2	29850
THCA	TRPV2	1	1	500	0.2	51393
THCA	TRPV3	3	0	500	0.6	162514
THCA	TRPV5	1	0	500	0.2	56302
THYM	PKD1	2	0	123	1.62602	5310
THYM	TRPC3	1	0	123	0.813008	7222
THYM	TRPC5	1	0	123	0.813008	7224
THYM	TRPC7	1	1	123	0.813008	57113
THYM	TRPM3	0	1	123	0	80036
THYM	TRPM4	1	2	123	0.813008	54795
THYM	TRPM5	3	0	123	2.43902	29850
THYM	TRPV4	1	0	123	0.813008	59341
UCEC	MCOLN1	26	19	531	4.89642	57192
UCEC	MCOLN2	21	9	531	3.9548	255231
UCEC	MCOLN3	29	17	531	5.46139	55283
UCEC	PKD1	65	53	531	12.2411	5310
UCEC	PKD2	29	19	531	5.46139	5311
UCEC	PKD2L1	34	14	531	6.40301	9033
UCEC	TRPA1	50	26	531	9.4162	8989
UCEC	TRPC1	38	17	531	7.15631	7220
UCEC	TRPC2	0	3	531	0	7221
UCEC	TRPC3	44	30	531	8.28625	7222
UCEC	TRPC4	47	21	531	8.85122	7223
UCEC	TRPC5	45	28	531	8.47458	7224
UCEC	TRPC6	31	17	531	5.83804	7225
UCEC	TRPC7	41	25	531	7.72128	57113
UCEC	TRPM1	54	34	531	10.1695	4308
UCEC	TRPM2	48	20	531	9.03955	7226
UCEC	TRPM3	66	45	531	12.4294	80036
UCEC	TRPM4	40	19	531	7.53296	54795
UCEC	TRPM5	32	19	531	6.02637	29850
UCEC	TRPM6	65	27	531	12.2411	140803
UCEC	TRPM7	44	30	531	8.28625	54822
UCEC	TRPM8	52	28	531	9.79284	79054
UCEC	TRPV1	0	7	531	0	7442
UCEC	TRPV2	31	31	531	5.83804	51393
UCEC	TRPV3	36	20	531	6.77966	162514
UCEC	TRPV4	34	22	531	6.40301	59341
UCEC	TRPV5	27	29	531	5.08475	56302
UCEC	TRPV6	27	23	531	5.08475	55503
UCS	PKD1	1	0	57	1.75439	5310
UCS	PKD2L1	0	1	57	0	9033
UCS	TRPC1	2	0	57	3.50877	7220
UCS	TRPC4	2	0	57	3.50877	7223
UCS	TRPC5	1	1	57	1.75439	7224
UCS	TRPC6	2	0	57	3.50877	7225
UCS	TRPM1	0	1	57	0	4308
UCS	TRPM2	4	0	57	7.01754	7226
UCS	TRPM3	1	0	57	1.75439	80036
UCS	TRPM4	1	1	57	1.75439	54795
UCS	TRPM6	1	1	57	1.75439	140803
UCS	TRPM8	2	0	57	3.50877	79054
UCS	TRPV2	0	1	57	0	51393
UCS	TRPV3	1	0	57	1.75439	162514
UCS	TRPV4	1	1	57	1.75439	59341
UVM	TRPC5	0	1	80	0	7224
UVM	TRPM2	0	1	80	0	7226
UVM	TRPM5	1	0	80	1.25	29850
UVM	TRPM6	1	0	80	1.25	140803
UVM	TRPM7	1	0	80	1.25	54822
UVM	TRPV2	1	0	80	1.25	51393

## Sheet: Table  S2
Table S2 The survival difference of 22 TRP channel regulators in all samples cohort(n=1544)
Genes	HR	HR.95L	HR.95H	pvalue
TRPC1	1.33655	1.2147	1.47063	2.72e-09
TRPC2	1.01418	0.853331	1.20535	0.87304
TRPC3	1.10378	0.883122	1.37957	0.385552
TRPC4	1.14738	1.01449	1.29767	0.028591
TRPC5	1.07035	0.934249	1.22628	0.327194
TRPC6	1.16755	1.00625	1.35471	0.041143
TRPC7	0.914887	0.74169	1.12853	0.406121
TRPV2	1.10204	0.97248	1.24887	0.127844
TRPV4	1.11168	0.970719	1.2731	0.125922
TRPV5	0.782567	0.580093	1.05571	0.108483
TRPV6	0.981665	0.862847	1.11684	0.778605
TRPM1	1.03644	0.789331	1.36092	0.796724
TRPM2	0.910863	0.801705	1.03488	0.15172
TRPM3	0.835155	0.559514	1.24659	0.378075
TRPM4	0.946862	0.861355	1.04086	0.258185
TRPM6	1.04782	0.93843	1.16997	0.40633
TRPM8	1.16147	0.966411	1.39591	0.110546
PKD2	1.31516	1.20116	1.43998	3.18e-09
PKD2L1	0.932094	0.80177	1.0836	0.360123
MCOLN1	1.03503	0.880376	1.21685	0.676706
MCOLN3	1.05913	0.962267	1.16574	0.240412
TRPA1	0.919475	0.842942	1.00296	0.058309

## Sheet: Table S3
Table S3 Comparison of 22 TRP channel genes in Cluster A and B for GSE62254 cohort
genes	Characteristic	A, N = 195	B, N = 104	p-value1
TRPM1	Mean (SD)	2.88 (0.28)	2.88 (0.29)	0.996
TRPC5	Mean (SD)	3.05 (0.49)	3.09 (0.56)	0.512
TRPC7	Mean (SD)	3.17 (0.35)	3.12 (0.37)	0.335
TRPC3	Mean (SD)	3.28 (0.30)	3.45 (0.34)	<0.001
TRPM3	Mean (SD)	3.42 (0.18)	3.36 (0.17)	0.002
TRPM8	Mean (SD)	3.54 (0.34)	3.60 (0.45)	0.215
TRPC4	Mean (SD)	3.58 (0.31)	4.03 (0.80)	<0.001
TRPV5	Mean (SD)	3.89 (0.25)	3.77 (0.25)	<0.001
TRPC6	Mean (SD)	3.97 (0.39)	4.26 (0.58)	<0.001
TRPV6	Mean (SD)	4.00 (0.54)	3.61 (0.53)	<0.001
TRPM6	Mean (SD)	4.07 (0.67)	3.91 (0.54)	0.03
MCOLN3	Mean (SD)	4.11 (0.71)	4.16 (0.81)	0.581
TRPC1	Mean (SD)	4.18 (0.39)	5.17 (0.73)	<0.001
TRPV4	Mean (SD)	4.30 (0.54)	4.06 (0.55)	<0.001
PKD2L1	Mean (SD)	4.51 (0.50)	4.59 (0.48)	0.171
TRPA1	Mean (SD)	4.64 (0.71)	3.93 (1.04)	<0.001
TRPM2	Mean (SD)	5.40 (0.58)	5.12 (0.55)	<0.001
TRPV2	Mean (SD)	5.44 (0.56)	5.59 (0.63)	0.038
PKD2	Mean (SD)	5.80 (0.45)	6.92 (0.78)	<0.001
MCOLN1	Mean (SD)	6.09 (0.46)	6.25 (0.48)	0.006
TRPC2	Mean (SD)	3.55 (0.44)	3.64 (0.43)	0.067
TRPM4	Mean (SD)	6.62 (0.76)	6.06 (0.66)	<0.001
1Welch Two Sample t-test

## Sheet: Table S4
Table S4 Comparison of immune function genes in Cluster A and B
Genes	Characteristic	A, N = 1,051	B, N = 651	p-value1
HLA-DRA	Mean (SD)	10.24 (1.06)	10.53 (0.89)	<0.001
IL1A	Mean (SD)	4.10 (0.78)	3.97 (0.79)	0.001
CCL11	Mean (SD)	6.02 (1.16)	6.21 (1.18)	0.001
HLA-E	Mean (SD)	9.42 (0.53)	9.50 (0.51)	0.002
IFNB1	Mean (SD)	3.34 (0.41)	3.29 (0.37)	0.003
IL27RA	Mean (SD)	5.40 (0.65)	5.49 (0.64)	0.003
TAPBP	Mean (SD)	7.69 (0.47)	7.61 (0.50)	0.003
IL21R	Mean (SD)	4.16 (0.53)	4.25 (0.66)	0.004
CD244	Mean (SD)	3.97 (0.49)	3.91 (0.46)	0.007
CXCL9	Mean (SD)	7.08 (1.49)	7.29 (1.56)	0.007
IL11	Mean (SD)	4.53 (1.00)	4.39 (1.10)	0.008
HLA-DOA	Mean (SD)	5.70 (0.95)	5.82 (0.87)	0.008
ICOS	Mean (SD)	4.37 (0.80)	4.48 (0.85)	0.009
IFNAR2	Mean (SD)	6.03 (0.40)	6.08 (0.37)	0.009
HLA-C	Mean (SD)	9.33 (0.61)	9.25 (0.59)	0.01
IL2RG	Mean (SD)	6.68 (0.90)	6.56 (0.96)	0.012
CD80	Mean (SD)	4.36 (0.44)	4.30 (0.50)	0.013
CCL18	Mean (SD)	5.85 (1.17)	6.02 (1.43)	0.014
HLA-F	Mean (SD)	8.41 (0.69)	8.33 (0.69)	0.014
CD70	Mean (SD)	4.87 (0.72)	4.79 (0.77)	0.019
CXCR6	Mean (SD)	5.13 (0.76)	5.04 (0.78)	0.021
CCL4	Mean (SD)	5.74 (0.77)	5.83 (0.85)	0.021
CD27	Mean (SD)	5.52 (0.95)	5.63 (0.98)	0.024
IFNA8	Mean (SD)	3.19 (0.40)	3.23 (0.44)	0.032
MICB	Mean (SD)	5.79 (0.81)	5.70 (0.79)	0.042
HLA-A	Mean (SD)	11.14 (0.47)	11.09 (0.48)	0.045
PDCD1	Mean (SD)	4.59 (0.67)	4.52 (0.68)	0.048
CCR3	Mean (SD)	3.43 (0.47)	3.38 (0.52)	0.049
CCL17	Mean (SD)	3.94 (0.64)	4.01 (0.72)	0.05
IL32	Mean (SD)	7.76 (0.88)	7.67 (0.94)	0.06
CCR8	Mean (SD)	3.94 (0.53)	3.99 (0.57)	0.061
IFNGR2	Mean (SD)	8.64 (0.42)	8.60 (0.42)	0.062
IL9R	Mean (SD)	3.90 (0.32)	3.87 (0.35)	0.066
IL5	Mean (SD)	3.00 (0.43)	2.97 (0.38)	0.099
IL12A	Mean (SD)	3.68 (0.51)	3.72 (0.51)	0.1
TNFSF15	Mean (SD)	5.30 (0.73)	5.24 (0.82)	0.105
MICA	Mean (SD)	5.65 (0.57)	5.70 (0.55)	0.109
TNFSF9	Mean (SD)	4.81 (1.03)	4.73 (0.91)	0.11
CCR6	Mean (SD)	5.42 (0.59)	5.38 (0.55)	0.12
TNFSF18	Mean (SD)	3.80 (0.53)	3.85 (0.59)	0.125
CXCL10	Mean (SD)	7.37 (1.40)	7.48 (1.49)	0.13
IL2RA	Mean (SD)	4.66 (0.59)	4.71 (0.64)	0.136
IL2RB	Mean (SD)	6.34 (0.80)	6.40 (0.87)	0.168
XCR1	Mean (SD)	3.59 (0.46)	3.62 (0.49)	0.23
TNFRSF8	Mean (SD)	4.17 (0.42)	4.20 (0.39)	0.234
XCL1	Mean (SD)	3.93 (0.59)	3.96 (0.60)	0.237
IL18	Mean (SD)	7.11 (0.76)	7.07 (0.81)	0.255
IFNG	Mean (SD)	4.21 (0.89)	4.16 (0.96)	0.261
TNFRSF25	Mean (SD)	5.43 (0.66)	5.39 (0.67)	0.266
TNFRSF9	Mean (SD)	4.21 (0.50)	4.23 (0.57)	0.333
CCR4	Mean (SD)	4.15 (0.69)	4.12 (0.72)	0.364
TNFRSF4	Mean (SD)	4.96 (0.58)	4.98 (0.65)	0.442
IFNA1	Mean (SD)	2.97 (0.41)	2.95 (0.46)	0.45
LTA	Mean (SD)	4.17 (0.52)	4.15 (0.63)	0.455
HLA-DOB	Mean (SD)	5.08 (0.85)	5.04 (0.92)	0.492
IL12RB2	Mean (SD)	3.57 (0.51)	3.59 (0.56)	0.493
IL24	Mean (SD)	4.46 (0.96)	4.43 (1.08)	0.541
CXCR3	Mean (SD)	4.91 (0.66)	4.93 (0.75)	0.613
CCL22	Mean (SD)	5.05 (0.88)	5.07 (0.96)	0.629
CCL16	Mean (SD)	3.57 (0.53)	3.58 (0.51)	0.642
HLA-DMA	Mean (SD)	8.48 (0.97)	8.50 (0.88)	0.685
CXCL11	Mean (SD)	5.25 (1.38)	5.27 (1.44)	0.693
CTLA4	Mean (SD)	4.73 (0.64)	4.74 (0.69)	0.778
CD40LG	Mean (SD)	4.33 (0.58)	4.34 (0.63)	0.83
IFNA5	Mean (SD)	3.05 (0.36)	3.06 (0.41)	0.878
CCR9	Mean (SD)	3.49 (0.44)	3.49 (0.48)	0.896
CXCR5	Mean (SD)	4.00 (0.55)	4.00 (0.70)	0.911
LAG3	Mean (SD)	5.02 (0.91)	5.02 (0.93)	0.961
HLA-B	Mean (SD)	10.79 (0.66)	10.79 (0.62)	0.965
B2M	Mean (SD)	10.99 (0.49)	11.07 (0.46)	<0.001
IL26	Mean (SD)	3.16 (0.61)	2.93 (0.47)	<0.001
CCL27	Mean (SD)	3.26 (0.39)	3.19 (0.39)	<0.001
CCL1	Mean (SD)	3.34 (0.36)	3.25 (0.36)	<0.001
IL17B	Mean (SD)	3.40 (0.45)	3.65 (0.59)	<0.001
BTNL2	Mean (SD)	3.49 (0.33)	3.43 (0.32)	<0.001
CCL7	Mean (SD)	3.69 (0.71)	3.82 (0.82)	<0.001
IL22	Mean (SD)	3.73 (0.35)	3.61 (0.27)	<0.001
PDCD1LG2	Mean (SD)	3.73 (0.58)	3.98 (0.67)	<0.001
CCL23	Mean (SD)	3.76 (0.70)	4.00 (0.85)	<0.001
ULBP1	Mean (SD)	3.78 (0.53)	3.69 (0.53)	<0.001
CD28	Mean (SD)	3.81 (0.47)	4.00 (0.55)	<0.001
KIR2DL1	Mean (SD)	3.95 (0.38)	3.86 (0.39)	<0.001
CD160	Mean (SD)	3.98 (0.56)	3.87 (0.48)	<0.001
CCR10	Mean (SD)	4.01 (0.60)	4.15 (0.58)	<0.001
CX3CR1	Mean (SD)	4.07 (0.55)	4.62 (0.87)	<0.001
CCR2	Mean (SD)	4.14 (0.57)	4.42 (0.63)	<0.001
KIR2DL3	Mean (SD)	4.21 (0.51)	4.03 (0.55)	<0.001
VTCN1	Mean (SD)	4.39 (1.01)	4.13 (0.99)	<0.001
HHLA2	Mean (SD)	4.42 (1.04)	3.80 (0.89)	<0.001
CD96	Mean (SD)	4.58 (0.72)	4.72 (0.80)	<0.001
TNFRSF13B	Mean (SD)	4.59 (0.67)	4.46 (0.69)	<0.001
IL23A	Mean (SD)	4.62 (0.76)	4.49 (0.73)	<0.001
CCL13	Mean (SD)	4.63 (0.84)	4.93 (0.99)	<0.001
IL6R	Mean (SD)	4.69 (0.56)	4.89 (0.55)	<0.001
ICOSLG	Mean (SD)	4.71 (0.36)	4.59 (0.35)	<0.001
TNFSF14	Mean (SD)	4.73 (0.64)	4.99 (0.72)	<0.001
TNFSF4	Mean (SD)	4.73 (0.66)	5.21 (0.74)	<0.001
CCL24	Mean (SD)	4.74 (0.96)	4.53 (1.10)	<0.001
IL10	Mean (SD)	4.89 (0.70)	5.11 (0.72)	<0.001
CXCL6	Mean (SD)	4.89 (1.28)	4.64 (1.53)	<0.001
CCL25	Mean (SD)	4.91 (1.91)	4.38 (1.76)	<0.001
TNFRSF17	Mean (SD)	4.92 (1.35)	4.58 (1.26)	<0.001
IL6	Mean (SD)	5.13 (1.15)	5.59 (1.33)	<0.001
KDR	Mean (SD)	5.18 (0.55)	5.38 (0.58)	<0.001
IL33	Mean (SD)	5.22 (1.25)	6.05 (1.25)	<0.001
CD86	Mean (SD)	5.23 (0.67)	5.56 (0.73)	<0.001
CCR7	Mean (SD)	5.25 (1.05)	5.51 (1.18)	<0.001
TGFBR1	Mean (SD)	5.30 (0.42)	5.65 (0.49)	<0.001
CCR5	Mean (SD)	5.45 (0.66)	5.66 (0.72)	<0.001
CCR1	Mean (SD)	5.51 (0.63)	5.83 (0.75)	<0.001
CD40	Mean (SD)	5.57 (0.70)	5.70 (0.68)	<0.001
TGFB1	Mean (SD)	5.58 (0.48)	5.90 (0.49)	<0.001
CXCL12	Mean (SD)	5.69 (0.83)	6.86 (1.17)	<0.001
CCL8	Mean (SD)	5.76 (1.07)	6.29 (1.13)	<0.001
IL10RA	Mean (SD)	5.79 (0.76)	6.25 (0.80)	<0.001
IL1R1	Mean (SD)	5.81 (0.56)	6.46 (0.72)	<0.001
CX3CL1	Mean (SD)	5.83 (0.93)	6.04 (0.92)	<0.001
CCL19	Mean (SD)	5.86 (1.50)	6.95 (1.71)	<0.001
NT5E	Mean (SD)	5.89 (0.91)	6.24 (0.79)	<0.001
ENTPD1	Mean (SD)	5.93 (0.55)	6.53 (0.55)	<0.001
TAP2	Mean (SD)	5.97 (0.56)	5.81 (0.58)	<0.001
CCL21	Mean (SD)	6.00 (1.26)	6.84 (1.42)	<0.001
CD48	Mean (SD)	6.05 (0.90)	6.31 (0.96)	<0.001
PVR	Mean (SD)	6.13 (0.59)	5.91 (0.58)	<0.001
IL1R2	Mean (SD)	6.13 (1.19)	5.39 (1.11)	<0.001
CXCL3	Mean (SD)	6.23 (1.13)	5.75 (1.38)	<0.001
HLA-DQB1	Mean (SD)	6.28 (1.15)	6.48 (1.12)	<0.001
CXCL13	Mean (SD)	6.34 (1.69)	6.70 (1.79)	<0.001
TNFSF13	Mean (SD)	6.35 (0.64)	6.00 (0.60)	<0.001
IL7R	Mean (SD)	6.47 (0.92)	6.69 (1.05)	<0.001
CXCL2	Mean (SD)	6.51 (1.18)	6.03 (1.21)	<0.001
CXCL5	Mean (SD)	6.53 (2.07)	5.78 (2.19)	<0.001
IL1B	Mean (SD)	6.59 (1.20)	6.01 (1.32)	<0.001
HLA-DQA1	Mean (SD)	6.60 (1.68)	6.90 (1.74)	<0.001
CCL2	Mean (SD)	6.84 (0.99)	7.74 (0.98)	<0.001
LGALS9	Mean (SD)	6.85 (0.71)	6.52 (0.72)	<0.001
CSF1R	Mean (SD)	6.89 (0.79)	7.51 (0.81)	<0.001
IL4R	Mean (SD)	6.92 (0.48)	7.14 (0.50)	<0.001
CXCL1	Mean (SD)	7.13 (1.30)	6.56 (1.45)	<0.001
CXCL14	Mean (SD)	7.21 (1.53)	6.57 (1.52)	<0.001
CXCR4	Mean (SD)	7.25 (0.97)	7.69 (0.96)	<0.001
TNFRSF14	Mean (SD)	7.39 (0.54)	7.22 (0.53)	<0.001
IL10RB	Mean (SD)	7.40 (0.45)	7.28 (0.43)	<0.001
CCL5	Mean (SD)	7.48 (1.11)	7.75 (1.12)	<0.001
HLA-G	Mean (SD)	7.61 (0.76)	7.47 (0.77)	<0.001
HLA-DPB1	Mean (SD)	7.77 (0.95)	8.11 (0.87)	<0.001
CCL20	Mean (SD)	7.81 (1.73)	6.64 (1.97)	<0.001
HLA-DMB	Mean (SD)	8.00 (0.91)	8.21 (0.87)	<0.001
HLA-DPA1	Mean (SD)	8.41 (1.12)	8.84 (0.99)	<0.001
TAP1	Mean (SD)	8.83 (0.77)	8.55 (0.79)	<0.001
1Welch Two Sample t-test

## Sheet: Table S5
Table S5 Comparison of TME in Cluster A and B
Variables	Characteristic	A, N = 1,051	B, N = 651	p-value1
B cell_TIMER	Median (IQR)	0.04 (0.02, 0.08)	0.03 (0.01, 0.07)	<0.001
T cell CD4+_TIMER	Median (IQR)	0.14 (0.09, 0.19)	0.18 (0.13, 0.24)	<0.001
T cell CD8+_TIMER	Median (IQR)	0.10 (0.03, 0.15)	0.10 (0.05, 0.16)	0.015
Neutrophil_TIMER	Median (IQR)	0.10 (0.07, 0.14)	0.12 (0.09, 0.17)	<0.001
Macrophage_TIMER	Median (IQR)	0.000 (0.000, 0.013)	0.035 (0.010, 0.061)	<0.001
Myeloid dendritic cell_TIMER	Median (IQR)	0.40 (0.29, 0.52)	0.51 (0.40, 0.63)	<0.001
B cell_QUANTISEQ	Median (IQR)	0.07 (0.06, 0.10)	0.08 (0.06, 0.11)	<0.001
Macrophage M1_QUANTISEQ	Median (IQR)	0.04 (0.03, 0.07)	0.05 (0.03, 0.07)	0.18
Macrophage M2_QUANTISEQ	Median (IQR)	0.06 (0.05, 0.09)	0.09 (0.06, 0.12)	<0.001
Monocyte_QUANTISEQ	Median (IQR)	0.000 (0.000, 0.000)	0.000 (0.000, 0.000)	<0.001
Neutrophil_QUANTISEQ	Median (IQR)	0.12 (0.10, 0.15)	0.11 (0.08, 0.14)	<0.001
NK cell_QUANTISEQ	Median (IQR)	0.030 (0.024, 0.038)	0.036 (0.027, 0.044)	<0.001
T cell CD4+ (non-regulatory)_QUANTISEQ	Median (IQR)	0.08 (0.04, 0.11)	0.04 (0.00, 0.08)	<0.001
T cell CD8+_QUANTISEQ	Median (IQR)	0.10 (0.06, 0.18)	0.12 (0.07, 0.20)	<0.001
T cell regulatory (Tregs)_QUANTISEQ	Median (IQR)	0.055 (0.039, 0.073)	0.067 (0.050, 0.090)	<0.001
Myeloid dendritic cell_QUANTISEQ	Median (IQR)	0.006 (0.000, 0.020)	0.015 (0.001, 0.030)	<0.001
uncharacterized cell_QUANTISEQ	Median (IQR)	0.36 (0.23, 0.46)	0.30 (0.15, 0.40)	<0.001
T cells_MCPCOUNTER	Median (IQR)	4.80 (4.49, 5.13)	4.85 (4.53, 5.21)	0.045
Cytotoxic lymphocytes_MCPCOUNTER	Median (IQR)	4.32 (4.02, 4.73)	4.33 (4.04, 4.69)	0.581
B lineage_MCPCOUNTER	Median (IQR)	4.50 (4.12, 5.13)	4.53 (4.05, 5.27)	0.991
NK cells_MCPCOUNTER	Median (IQR)	3.85 (3.69, 4.07)	3.74 (3.62, 3.92)	<0.001
Monocytic lineage_MCPCOUNTER	Median (IQR)	5.52 (5.14, 5.91)	5.73 (5.41, 6.17)	<0.001
Myeloid dendritic cells_MCPCOUNTER	Median (IQR)	4.31 (4.04, 4.61)	4.50 (4.18, 4.85)	<0.001
Neutrophils_MCPCOUNTER	Median (IQR)	4.70 (4.54, 4.86)	4.58 (4.42, 4.78)	<0.001
Endothelial cells_MCPCOUNTER	Median (IQR)	5.05 (4.85, 5.25)	5.35 (5.12, 5.65)	<0.001
Fibroblasts_MCPCOUNTER	Median (IQR)	7.96 (7.49, 8.48)	9.24 (8.83, 9.64)	<0.001
B cell_EPIC	Median (IQR)	0.034 (0.030, 0.039)	0.034 (0.030, 0.040)	0.712
Cancer associated fibroblast_EPIC	Median (IQR)	0.0130 (0.0122, 0.0140)	0.0149 (0.0141, 0.0158)	<0.001
T cell CD4+_EPIC	Median (IQR)	0.088 (0.077, 0.099)	0.085 (0.075, 0.097)	0.003
T cell CD8+_EPIC	Median (IQR)	0.248 (0.234, 0.265)	0.259 (0.243, 0.276)	<0.001
Endothelial cell_EPIC	Median (IQR)	0.132 (0.126, 0.139)	0.142 (0.133, 0.151)	<0.001
Macrophage_EPIC	Median (IQR)	0.0109 (0.0101, 0.0115)	0.0113 (0.0107, 0.0122)	<0.001
NK cell_EPIC	Median (IQR)	0.0000 (0.0000, 0.0000)	0.0000 (0.0000, 0.0000)	0.003
uncharacterized cell_EPIC	Median (IQR)	0.47 (0.45, 0.49)	0.45 (0.43, 0.47)	<0.001
B cells naive_CIBERSORT	Median (IQR)	0.06 (0.03, 0.08)	0.05 (0.03, 0.09)	0.358
B cells memory_CIBERSORT	Median (IQR)	0.000 (0.000, 0.005)	0.000 (0.000, 0.009)	0.116
Plasma cells_CIBERSORT	Median (IQR)	0.09 (0.04, 0.13)	0.06 (0.03, 0.11)	<0.001
T cells CD8_CIBERSORT	Median (IQR)	0.14 (0.10, 0.18)	0.14 (0.11, 0.18)	0.072
T cells CD4 naive_CIBERSORT	Median (IQR)	1,050 (100%)	651 (100%)	>0.999
T cells CD4 memory resting_CIBERSORT	Median (IQR)	0.12 (0.07, 0.17)	0.11 (0.07, 0.15)	0.001
T cells CD4 memory activated_CIBERSORT	Median (IQR)	0.032 (0.004, 0.059)	0.021 (0.000, 0.048)	<0.001
T cells follicular helper_CIBERSORT	Median (IQR)	0.06 (0.04, 0.10)	0.06 (0.03, 0.09)	0.015
T cells regulatory (Tregs)_CIBERSORT	Median (IQR)	0.018 (0.000, 0.044)	0.013 (0.000, 0.036)	0.002
T cells gamma delta_CIBERSORT	Median (IQR)	0.000 (0.000, 0.005)	0.000 (0.000, 0.019)	<0.001
NK cells resting_CIBERSORT	Median (IQR)	0.009 (0.000, 0.034)	0.000 (0.000, 0.018)	<0.001
NK cells activated_CIBERSORT	Median (IQR)	0.005 (0.000, 0.025)	0.010 (0.000, 0.029)	0.003
Monocytes_CIBERSORT	Median (IQR)	0.000 (0.000, 0.016)	0.011 (0.000, 0.026)	<0.001
Macrophages M0_CIBERSORT	Median (IQR)	0.04 (0.02, 0.07)	0.04 (0.01, 0.07)	<0.001
Macrophages M1_CIBERSORT	Median (IQR)	0.061 (0.047, 0.076)	0.069 (0.053, 0.082)	<0.001
Macrophages M2_CIBERSORT	Median (IQR)	0.09 (0.07, 0.12)	0.12 (0.10, 0.15)	<0.001
Dendritic cells resting_CIBERSORT	Median (IQR)	0.034 (0.013, 0.056)	0.032 (0.009, 0.053)	0.032
Dendritic cells activated_CIBERSORT	Median (IQR)	0.033 (0.019, 0.050)	0.029 (0.015, 0.047)	0.006
Mast cells resting_CIBERSORT	Median (IQR)	0.07 (0.03, 0.10)	0.09 (0.06, 0.13)	<0.001
Mast cells activated_CIBERSORT	Median (IQR)	0.000 (0.000, 0.018)	0.000 (0.000, 0.000)	<0.001
Eosinophils_CIBERSORT	Median (IQR)	0.000 (0.000, 0.000)	0.000 (0.000, 0.000)	0.006
Neutrophils_CIBERSORT	Median (IQR)	0.018 (0.000, 0.038)	0.014 (0.000, 0.034)	0.027
aDC_XCELL	Median (IQR)	0.17 (0.13, 0.21)	0.21 (0.17, 0.24)	<0.001
Adipocytes_XCELL	Median (IQR)	0.04 (0.01, 0.08)	0.08 (0.04, 0.15)	<0.001
Astrocytes_XCELL	Median (IQR)	0.10 (0.05, 0.14)	0.15 (0.12, 0.18)	<0.001
B-cells_XCELL	Median (IQR)	0.10 (0.05, 0.18)	0.11 (0.05, 0.20)	0.056
Basophils_XCELL	Median (IQR)	0.08 (0.01, 0.14)	0.03 (0.00, 0.12)	<0.001
CD4+ memory T-cells_XCELL	Median (IQR)	0.20 (0.13, 0.26)	0.19 (0.11, 0.26)	0.107
CD4+ naive T-cells_XCELL	Median (IQR)	0.04 (0.00, 0.09)	0.08 (0.03, 0.14)	<0.001
CD4+ T-cells_XCELL	Median (IQR)	0.11 (0.06, 0.16)	0.12 (0.07, 0.18)	0.024
CD4+ Tcm_XCELL	Median (IQR)	0.000 (0.000, 0.031)	0.000 (0.000, 0.018)	<0.001
CD4+ Tem_XCELL	Median (IQR)	0.09 (0.03, 0.15)	0.09 (0.02, 0.14)	0.218
CD8+ naive T-cells_XCELL	Median (IQR)	0.06 (0.02, 0.10)	0.07 (0.03, 0.11)	0.158
CD8+ T-cells_XCELL	Median (IQR)	0.08 (0.03, 0.14)	0.11 (0.06, 0.18)	<0.001
CD8+ Tcm_XCELL	Median (IQR)	0.05 (0.00, 0.11)	0.07 (0.01, 0.14)	<0.001
CD8+ Tem_XCELL	Median (IQR)	0.11 (0.04, 0.20)	0.13 (0.05, 0.22)	0.004
cDC_XCELL	Median (IQR)	0.07 (0.04, 0.11)	0.10 (0.07, 0.16)	<0.001
Chondrocytes_XCELL	Median (IQR)	0.09 (0.03, 0.15)	0.29 (0.19, 0.36)	<0.001
Class-switched memory B-cells_XCELL	Median (IQR)	0.10 (0.05, 0.16)	0.10 (0.04, 0.17)	0.811
CLP_XCELL	Median (IQR)	0.15 (0.13, 0.18)	0.14 (0.11, 0.16)	<0.001
CMP_XCELL	Median (IQR)	0.05 (0.02, 0.09)	0.07 (0.03, 0.12)	<0.001
DC_XCELL	Median (IQR)	0.12 (0.08, 0.16)	0.15 (0.11, 0.19)	<0.001
Endothelial cells_XCELL	Median (IQR)	0.09 (0.05, 0.13)	0.14 (0.09, 0.19)	<0.001
Eosinophils_XCELL	Median (IQR)	0.23 (0.16, 0.30)	0.20 (0.14, 0.27)	<0.001
Epithelial cells_XCELL	Median (IQR)	0.58 (0.54, 0.61)	0.50 (0.41, 0.56)	<0.001
Erythrocytes_XCELL	Median (IQR)	0.005 (0.000, 0.039)	0.000 (0.000, 0.007)	<0.001
Fibroblasts_XCELL	Median (IQR)	0.00 (0.00, 0.03)	0.16 (0.05, 0.27)	<0.001
GMP_XCELL	Median (IQR)	0.04 (0.00, 0.09)	0.06 (0.01, 0.10)	<0.001
Hepatocytes_XCELL	Median (IQR)	0.09 (0.07, 0.12)	0.07 (0.04, 0.09)	<0.001
HSC_XCELL	Median (IQR)	0.06 (0.00, 0.13)	0.18 (0.08, 0.30)	<0.001
iDC_XCELL	Median (IQR)	0.07 (0.03, 0.10)	0.09 (0.05, 0.13)	<0.001
Keratinocytes_XCELL	Median (IQR)	0.27 (0.24, 0.30)	0.22 (0.16, 0.26)	<0.001
ly Endothelial cells_XCELL	Median (IQR)	0.13 (0.10, 0.18)	0.18 (0.14, 0.24)	<0.001
Macrophages_XCELL	Median (IQR)	0.15 (0.11, 0.19)	0.16 (0.11, 0.22)	<0.001
Macrophages M1_XCELL	Median (IQR)	0.066 (0.044, 0.087)	0.075 (0.054, 0.095)	<0.001
Macrophages M2_XCELL	Median (IQR)	0.15 (0.11, 0.19)	0.14 (0.09, 0.20)	0.05
Mast cells_XCELL	Median (IQR)	0.027 (0.018, 0.037)	0.026 (0.016, 0.038)	0.171
Megakaryocytes_XCELL	Median (IQR)	0.13 (0.09, 0.17)	0.15 (0.10, 0.20)	<0.001
Melanocytes_XCELL	Median (IQR)	0.042 (0.025, 0.059)	0.055 (0.039, 0.068)	<0.001
Memory B-cells_XCELL	Median (IQR)	0.01 (0.00, 0.05)	0.01 (0.00, 0.07)	0.005
MEP_XCELL	Median (IQR)	0.00 (0.00, 0.06)	0.00 (0.00, 0.00)	<0.001
Mesangial cells_XCELL	Median (IQR)	0.12 (0.10, 0.15)	0.12 (0.10, 0.15)	0.711
Monocytes_XCELL	Median (IQR)	0.01 (0.00, 0.05)	0.07 (0.03, 0.12)	<0.001
MPP_XCELL	Median (IQR)	0.33 (0.21, 0.47)	0.29 (0.17, 0.46)	0.002
MSC_XCELL	Median (IQR)	0.24 (0.14, 0.34)	0.22 (0.12, 0.33)	0.135
mv Endothelial cells_XCELL	Median (IQR)	0.15 (0.11, 0.20)	0.18 (0.13, 0.23)	<0.001
Myocytes_XCELL	Median (IQR)	0.008 (0.000, 0.019)	0.025 (0.009, 0.045)	<0.001
naive B-cells_XCELL	Median (IQR)	0.00 (0.00, 0.00)	0.00 (0.00, 0.02)	0.005
Neurons_XCELL	Median (IQR)	0.022 (0.012, 0.033)	0.042 (0.026, 0.067)	<0.001
Neutrophils_XCELL	Median (IQR)	0.08 (0.05, 0.11)	0.05 (0.01, 0.09)	<0.001
NK cells_XCELL	Median (IQR)	0.06 (0.01, 0.11)	0.04 (0.00, 0.10)	<0.001
NKT_XCELL	Median (IQR)	0.29 (0.21, 0.37)	0.27 (0.19, 0.37)	0.052
Osteoblast_XCELL	Median (IQR)	0.21 (0.16, 0.27)	0.16 (0.11, 0.23)	<0.001
pDC_XCELL	Median (IQR)	0.09 (0.04, 0.14)	0.08 (0.04, 0.13)	0.054
Pericytes_XCELL	Median (IQR)	0.04 (0.02, 0.06)	0.05 (0.03, 0.08)	<0.001
Plasma cells_XCELL	Median (IQR)	0.11 (0.08, 0.14)	0.06 (0.03, 0.10)	<0.001
Platelets_XCELL	Median (IQR)	0.046 (0.030, 0.063)	0.050 (0.030, 0.074)	0.009
Preadipocytes_XCELL	Median (IQR)	0.05 (0.02, 0.08)	0.05 (0.03, 0.09)	0.002
pro B-cells_XCELL	Median (IQR)	0.04 (0.01, 0.07)	0.03 (0.00, 0.07)	0.002
Sebocytes_XCELL	Median (IQR)	0.033 (0.029, 0.036)	0.027 (0.022, 0.032)	<0.001
Skeletal muscle_XCELL	Median (IQR)	0.000 (0.000, 0.006)	0.002 (0.000, 0.016)	<0.001
Smooth muscle_XCELL	Median (IQR)	0.0000 (0.0000, 0.0000)	0.0000 (0.0000, 0.0000)	0.582
Tgd cells_XCELL	Median (IQR)	0.15 (0.11, 0.19)	0.12 (0.06, 0.17)	<0.001
Th1 cells_XCELL	Median (IQR)	0.24 (0.18, 0.30)	0.19 (0.11, 0.26)	<0.001
Th2 cells_XCELL	Median (IQR)	0.16 (0.13, 0.19)	0.13 (0.08, 0.17)	<0.001
Tregs_XCELL	Median (IQR)	0.03 (0.00, 0.07)	0.05 (0.01, 0.09)	<0.001
ImmuneScore_XCELL	Median (IQR)	0.68 (0.50, 0.88)	0.74 (0.55, 0.98)	<0.001
StromaScore_XCELL	Median (IQR)	0.08 (0.05, 0.11)	0.19 (0.11, 0.28)	<0.001
MicroenvironmentScore_XCELL	Median (IQR)	0.77 (0.58, 0.97)	0.98 (0.75, 1.18)	<0.001
StromalScore	Median (IQR)	-6 (-442, 421)	1,043 (565, 1,427)	<0.001
ImmuneScore	Median (IQR)	1,217 (694, 1,818)	1,541 (1,020, 2,123)	<0.001
ESTIMATEScore	Median (IQR)	1,236 (333, 2,171)	2,610 (1,699, 3,502)	<0.001
TumorPurity	Median (IQR)	0.71 (0.60, 0.79)	0.55 (0.44, 0.66)	<0.001
TIDE	Median (IQR)	1.24 (-0.82, 1.64)	1.95 (-0.63, 2.33)	<0.001
Dysfunction	Median (IQR)	-1.13 (-1.32, -0.94)	-1.01 (-1.22, -0.81)	<0.001
Exclusion	Median (IQR)	1.42 (1.14, 1.68)	2.07 (1.73, 2.36)	<0.001
Median (IQR), 1Wilcoxon rank sum test; Fisher's exact test

## Sheet: Table S6
Table S6 Comparison of key pathways for gastric cancer in Cluster A and B
Variables	Characteristic	A, N = 1,051	B, N = 651	p-value1
RAS_activated	Median (IQR)	0.472 (0.460, 0.484)	0.485 (0.470, 0.496)	<0.001
NOTCH_repressed	Median (IQR)	0.677 (0.661, 0.693)	0.674 (0.655, 0.691)	0.007
Cell.Cycle_activated	Median (IQR)	0.67 (0.64, 0.71)	0.65 (0.62, 0.69)	<0.001
Cell.Cycle_repressed	Median (IQR)	0.55 (0.52, 0.59)	0.56 (0.53, 0.60)	0.097
Wnt_repressed	Median (IQR)	0.35 (0.34, 0.38)	0.37 (0.35, 0.39)	<0.001
NOTCH_activated	Median (IQR)	0.49 (0.47, 0.51)	0.53 (0.51, 0.56)	<0.001
PI3K_repressed	Median (IQR)	0.52 (0.50, 0.55)	0.55 (0.51, 0.58)	<0.001
PI3K_activated	Median (IQR)	0.539 (0.520, 0.560)	0.537 (0.520, 0.558)	0.673
NRF2_repressed	Median (IQR)	0.56 (0.53, 0.60)	0.57 (0.53, 0.60)	0.01
Wnt_activated	Median (IQR)	0.41 (0.38, 0.44)	0.45 (0.42, 0.48)	<0.001
TP53_repressed	Median (IQR)	0.19 (0.15, 0.24)	0.18 (0.15, 0.23)	0.018
MYC_repressed	Median (IQR)	0.50 (0.46, 0.53)	0.48 (0.45, 0.52)	<0.001
MYC_activated	Median (IQR)	0.59 (0.55, 0.62)	0.56 (0.53, 0.60)	<0.001
RAS_repressed	Median (IQR)	0.584 (0.566, 0.602)	0.575 (0.556, 0.592)	<0.001
NRF2_activated	Median (IQR)	0.88 (0.83, 0.92)	0.88 (0.84, 0.91)	0.018
Hippo_repressed	Median (IQR)	0.41 (0.39, 0.44)	0.41 (0.39, 0.43)	0.006
TGF.B_activated	Median (IQR)	0.51 (0.48, 0.55)	0.53 (0.50, 0.56)	<0.001
TP53_activated	Median (IQR)	0.44 (0.39, 0.49)	0.44 (0.39, 0.49)	0.924
Hippo_activated	Median (IQR)	0.51 (0.46, 0.56)	0.59 (0.53, 0.64)	<0.001
Median (IQR),1Wilcoxon rank sum test

## Sheet: Table S7
Table S7 In GSEA enrichment analysis, the activation pathway and inhibition pathway of Cluster A to Cluster B
ID	Description	setSize	enrichmentScore	NES	pvalue	p.adjust	qvalues	rank	leading_edge	core_enrichment
HALLMARK_EPITHELIAL_MESENCHYMAL_TRANSITION	HALLMARK_EPITHELIAL_MESENCHYMAL_TRANSITION	179	0.752503	2.94094	0.0010989	0.008967	0.00396436	1351	tags=72%, list=16%, signal=62%	SFRP4/SFRP1/GAS1/SPOCK1/SLIT2/MYLK/DPYSL3/MYL9/MGP/MFAP5/RGS4/TNC/ABI3BP/GREM1/CAP2/PRRX1/FBLN2/FERMT2/COMP/FAP/FGF2/SCG2/THBS2/CXCL12/CALD1/SLIT3/TAGLN/TPM2/FBN1/FLNA/COL8A2/ECM2/SGCD/FBLN1/CDH11/ELN/TIMP3/PTX3/FBLN5/COL6A2/GEM/LAMA2/THBS1/EFEMP2/COL11A1/PCOLCE/VCAN/MATN3/PCOLCE2/FSTL1/GLIPR1/DCN/TGFBR3/LOX/ACTA2/FN1/VEGFC/GJA1/IGFBP4/COL5A1/THY1/COL16A1/PDLIM4/LUM/NID2/BGN/SNAI2/COL6A3/GPX7/LOX…
HALLMARK_MYOGENESIS	HALLMARK_MYOGENESIS	166	0.65371	2.53973	0.00110742	0.008967	0.00396436	1270	tags=48%, list=15%, signal=42%	DES/CASQ2/PTGIS/MYH11/MYLK/CRYAB/FHL1/HSPB8/SGCA/APOD/PPP1R3C/IGF1/SORBS1/ITGA7/FGF2/SSPN/HSPB2/SMTN/TAGLN/TPM2/LDB3/SGCD/COX7A1/REEP1/PYGM/AEBP1/COL6A2/SOD3/SVIL/LAMA2/GNAO1/ACTC1/PKIA/KCNH2/FXYD1/MEF2C/DMPK/EFS/SH3BGR/MYOM1/WWTR1/COL15A1/DTNA/COL6A3/SPARC/CASQ1/COL3A1/MRAS/IGFBP7/COL4A2/PRNP/CACNA1H/DMD/PDLIM7/CFD/CLU/COL1A1/CNN3/GADD45B/CD36/CTF1/GSN/NCAM1/ACTA1/ADAM12/ACTN2/PDE4DIP/SGCG/IGFBP…
HALLMARK_UV_RESPONSE_DN	HALLMARK_UV_RESPONSE_DN	116	0.576733	2.16364	0.00115741	0.008967	0.00396436	1619	tags=47%, list=19%, signal=38%	KCNMA1/RGS4/CAP2/MAP1B/EFEMP1/PTGFR/FBLN5/COL11A1/CAV1/AKT3/VLDLR/TGFBR3/ATP2B4/SYNE1/GJA1/LTBP1/SDC2/SNAI2/MAGI2/COL1A2/NRP1/RBPMS/DLC1/COL5A2/PDGFRB/COL3A1/PMP22/PRKAR2B/KIT/COL1A1/AMPH/PTPRM/SERPINE1/LPAR1/IGFBP5/NR3C1/ATXN1/CDON/LAMC1/FZD2/HAS2/NOTCH2/IRS1/FYN/CITED2/MMP16/BMPR1A/TGFBR2/NFIB/NEK7/DUSP1/APBB2/TFPI/SPOP
HALLMARK_ANGIOGENESIS	HALLMARK_ANGIOGENESIS	32	0.634736	1.93497	0.00143472	0.008967	0.00396436	1094	tags=50%, list=13%, signal=44%	KCNJ8/VCAN/FSTL1/LUM/NRP1/FGFR1/COL5A2/COL3A1/OLR1/LPL/POSTN/CCND2/THBD/SPP1/TIMP1/ITGAV
HALLMARK_APICAL_JUNCTION	HALLMARK_APICAL_JUNCTION	151	0.485422	1.87665	0.00110497	0.008967	0.00396436	1466	tags=38%, list=17%, signal=32%	SLIT2/FLNC/MYL9/ACTG2/NRXN2/FBN1/SGCE/CNTN1/JAM3/CDH11/MYH10/NFASC/VCAN/ACTC1/AKT3/KCNH2/TRO/THY1/COL16A1/ADAM23/ITGA9/PARVA/MMP2/VCAM1/TSPAN4/THBS3/GNAI1/TGFBI/CLDN11/NRTN/ACTN1/CD34/CLDN5/ARHGEF6/MSN/EVL/ADAMTS5/PECAM1/VCL/ACTA1/AMIGO2/VWF/ACTN2/RRAS/IRS1/FSCN1/ZYX/CD86/EPB41L2/ITGB1/SDC3/ICAM2/GNAI2/CD99/PTPRC/CADM3/SKAP2
HALLMARK_HEDGEHOG_SIGNALING	HALLMARK_HEDGEHOG_SIGNALING	27	0.617932	1.85535	0.00141844	0.008967	0.00396436	1002	tags=41%, list=12%, signal=36%	SCG2/VLDLR/RTN1/NRP2/THY1/NRP1/DPYSL2/GLI1/HEY1/L1CAM/HEY2
HALLMARK_KRAS_SIGNALING_UP	HALLMARK_KRAS_SIGNALING_UP	154	0.441836	1.71323	0.00110619	0.008967	0.00396436	1625	tags=44%, list=19%, signal=36%	ITGBL1/PEG3/APOD/SPON1/AKAP12/PRRX1/TMEM100/CPE/GFPT2/F13A1/NAP1L2/SPARCL1/PCP4/SNAP91/IL33/SNAP25/HSD11B1/GPNMB/GYPC/EPB41L3/CFH/ALDH1A3/GNG11/MAFB/NRP1/INHBA/LY96/SCG5/TSPAN7/RELN/PTBP2/C3AR1/PTGS2/ABCB1/PECAM1/CCND2/CD37/SPP1/ENG/IL10RA/MMD/EMP1/SATB1/IGFBP3/DCBLD2/ITGB2/PDCD1LG2/KIF5C/ETV1/CMKLR1/BTC/NIN/CLEC4A/CXCR4/LAPTM5/FCER1G/CSF2RA/ANKH/DOCK2/MMP11/SCN1B/RETN/CAB39L/ETS1/HDAC9/TFPI/RGS16
HALLMARK_ALLOGRAFT_REJECTION	HALLMARK_ALLOGRAFT_REJECTION	146	0.432252	1.66901	0.00110254	0.008967	0.00396436	2430	tags=51%, list=28%, signal=37%	CARTPT/FLNA/CCL19/THY1/CCL2/INHBA/FCGR2B/IL6/BCAT1/TLR1/CCND2/APBB1/TIMP1/LY86/STAB1/GBP2/NLRP3/TGFB2/SOCS5/GPR65/ITGB2/CCR2/CCL13/CD1D/CRTAM/CD86/INHBB/SRGN/HCLS1/CCR1/TLR2/TGFB1/FAS/ST8SIA4/DEGS1/CXCL13/PTPRC/CD28/ETS1/HDAC9/SPI1/ITK/HLA-DQA1/IL10/CFP/F2R/IL15/NCF4/IL16/CD4/TRAT1/ITGAL/LCP2/IGSF6/CCR5/CCL5/CCL7/NCK1/IL4R/FGR/CCL11/ICAM1/CD2/STAT4/CD96/CXCL9/CD8A/HLA-DRA/ZAP70/HLA-DMB/WAS/LTB/CD…
HALLMARK_INFLAMMATORY_RESPONSE	HALLMARK_INFLAMMATORY_RESPONSE	148	0.41269	1.59815	0.00219058	0.0121699	0.00538037	2254	tags=49%, list=26%, signal=37%	VIP/CCL2/AXL/ITGA5/INHBA/OLR1/MSR1/IL1R1/TNFAIP6/CALCRL/SELE/PCDH7/EMP3/SLC7A2/SERPINE1/LPAR1/GPC3/C3AR1/C5AR1/PDE4B/ABCA1/PDPN/IL6/TLR1/GABBR1/OSMR/TIMP1/IL10RA/CD14/STAB1/P2RX7/CD69/HAS2/NLRP3/CYBB/DCBLD2/SELL/CLEC5A/CMKLR1/SPHK1/FPR1/RGS1/TLR2/NDP/SCN1B/BDKRB1/CCR7/MARCO/RGS16/IL10/NMUR1/IL15/CD48/ITGB3/EBI3/LCP2/PTGIR/CX3CL1/BTG2/KIF1B/CCL5/CCL7/IL7R/SCARF1/IL4R/ICAM1/NOD2/KCNA3/PIK3R5/MMP14/…
HALLMARK_APOPTOSIS	HALLMARK_APOPTOSIS	128	0.400991	1.52465	0.00677966	0.0245459	0.0108519	1438	tags=31%, list=17%, signal=26%	TIMP3/CAV1/IGFBP6/DCN/TGFBR3/FEZ1/LUM/TIMP2/BGN/PDGFRB/MMP2/DPYD/CLU/GADD45B/ENO2/HGF/IL6/GSN/CCND2/NEFH/TIMP1/EGR3/RHOB/CD14/LEF1/CD69/TGFB2/PEA15/EMP1/SATB1/GPX3/TXNIP/AVPR1A/HSPB1/ANXA1/CD44/FAS/ANKH/CYLD/BNIP3L
HALLMARK_IL2_STAT5_SIGNALING	HALLMARK_IL2_STAT5_SIGNALING	135	0.398299	1.51926	0.00674916	0.0245459	0.0108519	1930	tags=44%, list=22%, signal=34%	PENK/SYT11/HOPX/FGL2/COL6A1/TLR7/NRP1/PLAGL1/PRNP/SELP/GADD45B/TWSG1/GABARAPL1/ITIH5/SCN9A/CDKN1C/ABCB1/SLC2A3/CCND2/RRAGD/ADAM19/BCL2/SPP1/FLT3LG/IL10RA/RHOB/TGM2/PRAF2/EMP1/BMPR2/ITGAV/GPR65/RORA/SELL/CD86/LRIG1/IL3RA/NT5E/TIAM1/NFIL3/CD44/AHNAK/F2RL2/PRKCH/ECM1/CD81/SWAP70/SOCS2/MAP3K8/RGS16/IL10/CD48/CST7/PHTF2/IGF1R/PTCH1/ST3GAL4/BATF3/PIM1
HALLMARK_INTERFERON_GAMMA_RESPONSE	HALLMARK_INTERFERON_GAMMA_RESPONSE	129	0.391416	1.49106	0.00899888	0.0245459	0.0108519	2252	tags=39%, list=26%, signal=29%	SSPN/SERPING1/FGL2/C1R/C1S/CFH/CCL2/TNFAIP6/P2RY14/VCAM1/SELP/PDE4B/PTGS2/IL6/VAMP5/IFIT1/IL10RA/CD69/IFI44L/AUTS2/TXNIP/CD86/CMKLR1/IFIT2/FPR1/FAS/ST8SIA4/CSF2RB/HLA-DQA1/IFITM2/IL15/ARID5B/LCP2/ST3GAL5/RSAD2/PIM1/NOD1/DDX58/IFI44/CCL5/CCL7/IL18BP/IFITM3/FCGR1A/IL4R/ICAM1/SAMHD1/STAT4/IFIT3/CXCL9
HALLMARK_MYC_TARGETS_V2	HALLMARK_MYC_TARGETS_V2	46	-0.542959	-2.14586	0.003663	0.018315	0.00809717	3062	tags=76%, list=36%, signal=49%	WDR74/PA2G4/MYBBP1A/HSPE1/HSPD1/TBRG4/NIP7/NOLC1/IMP4/PHB/RCL1/SUPV3L1/WDR43/UNG/FARSA/GRWD1/PRMT3/MCM5/BYSL/NOC4L/TFB2M/RRP12/EXOSC5/PUS1/MRTO4/IPO4/RRP9/SLC19A1/MCM4/TMEM97/PLK4/PLK1/SLC29A2/HK2/SORD
HALLMARK_HYPOXIA	HALLMARK_HYPOXIA	150	0.390875	1.51171	0.00773481	0.0245459	0.0108519	1579	tags=32%, list=18%, signal=27%	PPP1R3C/AKAP12/SRPX/PYGM/CAV1/TGFB3/VLDLR/DCN/LOX/COL5A1/SDC2/DTNA/BGN/CSRP2/TMEM45A/HAS1/TGFBI/SERPINE1/ENO2/GPC3/CHST3/CDKN1C/NR3C1/IL6/SLC2A3/RRAGD/BCL2/LXN/PAM/TGM2/IGFBP3/RORA/CITED2/SDC3/GPC1/CXCR4/DPYSL4/IDS/NFIL3/WSB1/GPC4/S100A4/BNIP3L/IRS2/KLF7/DUSP1/ETS1/PPFIA4
HALLMARK_COAGULATION	HALLMARK_COAGULATION	121	0.378056	1.42373	0.0230681	0.0443616	0.0196125	1097	tags=29%, list=13%, signal=26%	COMP/FBN1/TIMP3/THBS1/SERPING1/C1R/C1S/FN1/CFH/C3/CSRP1/PROS1/SPARC/PRSS23/F8/OLR1/CTSK/HTRA1/MMP2/TFPI2/CFD/CLU/A2M/SERPINE1/CTSO/GSN/PECAM1/THBD/TIMP1/VWF/C1QA/CRIP2/ACOX2/LRP1/FYN
HALLMARK_TNFA_SIGNALING_VIA_NFKB	HALLMARK_TNFA_SIGNALING_VIA_NFKB	143	0.354697	1.36429	0.0334448	0.0597229	0.0264038	2472	tags=48%, list=29%, signal=35%	TNC/GFPT2/PTX3/GEM/EGR2/CCL2/INHBA/OLR1/DNAJB4/TNFAIP6/SERPINE1/GADD45B/KLF9/PDE4B/ABCA1/BCL6/PTGS2/IL6/SLC2A3/NR4A3/EGR3/RHOB/CD69/ZBTB10/MSC/SPSB1/PMEPA1/IL6ST/SPHK1/IFIT2/TLR2/NFIL3/CD44/KLF10/IRS2/DUSP1/PLK2/MAP3K8/TNFAIP8/RCAN1/CEBPD/SNN/EGR1/STAT5A/FJX1/BTG2/DDX58/DUSP5/NINJ1/PANX1/CCL5/PNRC1/IL7R/CD83/FOSB/ICAM1/JUNB/LITAF/PLEK/TRAF1/PDLIM5/NFAT5/CFLAR/ID2/PLAU/TNFAIP3/SOCS3/CEBPB/TSC22D1
HALLMARK_ADIPOGENESIS	HALLMARK_ADIPOGENESIS	139	0.355845	1.36182	0.0325112	0.0597229	0.0264038	1134	tags=19%, list=13%, signal=17%	OMD/MYLK/HSPB8/FABP4/SORBS1/ITGA7/SSPN/SPARCL1/LAMA4/C3/COL15A1/ANGPT1/PTGER3/ADIPOQ/STOM/CD36/LPL/ITIH5/ABCA1/BCL6/LTC4S/COL4A1/FZD4/VEGFB/APOE/GPX3
HALLMARK_TGF_BETA_SIGNALING	HALLMARK_TGF_BETA_SIGNALING	45	0.400628	1.30249	0.114958	0.179623	0.0794121	2460	tags=49%, list=29%, signal=35%	THBS1/RAB31/WWTR1/SERPINE1/CDKN1C/ENG/BMPR2/PMEPA1/TGFBR1/BMPR1A/TGFB1/ACVR1/KLF10/SKI/APC/ID3/SMAD7/TJP1/JUNB/PPM1A/ID2/SMURF2
HALLMARK_WNT_BETA_CATENIN_SIGNALING	HALLMARK_WNT_BETA_CATENIN_SIGNALING	32	0.406492	1.23918	0.186514	0.266448	0.117798	2085	tags=34%, list=24%, signal=26%	FZD1/GNAI1/CCND2/HEY1/LEF1/HEY2/HDAC5/PTCH1/NOTCH4/RBPJ/NOTCH1
HALLMARK_COMPLEMENT	HALLMARK_COMPLEMENT	142	0.321571	1.23466	0.122494	0.185598	0.0820537	1978	tags=35%, list=23%, signal=28%	ZFPM2/SERPING1/C1R/C1S/FN1/CFH/C3/CSRP1/TIMP2/F8/OLR1/COL4A2/TFPI2/ITGAM/CLU/GZMK/SERPINE1/CTSO/CD36/DOCK10/IL6/FCN1/TIMP1/DOCK4/C1QA/LRP1/ACTN2/FYN/PIK3CA/CDH13/DGKG/SH2B3/PIK3CG/FCER1G/GNAI2/GATA3/CR2/PRCP/CR1/LCP2/ERAP2/NOTCH4/PLAT/ANXA5/CTSB/LIPA/PIM1/DUSP5/CCL5/APOBEC3G
HALLMARK_APICAL_SURFACE	HALLMARK_APICAL_SURFACE	27	0.405243	1.21675	0.21844	0.295189	0.130505	2320	tags=41%, list=27%, signal=30%	GAS1/SRPX/THY1/DCBLD2/HSPB1/GATA3/SLC2A4/CX3CL1/GSTM3/EFNA5/APP
HALLMARK_SPERMATOGENESIS	HALLMARK_SPERMATOGENESIS	91	-0.252049	-1.14245	0.209877	0.291495	0.128872	2558	tags=46%, list=30%, signal=33%	PRM2/CLPB/TALDO1/ACRV1/DMRT1/IDE/GMCL1/PSMG1/TNP1/ALOX15/THEG/CRISP2/TCP11/MTNR1A/ZNRF4/CST8/RFC4/PHKG2/SLC12A2/GRM8/DBF4/AKAP4/GAD1/PDHA2/ACTL7B/HOXB1/LDHC/TNNI3/IL13RA2/MEP1B/CDKN3/EZH2/CFTR/NCAPH/CCNB2/YBX2/NEK2/BUB1/KIF2C/MAP7/TTK/AURKA
HALLMARK_KRAS_SIGNALING_DN	HALLMARK_KRAS_SIGNALING_DN	147	-0.244026	-1.14756	0.157303	0.231328	0.102272	1630	tags=31%, list=19%, signal=26%	SCGB1A1/MEFV/SIDT1/EDAR/PKP1/CLPS/UPK3B/COL2A1/PROP1/LFNG/CALML5/TG/CNTFR/SLC38A3/NR6A1/SPHK2/LYPD3/GPR19/TNNI3/ENTPD7/CKM/SPTBN2/GPR3/ARHGDIG/HTR1D/KRT13/RIBC2/SPRR3/TLX1/CDH16/SLC5A5/YBX2/UGT2B17/KRT15/GPRC5C/CPA2/FGFR3/HSD11B2/TFCP2L1/ATP4A/KCNE2/SLC6A14/GP2/CAPN9/TFF2/AKR1B10
HALLMARK_BILE_ACID_METABOLISM	HALLMARK_BILE_ACID_METABOLISM	85	-0.28206	-1.25882	0.0939227	0.156087	0.0690071	1487	tags=31%, list=17%, signal=26%	IDH2/EPHX2/IDI1/HSD3B1/GNMT/RETSAT/ABCD3/ACSL5/PEX11A/IDH1/NR1H4/AMACR/PEX7/PXMP2/ALDH1A1/TTR/SULT2B1/DHCR24/SLC22A18/NR1I2/SLC27A2/GC/TFCP2L1/NR0B2/SULT1B1/APOA1
HALLMARK_ESTROGEN_RESPONSE_EARLY	HALLMARK_ESTROGEN_RESPONSE_EARLY	169	-0.255501	-1.26573	0.0967742	0.156087	0.0690071	969	tags=25%, list=11%, signal=23%	FASN/PPIF/KLF4/MREG/PEX11A/FKBP4/HR/AREG/SLC22A5/SLC2A1/KRT13/PDZK1/KRT18/SLC9A3R1/KRT8/CLDN7/P2RY2/DHCR7/WWC1/DHRS2/MYB/TFF3/SULT2B1/KRT15/KCNK5/LAD1/IL17RB/SFN/MUC1/ELF3/SLC37A1/KRT19/MLPH/TMPRSS3/SLC27A2/RAB17/FRK/RAPGEFL1/OVOL2/TJP3/SCNN1A/TFF1/MSMB
HALLMARK_DNA_REPAIR	HALLMARK_DNA_REPAIR	97	-0.294606	-1.34779	0.0479452	0.0826641	0.0365463	3017	tags=49%, list=35%, signal=33%	SAC3D1/POLR2D/POLB/CSTF3/CLP1/ADRM1/POM121/SEC61A1/ADCY6/TAF10/RALA/AAAS/RPA3/SSRP1/RFC2/HPRT1/PDE6G/ERCC2/RFC5/NT5C/UMPS/ARL6IP1/POLR2H/ADA/RAE1/POLD3/GTF3C5/POLD4/POLR1C/TARBP2/PCNA/RFC4/APRT/NME1/ITPA/POLD1/CANT1/VPS37B/PRIM1/POLA2/FEN1/TYMS/LIG1/RFC3/RAD51/STX3/ZWINT/CCNO
HALLMARK_OXIDATIVE_PHOSPHORYLATION	HALLMARK_OXIDATIVE_PHOSPHORYLATION	142	-0.285373	-1.36471	0.0192308	0.0384615	0.017004	3497	tags=61%, list=41%, signal=37%	HSPA9/HSD17B10/CS/OXA1L/IMMT/CPT1A/MRPS30/COX7A2/SDHC/COX4I1/NQO2/MTX2/TIMM17A/MRPS15/SLC25A11/ALDH6A1/GPI/UQCRQ/TIMM10/COX6B1/MRPL11/UQCRFS1/BAX/MDH2/NDUFV1/BCKDHA/ETFA/MRPS22/COX8A/TOMM22/ACADVL/TIMM50/PDHX/COX5B/COX15/IDH3B/MRPL15/DLAT/TIMM8B/DECR1/NDUFS3/SLC25A5/ACO2/ETFDH/POR/IDH3A/SDHB/FXN/SUPV3L1/NDUFS1/FH/VDAC1/COX6A1/ATP6V0B/LRPPRC/SLC25A20/ECHS1/PMPCA/GOT2/ETFB/COX10/NDUFS7/SDHA/CYCS/SU…
HALLMARK_GLYCOLYSIS	HALLMARK_GLYCOLYSIS	157	-0.314086	-1.5206	0.01	0.0245459	0.0108519	1295	tags=31%, list=15%, signal=26%	SPAG4/SLC25A13/NSDHL/CHST4/CASP6/SRD5A3/CLN6/GMPPA/VEGFA/LDHC/ISG20/ABCB6/FKBP4/IDH1/PMM2/GOT1/BPNT1/CLDN9/PC/TGFA/SLC37A4/CLDN3/SLC35A3/GFPT1/SDC1/KIF20A/EFNA3/SOX9/TSTA3/PKP2/CAPN5/CENPA/TFF3/ANG/BIK/HMMR/CTH/B3GNT3/HK2/DEPDC1/ELF3/AURKA/GAL3ST1/DSC2/FBP2/SLC25A10/GALE/ALDOB
HALLMARK_MTORC1_SIGNALING	HALLMARK_MTORC1_SIGNALING	154	-0.323064	-1.55062	0.0102041	0.0245459	0.0108519	1846	tags=36%, list=21%, signal=29%	ADIPOR2/PHGDH/EEF1E1/SLC7A5/NFKBIB/ME1/PSPH/EIF2S2/TUBG1/ASNS/ARPC5L/PFKL/DHFR/SDF2L1/SHMT2/IDI1/RRP9/TFRC/INSIG1/MTHFD2/SRD5A1/SCD/LDLR/TM7SF2/HMGCR/GSR/HMBS/MCM2/IDH1/TOMM40/GOT1/SQLE/SLC1A5/HMGCS1/SLC2A1/SLC37A4/MCM4/SLC9A3R1/EBP/TMEM97/CCNF/TRIB3/DHCR7/BUB1/CTH/PLK1/PSAT1/HK2/SORD/RRM2/AURKA/DHCR24/ELOVL6/SLC7A11/CDC25A
HALLMARK_FATTY_ACID_METABOLISM	HALLMARK_FATTY_ACID_METABOLISM	120	-0.328657	-1.56761	0.00714286	0.0245459	0.0108519	1610	tags=37%, list=19%, signal=30%	ALDH3A2/SDHA/ADIPOR2/SUCLG1/ME1/SUCLG2/PDHA1/AUH/CBR1/IDI1/BPHL/HMGCL/CEL/ACAA1/NSDHL/CPT2/RETSAT/ACOX1/GPD2/RDH16/ACOT8/ACSL5/FASN/ACADS/IDH1/SLC22A5/ACAT2/HMGCS1/GSTZ1/EHHADH/ALDH1A1/ADH7/VNN1/HPGD/CA4/FABP2/DHCR24/GPD1/ACSM3/HMGCS2/ADH1C/CA2/FABP1/ALDH3A1
HALLMARK_PEROXISOME	HALLMARK_PEROXISOME	82	-0.36159	-1.58924	0.0166667	0.0347222	0.0153509	1487	tags=38%, list=17%, signal=32%	STS/TSPO/SCGB1A1/IDH2/EPHX2/IDI1/HMGCL/CEL/BCL10/ACAA1/ABCB9/RETSAT/ACOX1/CLN6/ABCD3/ACOT8/ACSL5/PEX11A/IDH1/FABP6/EHHADH/ALDH1A1/ALB/TOP2A/TTR/SULT2B1/UGT2B17/DHCR24/NR1I2/SLC27A2/HSD11B2
HALLMARK_XENOBIOTIC_METABOLISM	HALLMARK_XENOBIOTIC_METABOLISM	151	-0.338559	-1.6195	0.0103093	0.0245459	0.0108519	1401	tags=37%, list=16%, signal=32%	SHMT2/CYB5A/BPHL/SLC6A12/GAD1/CNDP2/SLC35B1/GNMT/SLC35D1/ALAS1/RETSAT/ACSM1/CASP6/ANGPTL3/PGD/ACOX1/GSS/BLVRB/SMOX/GSR/MCCC2/IDH1/GSTA3/JUP/PC/SLC1A5/EPHA2/SPINT2/DCXR/ABCC3/CFB/TMEM97/PYCR1/ENTPD5/ABCC2/FBP1/ASL/AKR1C3/ADH7/VNN1/NQO1/RAP1GAP/GCKR/CYP4F2/HNF4A/CCL25/ADH1C/DDC/CYP2J2/XDH/CA2/HSD17B2/FABP1/CYP2C18/ALDH3A1/REG1A
HALLMARK_MYC_TARGETS_V1	HALLMARK_MYC_TARGETS_V1	131	-0.349566	-1.66954	0.00961538	0.0245459	0.0108519	4913	tags=86%, list=57%, signal=38%	RNPS1/ERH/GLO1/MRPL9/SLC25A3/SET/PSMD1/SERBP1/SYNCRIP/APEX1/PSMA1/DDX18/CCT2/HNRNPA1/NPM1/PRDX3/DHX15/RPL18/SRM/SMARCC1/COPS5/CBX3/ABCE1/PSMA4/HNRNPC/CCT7/SSBP1/HDDC2/PABPC1/LSM2/CCT4/PHB2/IMPDH2/CLNS1A/SNRPG/G3BP1/EIF3J/PSMA2/BUB3/GSPT1/POLE3/PGK1/PPIA/PSMD8/SNRPD3/HDAC2/LSM7/EIF4E/SF3B3/NDUFAB1/YWHAE/MRPS18B/PSMB3/EIF3B/PRDX4/STARD7/FBL/TRIM28/PSMD14/ILF2/PSMA7/CAD/RRM1/FAM120A/ODC1/CDK2/MCM6/P…
HALLMARK_CHOLESTEROL_HOMEOSTASIS	HALLMARK_CHOLESTEROL_HOMEOSTASIS	53	-0.426896	-1.71471	0.0121951	0.0265111	0.0117207	1647	tags=47%, list=19%, signal=38%	LGALS3/CBS/SEMA3B/IDI1/NSDHL/SCD/ANXA13/LDLR/TM7SF2/FASN/HMGCR/ETHE1/MVK/SQLE/ACAT2/HMGCS1/CHKA/GLDC/PCYT2/EBP/TMEM97/TRIB3/MVD/DHCR7/PPARG
HALLMARK_ESTROGEN_RESPONSE_LATE	HALLMARK_ESTROGEN_RESPONSE_LATE	177	-0.362981	-1.78982	0.011236	0.0255363	0.0112897	950	tags=34%, list=11%, signal=31%	PPIF/KLF4/ISG20/FKBP4/IMPA2/HR/AREG/SLC22A5/RNASEH2A/KRT13/TSPAN13/PDZK1/LSR/KIF20A/STIL/GJB3/DCXR/XRCC3/SLC9A3R1/KLK11/TSTA3/TST/TOP2A/DHCR7/PKP3/NMU/DHRS2/LLGL2/PLK4/MYB/TFF3/SULT2B1/GINS2/ST14/MAPK13/KCNK5/CXCL14/IL17RB/SORD/SFN/CDC6/LTF/CDC20/KRT19/PRLR/FGFR3/TMPRSS3/SLC27A2/HMGCS2/CDH1/FRK/RAPGEFL1/OVOL2/TJP3/CYP4F11/GALE/SCNN1A/AGR2/CA2/TFF1
HALLMARK_G2M_CHECKPOINT	HALLMARK_G2M_CHECKPOINT	153	-0.537078	-2.58824	0.010101	0.0245459	0.0108519	1510	tags=47%, list=18%, signal=40%	SLC12A2/DTYMK/SLC7A1/DBF4/CKS1B/FBXO5/NUP50/TMPO/KPNA2/SMC2/RACGAP1/HMGB3/POLA2/SUV39H1/HOXC10/NDC80/CHAF1A/MCM2/HMGA1/POLE/SQLE/CHEK1/CKS2/BRCA2/E2F1/INCENP/TACC3/NUSAP1/MYBL2/LMNB1/CDKN3/PTTG1/STIL/KIF23/PRC1/KIF11/MKI67/CENPF/CENPE/ESPL1/TOP2A/EZH2/UBE2C/CCNF/TRAIP/MAD2L1/CENPA/CCNB2/PLK4/NEK2/BUB1/TPX2/KIF4A/KIF2C/GINS2/HMMR/CCNA2/PLK1/TROAP/KIF15/AURKB/POLQ/BIRC5/TTK/EXO1/CDC6/PBK/AURKA/CDC2…
HALLMARK_E2F_TARGETS	HALLMARK_E2F_TARGETS	139	-0.622936	-2.98149	0.00909091	0.0245459	0.0108519	1714	tags=58%, list=20%, signal=47%	PRIM2/CDKN2A/TUBG1/PAICS/NCAPD2/PCNA/MCM7/NME1/CKS1B/POLD1/TMPO/KPNA2/TFRC/BRCA1/RACGAP1/HMGB3/DONSON/MXD3/POLA2/MTHFD2/SUV39H1/TIPIN/GINS3/CHEK2/LIG1/KIF18B/SHMT1/TIMELESS/MCM2/HMGA1/POLE/GINS4/RFC3/DSCC1/CHEK1/RNASEH2A/CKS2/BRCA2/HELLS/GINS1/MCM4/TACC3/ATAD2/MYBL2/BUB1B/LMNB1/SPC24/CDKN3/PTTG1/DIAPH3/MKI67/TK1/CENPE/ESPL1/TOP2A/EZH2/CCNE1/RAD51AP1/MAD2L1/TRIP13/MELK/CCNB2/PLK4/KIF4A/KIF2C/HMMR/…

## Sheet: Table S8
Table S8 The 1071 gene GO BP enrichment
	ID	Description	GeneRatio	BgRatio	pvalue	p.adjust	qvalue	geneID	Count
GO:0019722	GO:0019722	calcium-mediated signaling	26/1020	210/18870	6.98e-05	0.00137772	0.00100756	AGTR1/ANK2/ATP1A2/ATP2B4/CACNA1C/CASQ1/CASQ2/CCL20/CIB1/DEFB1/DMD/DMPK/GRIN2A/HTR2B/LHCGR/NCALD/P2RX4/PLN/POMC/PRNP/RYR2/SGCD/SLC8A2/TMEM100/TNF/TRPM2	26
GO:0050966	GO:0050966	detection of mechanical stimulus involved in sensory perception of pain	4/1020	15/18870	0.00717255	0.0426018	0.0311558	ITGA2/KCNA1/TNF/TRPA1	4
GO:0019233	GO:0019233	sensory perception of pain	13/1020	78/18870	0.000260057	0.00359376	0.00262821	AQP1/CDK5/GRIN2A/ITGA2/KCNA1/MME/NIPSNAP1/P2RX4/PENK/TAC1/TMEM100/TNF/TRPA1	13
GO:0031589	GO:0031589	cell-substrate adhesion	53/1020	356/18870	1.81e-11	4.11e-09	3e-09	CEACAM6/ANGPT2/ITGA5/ZYX/ACTN1/ACTN2/ADAM9/ANGPT1/ARHGAP6/ATP1B2/BCAM/CASK/CDK5/CIB1/CORO1C/DLC1/DUSP3/EGFL6/EPHA1/FERMT1/FERMT2/FLNA/FOXF1/FZD7/GPM6B/GREM1/ILK/ITGA1/ITGA2/ITGA6/ITGA7/ITGA9/JAM3/KANK1/LAMA5/LIMS2/MDK/MMP12/MYOC/PARVA/RRAS/S100A10/SEMA3E/SMAD6/SORBS1/SPRY4/STON1/TACSTD2/THBS3/TLN1/TNN/VCL/VEGFA	53
GO:0006816	GO:0006816	calcium ion transport	55/1020	445/18870	8.58e-09	8.77e-07	6.41e-07	ANK2/ANXA2/ATP1A2/ATP2B4/BAK1/CACNA1C/CACNA1H/CACNA2D1/CACNB2/CASK/CASQ1/CASQ2/CAV1/CDK5/CYBA/CYP27B1/DMD/FGF2/FLNA/G6PD/GJC2/GPM6A/GRIN2A/HTR2B/ITPR3/JPH2/LGALS3/LHCGR/LIME1/MYLK/P2RX4/PDE4D/PKD2/PLCB1/PLN/PLP1/PRNP/RAMP1/RGS4/RYR2/RYR3/SCN7A/SEMG1/SLC25A23/SLC8A2/STAC/TMCO1/TRPA1/TRPC1/TRPC4/TRPM2/TSPAN13/VDR/WFS1/BAX	55
GO:0070588	GO:0070588	calcium ion transmembrane transport	45/1020	352/18870	7.24e-08	4.77e-06	3.49e-06	ANK2/ANXA2/ATP1A2/ATP2B4/BAK1/CACNA1C/CACNA1H/CACNA2D1/CACNB2/CASQ1/CASQ2/CAV1/CYBA/DMD/FGF2/FLNA/G6PD/GJC2/GPM6A/GRIN2A/HTR2B/ITPR3/JPH2/LHCGR/LIME1/P2RX4/PDE4D/PKD2/PLCB1/PLN/PLP1/PRNP/RYR2/RYR3/SCN7A/SLC25A23/SLC8A2/STAC/TMCO1/TRPA1/TRPC1/TRPC4/TRPM2/TSPAN13/BAX	45
GO:0071260	GO:0071260	cellular response to mechanical stimulus	15/1020	72/18870	5.63e-06	0.000182054	0.000133141	AQP1/ATP1A2/BAG3/BAK1/BNIP3/CASP5/F11R/FADD/FGF2/IGF1R/IL1B/ITGA2/PDE2A/SOX9/TNFRSF10B	15
GO:0071277	GO:0071277	cellular response to calcium ion	14/1020	87/18870	0.000223783	0.00323801	0.00236804	CLIC4/ITPKA/ITPKB/KCNB1/NLGN1/PKD2/PPIF/PRKAA2/RYR3/SLC25A23/SYT1/SYT11/TRPM2/TUBA1A	14
GO:0035725	GO:0035725	sodium ion transmembrane transport	19/1020	180/18870	0.00408	0.0279652	0.0204517	ATP1A1/ATP1A2/ATP1B2/ATP2B4/CNNM4/DMD/FGF13/FXYD1/FXYD6/GRP/PKD2/SCN3B/SCN7A/SLC6A12/SLC6A14/SLC8A2/SLC9A7/SNTA1/TRPM2	19
GO:0060079	GO:0060079	excitatory postsynaptic potential	13/1020	107/18870	0.00506662	0.0333654	0.0244009	CDK5/CHRNA3/DMPK/GLRB/GRIK5/GRIN2A/NLGN1/P2RX4/RGS4/RIMS1/SLC29A1/SLC8A2/CHRNA1	13
GO:0051897	GO:0051897	positive regulation of phosphatidylinositol 3-kinase/protein kinase B signal transduction	18/1020	171/18870	0.00524775	0.0341694	0.0249889	ANGPT1/DDR2/FERMT2/FGF2/FGFR1/GDF15/IGF1R/MYOC/NTRK2/P2RX4/ROR2/SEMA3E/SOX9/TGFB2/TNF/TSPYL5/ROR1/TXN	18
GO:0003012	GO:0003012	muscle system process	81/1020	452/18870	6e-22	2.14e-18	1.56e-18	ABCC9/ACTA1/ACTA2/ANK2/APBB1/ATP1A1/ATP1A2/ATP2B4/CACNA1C/CACNA1H/CACNA2D1/CACNB2/CALD1/CASQ1/CASQ2/CAV1/CHRM2/CHRNA3/CNN1/CRYAB/CTNNA3/CYBA/DES/DMD/DMPK/DSC2/DSG2/DSP/DTNA/FGF13/FLNA/FXYD1/G6PD/GAMT/GATA6/GJC1/GNAO1/HAND2/HDAC4/HTR2B/IL1B/ITGA2/KCNA1/KCNA5/KCND3/KCNH2/KCNMA1/KCNN2/KCNQ1/LMOD1/MEIS1/MYH11/MYL9/MYLK/MYOC/MYOT/P2RX4/PDE4D/PDE5A/PDE9A/PLN/PPP1R12B/PRKG1/RGS4/RYR2/RYR3/SCN3B/SCN7A/SG…	81
GO:0006936	GO:0006936	muscle contraction	70/1020	351/18870	8.2e-22	2.14e-18	1.56e-18	ABCC9/ACTA1/ACTA2/ANK2/APBB1/ATP1A1/ATP1A2/ATP2B4/CACNA1C/CACNA1H/CACNA2D1/CACNB2/CALD1/CASQ1/CASQ2/CAV1/CHRM2/CHRNA3/CNN1/CRYAB/CTNNA3/DES/DMD/DMPK/DSC2/DSG2/DSP/DTNA/FGF13/FLNA/FXYD1/GAMT/GJC1/GNAO1/HTR2B/ITGA2/KCNA1/KCNA5/KCND3/KCNH2/KCNMA1/KCNN2/KCNQ1/LMOD1/MYH11/MYL9/MYLK/MYOT/P2RX4/PDE4D/PDE5A/PLN/PPP1R12B/PRKG1/RYR2/RYR3/SCN3B/SCN7A/SGCA/SGCD/SMPX/SMTN/SNTA1/STAC/TACR2/TMOD1/TNF/TPM1/TPM2/…	70
GO:0003015	GO:0003015	heart process	58/1020	255/18870	3.55e-21	5.79e-18	4.24e-18	ADM/ABCC9/ACTC1/ADM2/ANK2/ATP1A1/ATP1A2/ATP1B2/ATP2B4/CACNA1C/CACNA1H/CACNA2D1/CACNB2/CASQ2/CAV1/CHRM2/CTNNA3/CXADR/CYP2J2/DES/DMD/DMPK/DSC2/DSG2/DSP/FGF13/FLNA/FXYD1/GATA6/GJC1/HSPB7/ISL1/KCNA5/KCND3/KCNH2/KCNN2/KCNQ1/P2RX4/PDE4D/PDE5A/PLN/POPDC2/RGS4/RYR2/SCN3B/SGCD/SGCG/SLC4A3/SLC8A2/SNTA1/TGFB2/THRB/TNF/TPM1/TRPC1/WWTR1/YAP1/GCH1	58
GO:0008016	GO:0008016	regulation of heart contraction	52/1020	208/18870	4.45e-21	5.79e-18	4.24e-18	ADM/ABCC9/ADM2/ANK2/ATP1A1/ATP1A2/ATP1B2/ATP2B4/CACNA1C/CACNA1H/CACNA2D1/CACNB2/CASQ2/CAV1/CHRM2/CTNNA3/CXADR/CYP2J2/DES/DMD/DMPK/DSC2/DSG2/DSP/FGF13/FLNA/FXYD1/GJC1/HSPB7/ISL1/KCNA5/KCND3/KCNH2/KCNN2/KCNQ1/P2RX4/PDE4D/PDE5A/PLN/POPDC2/RGS4/RYR2/SCN3B/SLC4A3/SLC8A2/SNTA1/TGFB2/THRB/TNF/TPM1/TRPC1/GCH1	52
GO:0060047	GO:0060047	heart contraction	56/1020	243/18870	8.91e-21	9.29e-18	6.79e-18	ADM/ABCC9/ACTC1/ADM2/ANK2/ATP1A1/ATP1A2/ATP1B2/ATP2B4/CACNA1C/CACNA1H/CACNA2D1/CACNB2/CASQ2/CAV1/CHRM2/CTNNA3/CXADR/CYP2J2/DES/DMD/DMPK/DSC2/DSG2/DSP/FGF13/FLNA/FXYD1/GATA6/GJC1/HSPB7/ISL1/KCNA5/KCND3/KCNH2/KCNN2/KCNQ1/P2RX4/PDE4D/PDE5A/PLN/POPDC2/RGS4/RYR2/SCN3B/SGCD/SGCG/SLC4A3/SLC8A2/SNTA1/TGFB2/THRB/TNF/TPM1/TRPC1/GCH1	56
GO:1903522	GO:1903522	regulation of blood circulation	54/1020	258/18870	4.54e-18	3.94e-15	2.88e-15	ADD3/ADM/ABCC9/ADM2/AGTR1/ANK2/ATP1A1/ATP1A2/ATP1B2/ATP2B4/CACNA1C/CACNA1H/CACNA2D1/CACNB2/CASQ2/CAV1/CHRM2/CTNNA3/CXADR/CYP2J2/DES/DMD/DMPK/DSC2/DSG2/DSP/FGF13/FLNA/FXYD1/GJC1/HSPB7/ISL1/KCNA5/KCND3/KCNH2/KCNN2/KCNQ1/P2RX4/PDE4D/PDE5A/PLN/POPDC2/RGS4/RYR2/SCN3B/SLC4A3/SLC8A2/SNTA1/TGFB2/THRB/TNF/TPM1/TRPC1/GCH1	54
GO:0042391	GO:0042391	regulation of membrane potential	72/1020	440/18870	2.3e-17	1.71e-14	1.25e-14	ABCC9/ACTN2/ANK2/ATP1A1/ATP1A2/ATP1B2/BAK1/BNIP3/CACNA1C/CACNA1H/CACNA2D1/CACNB2/CASQ2/CAV1/CDK5/CHRNA3/CNR1/CNTNAP1/CTNNA3/CXADR/DMD/DMPK/DSC2/DSG2/DSP/FGF13/FHL1/FLNA/FXYD1/GABBR1/GABRD/GCLM/GJC1/GLRB/GNA14/GRIK5/GRIN2A/KCNA1/KCNA5/KCNB1/KCND3/KCNH2/KCNK10/KCNK2/KCNK3/KCNK5/KCNMA1/KCNN2/KCNQ1/MLLT11/MYOC/NLGN1/NTRK2/P2RX4/PHOX2B/PLN/POPDC2/PYCR1/RGS4/RIMS1/RIMS3/RNF122/RYR2/SCN3B/SLC29A1/SLC39A…	72
GO:0061337	GO:0061337	cardiac conduction	31/1020	97/18870	2.32e-16	1.51e-13	1.1e-13	ABCC9/ANK2/ATP1A1/ATP1A2/ATP1B2/ATP2B4/CACNA1C/CACNA2D1/CACNB2/CASQ2/CAV1/CTNNA3/CXADR/DSC2/DSG2/DSP/FLNA/GJC1/ISL1/KCNA5/KCND3/KCNH2/KCNN2/KCNQ1/PDE4D/PLN/RYR2/SCN3B/SLC4A3/SLC8A2/TRPC1	31
GO:0001508	GO:0001508	action potential	36/1020	146/18870	8.51e-15	4.93e-12	3.6e-12	ABCC9/ANK2/ATP1A1/ATP1A2/CACNA1C/CACNA2D1/CACNB2/CAV1/CNR1/CNTNAP1/CTNNA3/CXADR/DMD/DSC2/DSG2/DSP/FGF13/FLNA/GJC1/GNA14/KCNA1/KCNA5/KCNB1/KCND3/KCNH2/KCNN2/KCNQ1/NTRK2/P2RX4/RYR2/SCN3B/SLC4A3/SLC8A2/SNTA1/TNF/CHRNA1	36
GO:0086003	GO:0086003	cardiac muscle cell contraction	26/1020	76/18870	9.48e-15	4.94e-12	3.61e-12	ABCC9/ANK2/ATP1A1/ATP1A2/CACNA1C/CACNA2D1/CACNB2/CAV1/CTNNA3/DSC2/DSG2/DSP/FGF13/FLNA/GJC1/KCNA5/KCND3/KCNH2/KCNN2/KCNQ1/PDE4D/PLN/RYR2/SCN3B/SGCD/SNTA1	26
GO:0030048	GO:0030048	actin filament-based movement	34/1020	133/18870	1.5e-14	7.09e-12	5.19e-12	ABCC9/ACTA2/ACTC1/ANK2/ATP1A1/ATP1A2/CACNA1C/CACNA2D1/CACNB2/CAV1/CTNNA3/DSC2/DSG2/DSP/FGF13/FLNA/FNBP1L/GJC1/KCNA5/KCND3/KCNH2/KCNN2/KCNQ1/MYO6/MYO7A/PARVA/PDE4D/PLN/RYR2/SCN3B/SGCD/SNTA1/SYNE2/TPM1	34
GO:0070252	GO:0070252	actin-mediated cell contraction	30/1020	105/18870	2.11e-14	9.16e-12	6.7e-12	ABCC9/ACTA2/ACTC1/ANK2/ATP1A1/ATP1A2/CACNA1C/CACNA2D1/CACNB2/CAV1/CTNNA3/DSC2/DSG2/DSP/FGF13/FLNA/GJC1/KCNA5/KCND3/KCNH2/KCNN2/KCNQ1/PARVA/PDE4D/PLN/RYR2/SCN3B/SGCD/SNTA1/TPM1	30
GO:0086001	GO:0086001	cardiac muscle cell action potential	25/1020	76/18870	8.71e-14	3.44e-11	2.52e-11	ANK2/ATP1A1/ATP1A2/CACNA1C/CACNA2D1/CACNB2/CAV1/CTNNA3/CXADR/DMD/DSC2/DSG2/DSP/FGF13/FLNA/GJC1/KCNA5/KCND3/KCNH2/KCNN2/KCNQ1/RYR2/SCN3B/SLC4A3/SNTA1	25
GO:0086065	GO:0086065	cell communication involved in cardiac conduction	22/1020	58/18870	9.26e-14	3.44e-11	2.52e-11	ANK2/ATP1A1/ATP1A2/ATP1B2/CACNA1C/CACNA2D1/CACNB2/CASQ2/CAV1/CTNNA3/CXADR/DSC2/DSG2/DSP/FLNA/GJC1/KCNA5/KCNN2/KCNQ1/PDE4D/RYR2/SCN3B	22
GO:0006941	GO:0006941	striated muscle contraction	39/1020	186/18870	1.92e-13	6.68e-11	4.89e-11	ABCC9/ANK2/ATP1A1/ATP1A2/CACNA1C/CACNA2D1/CACNB2/CASQ1/CASQ2/CAV1/CTNNA3/DMD/DMPK/DSC2/DSG2/DSP/DTNA/FGF13/FLNA/GJC1/KCNA5/KCND3/KCNH2/KCNN2/KCNQ1/P2RX4/PDE4D/PDE5A/PLN/RYR2/RYR3/SCN3B/SGCD/SMPX/SNTA1/STAC/TNF/TPM1/CHRNA1	39
GO:0002027	GO:0002027	regulation of heart rate	28/1020	102/18870	4.67e-13	1.52e-10	1.11e-10	ADM/ADM2/ANK2/CACNA1C/CACNA2D1/CACNB2/CASQ2/CAV1/CTNNA3/DMD/DSC2/DSG2/DSP/ISL1/KCNA5/KCND3/KCNH2/KCNQ1/PDE4D/PLN/POPDC2/RGS4/RYR2/SCN3B/SNTA1/TNF/TPM1/GCH1	28
GO:0086002	GO:0086002	cardiac muscle cell action potential involved in contraction	20/1020	53/18870	1.39e-12	4.26e-10	3.12e-10	ANK2/ATP1A1/CACNA1C/CACNA2D1/CACNB2/CAV1/CTNNA3/DSC2/DSG2/DSP/FLNA/GJC1/KCNA5/KCND3/KCNH2/KCNN2/KCNQ1/RYR2/SCN3B/SNTA1	20
GO:0055001	GO:0055001	muscle cell development	38/1020	195/18870	4.25e-12	1.23e-09	8.99e-10	ADM/ACTA1/ACTC1/ACTN1/ACTN2/ALPK3/ANK2/CASQ1/CAV2/CNTNAP1/CSRP1/CSRP2/CXADR/DMD/FHOD3/FLNC/G6PD/HDAC9/ISL1/KRT19/KRT8/LDB3/LMOD1/MEIS1/MYH11/MYL9/OBSL1/PGM5/PRKG1/RGS4/SDC1/SGCD/SMO/SORBS2/TMOD1/TPM1/UCHL1/VEGFA	38
GO:0007409	GO:0007409	axonogenesis	62/1020	448/18870	8.58e-12	2.35e-09	1.72e-09	ADARB1/APBB1/BMPR1B/CDH1/CDK5/CHODL/CNTN1/CNTNAP1/EFNB1/ENAH/EPHA4/EPHA7/FEZ1/FGF13/GAP43/GFRA3/GLI3/HOXA2/IGF1R/ISL1/LAMB2/LGI1/MAP1A/MAP1B/MAP2/MYOT/NCAM1/NEFH/NEFL/NFASC/NGFR/NPTX1/NRP2/NRXN3/NTN1/NTRK2/PAK3/PALLD/PHOX2B/PLXNB3/PRDM8/PRKG1/RND2/S100A6/SEMA3A/SEMA3C/SEMA3E/SEMA3F/SEMA7A/SLITRK5/SMO/SNAP25/STXBP1/TNN/TSKU/TUBB2B/UCHL1/UST/VCL/VEGFA/PTPRS/SKIL	62
GO:0060048	GO:0060048	cardiac muscle contraction	31/1020	139/18870	1.06e-11	2.77e-09	2.03e-09	ABCC9/ANK2/ATP1A1/ATP1A2/CACNA1C/CACNA2D1/CACNB2/CASQ2/CAV1/CTNNA3/DMD/DSC2/DSG2/DSP/FGF13/FLNA/GJC1/KCNA5/KCND3/KCNH2/KCNN2/KCNQ1/P2RX4/PDE4D/PDE5A/PLN/RYR2/SCN3B/SGCD/SNTA1/TPM1	31
GO:0042692	GO:0042692	muscle cell differentiation	59/1020	419/18870	1.35e-11	3.36e-09	2.46e-09	ADM/ACTA1/ACTC1/ACTN1/ACTN2/ALPK3/ANK2/CACNA1H/CAMK1/CASP7/CASQ1/CAV2/CDON/CEACAM5/CNTNAP1/CSRP1/CSRP2/CXADR/DMD/DMPK/EHD2/FHOD3/FLNC/FOXF1/FZD7/G6PD/GATA6/GDF15/GREM1/HDAC4/HDAC9/ISL1/KRT19/KRT8/LAMA1/LAMB2/LDB3/LMOD1/MEIS1/MYEF2/MYH11/MYL9/OBSL1/PGM5/PLEKHO1/POPDC2/PRKG1/RGS4/SDC1/SGCD/SMARCD3/SMO/SORBS2/SOX9/TMOD1/TPM1/UCHL1/VEGFA/EREG	59
GO:1902074	GO:1902074	response to salt	54/1020	366/18870	1.66e-11	3.94e-09	2.88e-09	CEBPA/ABCC9/ADAM9/AQP2/ATP2B4/CACNA1H/CASQ2/CAV1/CDH1/CDK5/CHRM2/CHRNA3/CLIC4/CNR1/DGKQ/ENTPD6/FADD/G6PD/GCLM/HTR1B/IGF1R/IL1A/IL1B/ITGA2/ITPKA/ITPKB/ITPR3/KCNB1/KCNMA1/KCNMB1/KRT8/LY6H/MAPK13/NEFL/NLGN1/NPTX1/P2RX4/PENK/PKD2/PLCB1/PPIF/PRKAA2/RGS4/RYR2/RYR3/SDC1/SLC25A12/SLC25A23/SYT1/SYT11/TNF/TRPC1/TRPM2/TUBA1A	54
GO:0007015	GO:0007015	actin filament organization	62/1020	464/18870	3.85e-11	8.37e-09	6.12e-09	ADD3/ZYX/ACTA1/ACTC1/ACTN1/ACTN2/AQP2/ARHGAP6/BAIAP2L2/CALD1/CAP2/CAPG/CAPZA1/CD2AP/CDC42EP3/CNN1/CORO1C/DAAM2/DBN1/DLC1/DPYSL3/DSTN/ENAH/EPHA1/F11R/FERMT2/FHOD3/FLNA/HIP1R/INF2/KANK1/KANK2/LMOD1/MARCKSL1/MICAL2/MYO6/MYO7A/MYOC/PAK3/PDLIM1/PFN2/PLS1/PRKCD/RGS4/RHOB/RHOF/RND1/RND2/S100A10/SH3BP1/SORBS1/SVIL/SYNPO/TACSTD2/TAGLN2/TAGLN3/TMOD1/TPM1/TPM2/USH1C/WASF1/WASF3	62
GO:0060537	GO:0060537	muscle tissue development	59/1020	433/18870	5.25e-11	1.09e-08	7.99e-09	ACTA1/ACTC1/ACTN2/ALPK3/CASQ1/CAV1/CAV2/CDK5/CDON/CNTNAP1/CSRP1/CSRP2/CXADR/DMD/DSG2/DSP/FGF2/FHOD3/FLNB/FOXC2/FZD7/G6PD/GATA6/GJC1/GREM1/HDAC9/HLF/ISL1/JPH2/KCNK2/MEIS1/MYH11/MYLK/MYOM1/NDRG4/OBSL1/PGM5/PHOX2B/PKD2/PLN/POPDC2/PRKG1/RGS4/RYR2/SEMA3C/SGCD/SGCG/SMO/SORBS2/SOX15/SOX9/SVIL/TGFB2/TGFBR3/TNN/TPM1/VEGFA/YAP1/CHRNA1	59
GO:0051146	GO:0051146	striated muscle cell differentiation	47/1020	305/18870	7.73e-11	1.55e-08	1.13e-08	ACTA1/ACTC1/ACTN2/ALPK3/CACNA1H/CASP7/CASQ1/CAV2/CDON/CEACAM5/CNTNAP1/CSRP1/CSRP2/CXADR/DMPK/EHD2/FHOD3/FLNC/FZD7/G6PD/GATA6/GDF15/GREM1/HDAC4/HDAC9/ISL1/KRT19/KRT8/LDB3/LMOD1/MEIS1/MYEF2/MYH11/MYL9/OBSL1/PGM5/PLEKHO1/POPDC2/PRKG1/RGS4/SDC1/SGCD/SMO/SORBS2/TMOD1/TPM1/VEGFA	47
GO:0034765	GO:0034765	regulation of monoatomic ion transmembrane transport	60/1020	454/18870	1.26e-10	2.43e-08	1.77e-08	ACTN2/ANK2/ATP1A2/ATP1B2/ATP2B4/BAK1/CACNA1C/CACNA1H/CACNA2D1/CACNB2/CASQ1/CASQ2/CAV1/CLIC3/CLIC4/CYBA/DMD/FGF13/FHL1/FLNA/FXYD1/FXYD6/G6PD/GJC2/GRIN2A/GRP/JPH2/KCNA1/KCNA5/KCNB1/KCND1/KCND3/KCNG1/KCNH2/KCNK10/KCNK5/KCNMA1/KCNMB1/KCNN2/KCNQ1/KCNQ4/KCNS3/LHCGR/LIME1/P2RX4/PDE4D/PKD2/PLN/PLP1/PPIF/PRNP/RGS4/RYR2/SCN3B/SCN7A/SNTA1/STAC/TRPC1/TSPAN13/BAX	60
GO:0010959	GO:0010959	regulation of metal ion transport	55/1020	398/18870	1.4e-10	2.6e-08	1.9e-08	ACTN2/ANK2/ATP1A1/ATP1A2/ATP1B2/ATP2B4/BAK1/CACNA1C/CACNA2D1/CACNB2/CASK/CASQ1/CASQ2/CAV1/CNTN1/CYBA/DMD/DMPK/FGF13/FHL1/FLNA/FXYD1/FXYD6/G6PD/GJC2/GRP/JPH2/KCNA5/KCNG1/KCNH2/KCNMB1/KCNN2/KCNQ1/LGALS3/LHCGR/LIME1/MYLK/P2RX4/PDE4D/PKD2/PLN/PLP1/PRNP/PRSS8/RGS4/RYR2/SCN3B/SEMG1/SNTA1/STAC/TRPC1/TSPAN13/VIP/WFS1/BAX	55
GO:0003018	GO:0003018	vascular process in circulatory system	43/1020	269/18870	1.51e-10	2.72e-08	1.99e-08	ADD3/ADM/ATP8A1/ABCC9/ACTA2/AGTR1/AKAP12/ANGPT1/ATP1A2/ATP1B2/ATP2B4/CAV1/CEACAM1/FERMT2/FOXC2/GCLM/HTR1B/HTR2B/ITGA1/KCNA5/KCNMA1/KCNMB1/LRP3/NPPC/NPR1/OCLN/PDE2A/PDE3A/PRKG1/PTP4A3/SLC29A1/SLC2A4/SLC38A1/SLC4A3/SLC8A2/SNTA1/SOD3/TACR2/TFRC/TNF/VEGFA/GCH1/PLOD3	43
GO:0050808	GO:0050808	synapse organization	62/1020	483/18870	2.05e-10	3.57e-08	2.61e-08	ACTN1/CACNB2/CAMK1/CAP2/CD2AP/CDH1/CDK5/CNTNAP1/COL4A5/COLQ/DBN1/DLG5/DMPK/EPHA4/EPHA7/FGF13/FLNA/GAP43/GLRB/GPC4/GPM6A/HIP1R/IGF1R/INA/ITPKA/LAMA5/LAMB2/LGI2/MAP1B/MYOT/NEFH/NEFL/NLGN1/NLGN4Y/NPTX1/NRP2/NTN1/NTRK2/PAK3/PDZRN3/PFN2/PRNP/RHOB/ROR2/SEMA3E/SEMA3F/SLC7A11/SLC8A2/SLITRK5/SNAP25/SNTA1/SPARCL1/STK38L/SYNPO/TNC/TNF/TUBA1A/WASF1/WASF3/ADAM10/CHRNA1/PTPRS	62
GO:0001667	GO:0001667	ameboidal-type cell migration	63/1020	497/18870	2.47e-10	4.13e-08	3.02e-08	ANGPT2/ACTA2/ACVR1B/ADAM9/AKAP12/AKT3/AMOTL2/ANGPT1/AQP1/ATP2B4/CARD10/CEACAM1/CIB1/CORO1C/CTSH/DAAM2/DDR2/EFNB1/EPHA2/EPHB4/FERMT1/FGF2/FGFR1/FOXC2/GREM1/HAND2/HDAC9/HSPB1/HTR2B/ILK/ISL1/ITGA2/KANK1/KANK2/KITLG/LAMA5/NRP2/NRTN/P2RX4/PDLIM1/PFN2/PHOX2B/PRSS3/PTN/PTP4A3/RAB25/RHOB/RRAS/SEMA3A/SEMA3C/SEMA3E/SEMA3F/SEMA7A/SH3BP1/SMO/SOX9/STARD13/TACSTD2/TGFB2/TNF/TNS1/VEGFA/SCARB1	63
GO:0001763	GO:0001763	morphogenesis of a branching structure	36/1020	203/18870	2.54e-10	4.13e-08	3.02e-08	ADM/AREG/CLIC4/CTSH/DCHS1/DLG5/EPHA2/EPHA7/FGF13/FGF2/FOXC2/FOXF1/GLI3/GREM1/HOXA5/ILK/LAMA1/LAMA5/MDK/PBX1/PKD2/SALL1/SEMA3C/SEMA3E/SIX2/SMO/SOX9/SPINT1/SPINT2/ST14/TACSTD2/TNC/TNF/VDR/VEGFA/YAP1	36
GO:0060485	GO:0060485	mesenchyme development	48/1020	327/18870	2.69e-10	4.25e-08	3.11e-08	ACTA1/ACTA2/ACTC1/ACTG2/BNC2/CORO1C/DCHS1/DLG5/EFNB1/ELL3/EPHA4/FERMT2/FGFR1/FLNA/FOXA2/FOXC2/FOXF1/FOXF2/FRZB/GREM1/HAND2/HOXA5/HTR2B/IL1B/ISL1/KITLG/LAMA5/MARK1/MDK/NCAM1/NRP2/NRTN/PHOX2B/PKD2/SEMA3A/SEMA3C/SEMA3E/SEMA3F/SEMA7A/SIX2/SMO/SOX9/TGFB1I1/TGFB2/TGFBR3/TMEM100/WWTR1/YAP1	48
GO:0061138	GO:0061138	morphogenesis of a branching epithelium	34/1020	187/18870	4.02e-10	6.15e-08	4.5e-08	ADM/AREG/CLIC4/CTSH/DCHS1/DLG5/EPHA2/FGF2/FOXC2/FOXF1/GLI3/GREM1/HOXA5/ILK/LAMA1/LAMA5/MDK/PBX1/PKD2/SALL1/SEMA3C/SEMA3E/SIX2/SMO/SOX9/SPINT1/SPINT2/ST14/TACSTD2/TNC/TNF/VDR/VEGFA/YAP1	34
GO:0086091	GO:0086091	regulation of heart rate by cardiac conduction	15/1020	38/18870	4.25e-10	6.32e-08	4.63e-08	ANK2/CACNA1C/CACNA2D1/CACNB2/CAV1/CTNNA3/DSC2/DSG2/DSP/ISL1/KCNA5/KCND3/KCNH2/KCNQ1/SCN3B	15
GO:0032970	GO:0032970	regulation of actin filament-based process	52/1020	379/18870	5.8e-10	8.4e-08	6.14e-08	ADD3/ACTA2/ACTN2/ANK2/ARHGAP6/ATP1A2/BAIAP2L2/CACNA1C/CAPG/CAPZA1/CAV1/CD2AP/CDC42EP3/CTNNA3/DAAM2/DIXDC1/DLC1/DSC2/DSG2/DSP/DSTN/EPHA1/F11R/FERMT2/FGF13/FHOD3/FLNA/GPM6B/HIP1R/IL1A/JAM3/KANK1/KANK2/LMOD1/MYOC/PAK3/PDE4D/PFN2/PLN/PRKCD/RGS4/RYR2/S100A10/SH3BP1/SVIL/SYNPO/TACSTD2/TMOD1/TPM1/TRPM2/WASF1/WASF3	52
GO:1904062	GO:1904062	regulation of monoatomic cation transmembrane transport	46/1020	315/18870	7.55e-10	1.06e-07	7.77e-08	ACTN2/ANK2/ATP1A2/ATP1B2/ATP2B4/BAK1/CACNA1C/CACNA2D1/CACNB2/CASQ1/CASQ2/CAV1/CYBA/DMD/FGF13/FHL1/FLNA/FXYD1/FXYD6/G6PD/GJC2/GRIN2A/GRP/JPH2/KCNG1/KCNH2/KCNMB1/KCNN2/KCNQ1/LHCGR/LIME1/P2RX4/PDE4D/PKD2/PLN/PLP1/PPIF/PRNP/RGS4/RYR2/SCN3B/SNTA1/STAC/TRPC1/TSPAN13/BAX	46
GO:0042060	GO:0042060	wound healing	55/1020	423/18870	1.38e-09	1.89e-07	1.38e-07	ITGA5/ANXA2/AQP1/CASK/CASP7/CAV1/CEACAM1/CSRP1/CYP4F11/DCBLD2/DDR2/DGKG/DGKQ/DSP/DST/F11R/FERMT1/FERMT2/FGF2/FLNA/FOXA2/FOXC2/FZD7/HNF4A/HSPB1/IL1A/ILK/ITGA2/KANK1/MCAM/MMP12/MYL9/MYLK/OCLN/PF4/PLAUR/PRKCD/PRKG1/S100A10/SERPINA1/SERPINB2/SLC7A11/STXBP1/SYT11/TGFB2/TLN1/TNF/TPM1/TSKU/VCL/VEGFA/WFDC1/YAP1/EREG/SCARB1	55
GO:0071805	GO:0071805	potassium ion transmembrane transport	36/1020	217/18870	1.69e-09	2.26e-07	1.65e-07	ABCC9/ACTN2/ANK2/AQP1/ATP1A1/ATP1A2/ATP1B2/CASQ2/CAV1/FHL1/FLNA/GRP/KCNA1/KCNA5/KCNB1/KCND1/KCND3/KCNG1/KCNH2/KCNK10/KCNK2/KCNK3/KCNK5/KCNMA1/KCNMB1/KCNN2/KCNN3/KCNQ1/KCNQ4/KCNS3/PKD2/PRNP/RGS4/SLC12A8/SLC9A7/SNAP25	36
GO:0007160	GO:0007160	cell-matrix adhesion	38/1020	239/18870	2.07e-09	2.69e-07	1.97e-07	CEACAM6/ITGA5/ZYX/ACTN1/ACTN2/ADAM9/ARHGAP6/BCAM/CASK/CDK5/CIB1/CORO1C/DLC1/DUSP3/EPHA1/FERMT1/FERMT2/GPM6B/GREM1/ILK/ITGA1/ITGA2/ITGA6/ITGA7/ITGA9/JAM3/MMP12/MYOC/RRAS/S100A10/SEMA3E/SORBS1/STON1/THBS3/TLN1/TNN/VCL/VEGFA	38
GO:0010975	GO:0010975	regulation of neuron projection development	57/1020	453/18870	2.37e-09	3.01e-07	2.2e-07	ATP1B2/CAMK1/CDH1/CDK5/CHODL/CHRNA3/CIB1/CNR1/CNTN1/CRMP1/DBN1/DDR2/DGKG/DPYSL3/ENC1/EPHA4/EPHA7/FEZ1/FGF13/FLNA/IGF1R/ITGA6/ITPKA/KANK1/MAP1B/MAP2/MARK1/MDK/NDRG4/NEFL/NLGN1/NTN1/NTRK2/OBSL1/PAK3/PLXNB3/PTN/RND2/ROR2/SEMA3A/SEMA3C/SEMA3E/SEMA3F/SEMA7A/SNAP25/STMN2/STYXL1/TNN/TOX/TSKU/TUBB2B/UST/VEGFA/VLDLR/PTPRS/ROR1/SKIL	57
GO:0006813	GO:0006813	potassium ion transport	38/1020	241/18870	2.63e-09	3.26e-07	2.38e-07	ABCC9/ACTN2/ANK2/AQP1/ATP1A1/ATP1A2/ATP1B2/CASQ2/CAV1/FHL1/FLNA/FXYD1/GRP/KCNA1/KCNA5/KCNB1/KCND1/KCND3/KCNG1/KCNH2/KCNK10/KCNK2/KCNK3/KCNK5/KCNMA1/KCNMB1/KCNN2/KCNN3/KCNQ1/KCNQ4/KCNS3/PKD2/PRNP/RGS4/SLC12A8/SLC9A7/SNAP25/VIP	38
GO:0034329	GO:0034329	cell junction assembly	56/1020	446/18870	3.54e-09	4.29e-07	3.14e-07	ITGA5/ACTN1/ACTN2/ANK2/ARHGAP6/CAPZA1/CAV1/CDH1/CDH19/CDK5/CLDN7/CNTNAP1/COLQ/CORO1C/DLC1/DLG5/DST/DUSP3/EPHA2/EPHA7/F11R/FERMT2/FGF13/GAP43/GJC1/GPC4/GPM6A/GPM6B/GREM1/IL1B/ITGA2/ITGA6/JAM3/LAMA3/LGI2/MAP1B/MPDZ/MYOC/NLGN1/NLGN4Y/NPTX1/NTN1/NTRK2/OCLN/S100A10/SH3BP1/SLITRK5/SNAP25/SORBS1/STON1/TLN1/TNF/UGT8/VCL/VEGFA/PTPRS	56
GO:0055074	GO:0055074	calcium ion homeostasis	46/1020	331/18870	3.81e-09	4.51e-07	3.3e-07	ATP7B/ANK2/ATP13A2/ATP1A2/ATP2B4/BAK1/BNIP3/CACNA1C/CACNB2/CASQ1/CASQ2/CAV1/CAV2/CNR1/CYBA/CYP27B1/DMD/DMPK/FGF2/FLNA/HTR1B/HTR2B/ITPR3/JPH2/LHCGR/LIME1/NPPC/PDE4D/PKD2/PLCB1/PLN/RYR2/RYR3/SGCD/SLC25A23/SLC8A2/SV2A/TMCO1/TRIM24/TRPA1/TRPC1/TRPC4/TRPM2/VDR/WFS1/BAX	46
GO:0043270	GO:0043270	positive regulation of monoatomic ion transport	35/1020	214/18870	4.18e-09	4.84e-07	3.54e-07	ACTN2/ANK2/ATP1B2/BAK1/CACNA2D1/CACNB2/CASK/CASQ1/CAV1/CNTN1/DMD/FGF13/FHL1/FLNA/FXYD1/G6PD/GJC2/JPH2/KCNH2/KCNMB1/KCNQ1/LGALS3/LHCGR/MYLK/P2RX4/PKD2/PLP1/PRSS8/RYR2/SCN3B/STAC/TACR2/TRPC1/WFS1/BAX	35
GO:0048754	GO:0048754	branching morphogenesis of an epithelial tube	29/1020	156/18870	4.57e-09	5.18e-07	3.79e-07	AREG/CLIC4/CTSH/DCHS1/DLG5/EPHA2/FGF2/FOXC2/FOXF1/GLI3/GREM1/HOXA5/ILK/LAMA1/LAMA5/MDK/PBX1/PKD2/SALL1/SEMA3E/SIX2/SMO/SOX9/TACSTD2/TNC/TNF/VDR/VEGFA/YAP1	29
GO:0097553	GO:0097553	calcium ion transmembrane import into cytosol	34/1020	205/18870	4.81e-09	5.34e-07	3.9e-07	ANK2/ATP1A2/ATP2B4/BAK1/CACNA1C/CACNA1H/CACNA2D1/CASQ1/CASQ2/CAV1/CYBA/DMD/FGF2/FLNA/GRIN2A/HTR2B/ITPR3/JPH2/LHCGR/LIME1/P2RX4/PDE4D/PKD2/PLCB1/PLN/PRNP/RYR2/RYR3/SCN7A/SLC8A2/TRPA1/TRPC1/TRPM2/BAX	34
GO:0010038	GO:0010038	response to metal ion	48/1020	359/18870	6.28e-09	6.81e-07	4.98e-07	ATP7B/CEBPA/HAAO/ADAM9/AQP1/AQP2/ATP13A2/BNIP3/CACNA1H/CASQ2/CAV1/CDH1/CLIC4/CNGA3/ENTPD6/G6PD/IL1A/ITPKA/ITPKB/ITPR3/KCNA1/KCNB1/KCNK3/KCNMA1/KCNMB1/MAOB/NLGN1/NPTX1/P2RX4/PENK/PKD2/PPIF/PRKAA2/PRNP/RYR2/RYR3/SDC1/SLC11A2/SLC25A12/SLC25A23/SLC39A8/SOD3/SYT1/SYT11/TFRC/TRPC1/TRPM2/TUBA1A	48
GO:0055002	GO:0055002	striated muscle cell development	19/1020	73/18870	7.01e-09	7.45e-07	5.45e-07	ACTA1/ACTC1/ACTN2/CASQ1/CSRP1/CSRP2/FHOD3/FLNC/KRT19/KRT8/LDB3/LMOD1/MYH11/MYL9/OBSL1/PGM5/SDC1/TMOD1/TPM1	19
GO:0098900	GO:0098900	regulation of action potential	17/1020	59/18870	8.1e-09	8.44e-07	6.17e-07	ANK2/CACNA1C/CACNA2D1/CAV1/CNR1/CTNNA3/CXADR/DSC2/DSG2/DSP/FGF13/FLNA/KCNB1/RYR2/SLC4A3/SLC8A2/TNF	17
GO:0006937	GO:0006937	regulation of muscle contraction	30/1020	170/18870	8.83e-09	8.84e-07	6.47e-07	ANK2/ATP1A1/ATP1A2/CACNA1C/CASQ1/CASQ2/CAV1/CHRM2/CHRNA3/CNN1/CTNNA3/DMD/DMPK/DSC2/DSG2/DSP/FGF13/ITGA2/KCNA1/KCNQ1/MYL9/P2RX4/PDE4D/PDE5A/PLN/PPP1R12B/PRKG1/RYR2/TACR2/TPM1	30
GO:0086019	GO:0086019	cell-cell signaling involved in cardiac conduction	13/1020	34/18870	1e-08	9.83e-07	7.19e-07	ANK2/CACNA1C/CACNA2D1/CACNB2/CASQ2/CXADR/FLNA/GJC1/KCNA5/KCNN2/KCNQ1/RYR2/SCN3B	13
GO:0006874	GO:0006874	intracellular calcium ion homeostasis	43/1020	308/18870	1.07e-08	1.03e-06	7.55e-07	ATP7B/ANK2/ATP13A2/ATP1A2/ATP2B4/BAK1/BNIP3/CACNA1C/CACNB2/CASQ1/CASQ2/CAV1/CAV2/CNR1/CYBA/DMD/DMPK/FGF2/FLNA/HTR1B/HTR2B/ITPR3/JPH2/LHCGR/LIME1/NPPC/PDE4D/PKD2/PLCB1/PLN/RYR2/RYR3/SLC25A23/SLC8A2/SV2A/TMCO1/TRPA1/TRPC1/TRPC4/TRPM2/VDR/WFS1/BAX	43
GO:0086014	GO:0086014	atrial cardiac muscle cell action potential	10/1020	19/18870	1.2e-08	1.1e-06	8.05e-07	ANK2/CACNA1C/CACNB2/FLNA/GJC1/KCNA5/KCNN2/KCNQ1/RYR2/SCN3B	10
GO:0086026	GO:0086026	atrial cardiac muscle cell to AV node cell signaling	10/1020	19/18870	1.2e-08	1.1e-06	8.05e-07	ANK2/CACNA1C/CACNB2/FLNA/GJC1/KCNA5/KCNN2/KCNQ1/RYR2/SCN3B	10
GO:0086066	GO:0086066	atrial cardiac muscle cell to AV node cell communication	10/1020	19/18870	1.2e-08	1.1e-06	8.05e-07	ANK2/CACNA1C/CACNB2/FLNA/GJC1/KCNA5/KCNN2/KCNQ1/RYR2/SCN3B	10
GO:0009612	GO:0009612	response to mechanical stimulus	34/1020	213/18870	1.31e-08	1.18e-06	8.59e-07	ANGPT2/ACTA1/AQP1/ATP1A2/BAG3/BAK1/BNIP3/CASP5/DDR2/DMD/F11R/FADD/FGF2/IGF1R/IL1B/ITGA2/KCNA1/KCNA5/KCNK2/KCNQ1/MAP1B/MDK/MEIS2/PDE2A/PKD2/PTN/RYR2/SOX9/TNC/TNF/TNFRSF10B/TNFRSF11A/TRPA1/TUBA1A	34
GO:0086005	GO:0086005	ventricular cardiac muscle cell action potential	13/1020	35/18870	1.51e-08	1.34e-06	9.77e-07	ANK2/CACNA1C/CAV1/CTNNA3/DSC2/DSG2/DSP/KCND3/KCNH2/KCNQ1/RYR2/SCN3B/SNTA1	13
GO:0090257	GO:0090257	regulation of muscle system process	37/1020	247/18870	1.74e-08	1.51e-06	1.11e-06	ANK2/ATP1A1/ATP1A2/ATP2B4/CACNA1C/CASQ1/CASQ2/CAV1/CHRM2/CHRNA3/CNN1/CTNNA3/DMD/DMPK/DSC2/DSG2/DSP/FGF13/G6PD/HAND2/HDAC4/ITGA2/KCNA1/KCNQ1/MYL9/P2RX4/PDE4D/PDE5A/PDE9A/PLN/PPP1R12B/PRKG1/RGS4/RYR2/SGCA/TACR2/TPM1	37
GO:0034764	GO:0034764	positive regulation of transmembrane transport	34/1020	217/18870	2.11e-08	1.8e-06	1.32e-06	ACSL5/ACTN2/ANK2/ARL6IP1/ATP1B2/BAK1/CACNA2D1/CACNB2/CASQ1/CAV1/CLIP3/DMD/FGF13/FLNA/FXYD1/G6PD/GJC2/IRS1/JPH2/KCNH2/KCNMB1/KCNQ1/LHCGR/OCLN/OPN3/P2RX4/PKD2/PLP1/RYR2/SLC38A1/SORBS1/STAC/TRPC1/BAX	34
GO:0010976	GO:0010976	positive regulation of neuron projection development	28/1020	158/18870	2.5e-08	2.1e-06	1.54e-06	ATP1B2/CAMK1/CNR1/CNTN1/DBN1/DDR2/DPYSL3/ENC1/FEZ1/FLNA/IGF1R/ITGA6/ITPKA/MDK/NDRG4/NLGN1/NTRK2/PLXNB3/PTN/ROR2/STMN2/STYXL1/TNN/TOX/TUBB2B/VEGFA/VLDLR/ROR1	28
GO:0007044	GO:0007044	cell-substrate junction assembly	21/1020	95/18870	2.67e-08	2.18e-06	1.6e-06	ITGA5/ACTN1/ACTN2/ARHGAP6/CORO1C/DLC1/DST/DUSP3/FERMT2/GPM6B/GREM1/ITGA2/ITGA6/LAMA3/MYOC/S100A10/SORBS1/STON1/TLN1/VCL/VEGFA	21
GO:0048762	GO:0048762	mesenchymal cell differentiation	38/1020	262/18870	2.72e-08	2.18e-06	1.6e-06	CORO1C/DLG5/EFNB1/ELL3/EPHA4/FERMT2/FGFR1/FLNA/FOXA2/FOXC2/FOXF2/FRZB/GREM1/HAND2/HTR2B/IL1B/ISL1/KITLG/LAMA5/MARK1/MDK/NCAM1/NRP2/NRTN/PHOX2B/SEMA3A/SEMA3C/SEMA3E/SEMA3F/SEMA7A/SIX2/SMO/SOX9/TGFB1I1/TGFB2/TGFBR3/TMEM100/WWTR1	38
GO:0030239	GO:0030239	myofibril assembly	18/1020	71/18870	2.73e-08	2.18e-06	1.6e-06	ACTA1/ACTC1/ACTN2/CASQ1/CSRP1/CSRP2/FHOD3/FLNC/KRT19/KRT8/LDB3/LMOD1/MYH11/MYL9/OBSL1/PGM5/TMOD1/TPM1	18
GO:0007517	GO:0007517	muscle organ development	46/1020	354/18870	3.15e-08	2.49e-06	1.82e-06	ACTA1/ACTC1/ADARB1/CACNA1H/CASQ1/CAV1/CAV2/CD164/CDK5/CDON/CHODL/CNTNAP1/CRYAB/CTF1/DES/DMD/DSP/FHL1/FHL3/FLNB/FOXC2/HDAC9/HLF/ISL1/ITGA7/ITGB1BP2/JPH2/LAMA5/MYLK/MYOM1/PHOX2B/POPDC2/RYR2/SGCA/SGCD/SGCG/SMO/SMTN/SOX15/SVIL/TAGLN/TGFB2/TGFBR3/TPM1/ZFHX3/CHRNA1	46
GO:1904064	GO:1904064	positive regulation of cation transmembrane transport	26/1020	141/18870	3.39e-08	2.63e-06	1.93e-06	ACTN2/ANK2/ATP1B2/BAK1/CACNA2D1/CACNB2/CASQ1/CAV1/DMD/FGF13/FLNA/FXYD1/G6PD/GJC2/JPH2/KCNH2/KCNMB1/KCNQ1/LHCGR/P2RX4/PKD2/PLP1/RYR2/STAC/TRPC1/BAX	26
GO:0060562	GO:0060562	epithelial tube morphogenesis	44/1020	334/18870	4.18e-08	3.21e-06	2.34e-06	ADM/AREG/CLIC4/CTSH/DCHS1/DLC1/DLG5/EPHA2/EPHA4/EPHA7/FGF2/FOXC2/FOXF1/GLI3/GREM1/HAND2/HOXA5/ILK/LAMA1/LAMA5/MDK/MICAL2/NDRG4/NTN1/PBX1/PKD2/RHOB/RYR2/SALL1/SEMA3E/SIX2/SMO/SOX9/SPINT1/SPINT2/ST14/STARD13/TACSTD2/TGFB2/TNC/TNF/VDR/VEGFA/YAP1	44
GO:0051208	GO:0051208	sequestering of calcium ion	26/1020	143/18870	4.57e-08	3.45e-06	2.52e-06	ATP7B/ANK2/ATP1A2/CACNA1C/CASQ1/CASQ2/CYBA/DMD/FGF2/FLNA/HTR2B/ITPR3/JPH2/LHCGR/LIME1/PDE4D/PKD2/PLCB1/PLN/RYR2/RYR3/SLC25A23/TRPA1/TRPC1/TRPM2/BAX	26
GO:0072001	GO:0072001	renal system development	43/1020	324/18870	4.8e-08	3.53e-06	2.58e-06	ANGPT2/ACTA2/AGTR1/ANGPT1/AQP1/AQP2/C1GALT1/CDKN1C/CTSH/DCHS1/DLG5/EPHA4/EPHA7/FADD/FGF2/FOXC2/FOXF1/GCNT3/GFRA1/GLI3/GREM1/ILK/KANK2/LAMA5/LAMB2/MME/MPST/PBX1/PKD2/SALL1/SDC1/SIX2/SMAD6/SMO/SOX9/TACSTD2/TGFB2/VEGFA/WFS1/WWTR1/YAP1/ZBTB16/BAX	43
GO:0010644	GO:0010644	cell communication by electrical coupling	12/1020	32/18870	4.82e-08	3.53e-06	2.58e-06	ATP1A1/ATP1A2/ATP1B2/CACNA1C/CASQ2/CAV1/DBN1/GJC1/GJC2/KCNA1/PDE4D/RYR2	12
GO:0002064	GO:0002064	epithelial cell development	33/1020	214/18870	5.04e-08	3.64e-06	2.66e-06	CEBPA/ACTA2/C1GALT1/CLIC4/EPHA2/F11R/FLNA/FLNB/FOXC2/FRZB/GSTM3/HOXA5/IL1A/IL1B/LAMB2/PALLD/PDE2A/PDE4D/PLCB1/RAB25/SDC1/SFN/SMO/SOX9/SPINT2/ST14/TMOD1/TNF/VCL/VEGFA/YAP1/PLOD3/PTPRS	33
GO:0051592	GO:0051592	response to calcium ion	26/1020	144/18870	5.29e-08	3.78e-06	2.76e-06	ADAM9/CASQ2/CAV1/CLIC4/ENTPD6/ITPKA/ITPKB/ITPR3/KCNB1/KCNMA1/KCNMB1/NLGN1/PENK/PKD2/PPIF/PRKAA2/RYR2/RYR3/SDC1/SLC25A12/SLC25A23/SYT1/SYT11/TRPC1/TRPM2/TUBA1A	26
GO:0001822	GO:0001822	kidney development	42/1020	314/18870	5.5e-08	3.87e-06	2.83e-06	ANGPT2/ACTA2/AGTR1/ANGPT1/AQP1/AQP2/C1GALT1/CDKN1C/CTSH/DCHS1/DLG5/EPHA4/EPHA7/FADD/FGF2/FOXC2/GCNT3/GFRA1/GLI3/GREM1/ILK/KANK2/LAMA5/LAMB2/MME/MPST/PBX1/PKD2/SALL1/SDC1/SIX2/SMAD6/SMO/SOX9/TACSTD2/TGFB2/VEGFA/WFS1/WWTR1/YAP1/ZBTB16/BAX	42
GO:0001755	GO:0001755	neural crest cell migration	16/1020	59/18870	5.75e-08	3.99e-06	2.92e-06	CORO1C/EFNB1/HAND2/HTR2B/ISL1/KITLG/LAMA5/NRP2/NRTN/PHOX2B/SEMA3A/SEMA3C/SEMA3E/SEMA3F/SEMA7A/SMO	16
GO:0042063	GO:0042063	gliogenesis	44/1020	338/18870	5.95e-08	4.08e-06	2.98e-06	AREG/ATP1B2/BNIP3/CDK5/CLU/CNTN1/CNTNAP1/CSPG4/DAAM2/EPHA4/FGF2/GAP43/GJC2/GLI3/GPM6B/HAPLN1/IL1B/ILK/LAMB2/LAMC3/LDLR/MDK/MYOC/NTN1/NTRK2/P2RX4/PENK/PHOX2B/PLP1/PRDM8/PTN/ROR2/RRAS/SMO/SOX9/SPINT1/SYNE2/TGFB2/TNF/TRPC4/TSPAN2/TUBA1A/WASF3/ROR1	44
GO:0051651	GO:0051651	maintenance of location in cell	35/1020	237/18870	6.07e-08	4.11e-06	3e-06	ATP7B/ANK2/ATP1A2/CACNA1C/CASQ1/CASQ2/CAV1/CDK5/CYBA/DBN1/DMD/DZIP1/FGF2/FLNA/HK2/HTR2B/INSIG1/ITPR3/JPH2/KDELR2/KDELR3/LHCGR/LIME1/PDE4D/PKD2/PLCB1/PLN/RYR2/RYR3/SLC25A23/TRPA1/TRPC1/TRPM2/BAX/TXN	35
GO:0050890	GO:0050890	cognition	42/1020	317/18870	7.21e-08	4.77e-06	3.49e-06	ATP8A1/ITGA5/ABCA7/ATP1A2/BCHE/CBR3/CDK5/CNR1/FGF13/GRIN2A/GRPR/HMGCR/ITPR3/KCNK10/KCNK2/LDLR/LHCGR/MAP1A/MDK/MEIS2/MME/NDRG4/NLGN4Y/NRXN3/NTRK2/PDE8B/PJA2/PLCB1/PRNP/PTN/SLC11A2/SLC2A4/SLC7A11/SLC8A2/SNAP25/SOBP/SYT11/TACR2/TNF/TUBA1A/VIP/VLDLR	42
GO:0007611	GO:0007611	learning or memory	38/1020	274/18870	9.1e-08	5.92e-06	4.33e-06	ATP8A1/ITGA5/ABCA7/ATP1A2/BCHE/CDK5/CNR1/FGF13/GRIN2A/GRPR/HMGCR/ITPR3/KCNK10/KCNK2/LDLR/MAP1A/MDK/MEIS2/MME/NDRG4/NLGN4Y/NRXN3/NTRK2/PDE8B/PJA2/PLCB1/PRNP/PTN/SLC11A2/SLC2A4/SLC7A11/SLC8A2/SNAP25/SYT11/TACR2/TUBA1A/VIP/VLDLR	38
GO:0031346	GO:0031346	positive regulation of cell projection organization	45/1020	355/18870	9.3e-08	5.98e-06	4.38e-06	ATP1B2/CAMK1/CDC42EP3/CHODL/CNR1/CNTN1/CORO1C/DBN1/DDR2/DPYSL3/DZIP1/ENC1/EPHA4/FEZ1/FLNA/FNBP1L/GPM6A/IGF1R/ITGA2/ITGA6/ITPKA/MAP1B/MDK/NDRG4/NEFL/NLGN1/NTN1/NTRK2/OBSL1/OCLN/PLEK2/PLXNB3/PTN/RND2/ROR2/SEMA7A/STMN2/STYXL1/TNN/TOX/TUBB2B/VEGFA/VLDLR/ROR1/SKIL	45
GO:0090497	GO:0090497	mesenchymal cell migration	16/1020	61/18870	9.6e-08	6.1e-06	4.46e-06	CORO1C/EFNB1/HAND2/HTR2B/ISL1/KITLG/LAMA5/NRP2/NRTN/PHOX2B/SEMA3A/SEMA3C/SEMA3E/SEMA3F/SEMA7A/SMO	16
GO:0150115	GO:0150115	cell-substrate junction organization	21/1020	102/18870	9.88e-08	6.13e-06	4.49e-06	ITGA5/ACTN1/ACTN2/ARHGAP6/CORO1C/DLC1/DST/DUSP3/FERMT2/GPM6B/GREM1/ITGA2/ITGA6/LAMA3/MYOC/S100A10/SORBS1/STON1/TLN1/VCL/VEGFA	21
GO:0010810	GO:0010810	regulation of cell-substrate adhesion	33/1020	220/18870	9.89e-08	6.13e-06	4.49e-06	CEACAM6/ANGPT2/ITGA5/ARHGAP6/CASK/CIB1/CORO1C/DLC1/DUSP3/EGFL6/EPHA1/FERMT1/FERMT2/FLNA/FOXF1/FZD7/GPM6B/GREM1/ILK/ITGA6/KANK1/LIMS2/MDK/MMP12/MYOC/RRAS/S100A10/SEMA3E/SPRY4/TACSTD2/TLN1/VCL/VEGFA	33
GO:0007229	GO:0007229	integrin-mediated signaling pathway	22/1020	111/18870	1.01e-07	6.17e-06	4.51e-06	ITGA5/ZYX/ADAM9/CEACAM1/DST/FERMT1/FERMT2/FLNA/ILK/ITGA1/ITGA2/ITGA6/ITGA7/ITGA9/LAMA1/LAMA5/LAMB2/LIMS2/PTN/SEMA7A/TLN1/ADAM10	22
GO:0051282	GO:0051282	regulation of sequestering of calcium ion	25/1020	139/18870	1.03e-07	6.23e-06	4.56e-06	ANK2/ATP1A2/CACNA1C/CASQ1/CASQ2/CYBA/DMD/FGF2/FLNA/HTR2B/ITPR3/JPH2/LHCGR/LIME1/PDE4D/PKD2/PLCB1/PLN/RYR2/RYR3/SLC25A23/TRPA1/TRPC1/TRPM2/BAX	25
GO:0086009	GO:0086009	membrane repolarization	15/1020	54/18870	1.05e-07	6.3e-06	4.6e-06	ANK2/ATP1A1/ATP1A2/ATP1B2/CACNA2D1/CASQ2/CAV1/FLNA/KCNA1/KCNA5/KCND3/KCNH2/KCNN2/KCNQ1/SNTA1	15
GO:0019932	GO:0019932	second-messenger-mediated signaling	41/1020	310/18870	1.08e-07	6.4e-06	4.68e-06	ADM/AGTR1/ANK2/AQP1/ATP1A2/ATP2B4/CACNA1C/CAP2/CASQ1/CASQ2/CCL20/CIB1/DEFB1/DGKQ/DMD/DMPK/GNAI1/GRIN2A/HTR2B/LHCGR/NCALD/NPPC/NPR1/P2RX4/PDE2A/PDE3A/PDE4D/PDE5A/PDE7B/PLN/POMC/PRKG1/PRNP/RYR2/SGCD/SLC8A2/SOX9/TMEM100/TNF/TRPM2/VEGFA	41
GO:0048732	GO:0048732	gland development	52/1020	443/18870	1.19e-07	6.97e-06	5.1e-06	ATP7B/CEBPA/AREG/CADM1/CAV1/CCND1/CDH1/CDKN1C/CEACAM1/ELF3/EPHA2/FADD/FGF2/FOXF1/FRZB/GATA6/GLI3/HAND2/HK2/HOXA3/HOXA5/IRF6/ISL1/ITGA2/LAMA1/LAMA5/LIMS2/MDK/MPST/NTN1/PBX1/PCK2/PKD2/PTN/RPS6KA1/SALL1/SEMA3C/SERPINB5/SLC29A1/SMO/SOX9/SRD5A1/TGFA/TGFB2/TGFBR3/TNC/TNF/TNFRSF11A/VDR/VEGFA/XDH/BAX	52
GO:1903115	GO:1903115	regulation of actin filament-based movement	13/1020	41/18870	1.33e-07	7.71e-06	5.64e-06	ACTA2/ANK2/ATP1A2/CACNA1C/CAV1/CTNNA3/DSC2/DSG2/DSP/FGF13/PDE4D/PLN/RYR2	13
GO:0086004	GO:0086004	regulation of cardiac muscle cell contraction	12/1020	35/18870	1.53e-07	8.69e-06	6.35e-06	ANK2/ATP1A2/CACNA1C/CAV1/CTNNA3/DSC2/DSG2/DSP/FGF13/PDE4D/PLN/RYR2	12
GO:0098901	GO:0098901	regulation of cardiac muscle cell action potential	11/1020	29/18870	1.53e-07	8.69e-06	6.35e-06	ANK2/CACNA1C/CAV1/CTNNA3/CXADR/DSC2/DSG2/DSP/FGF13/RYR2/SLC4A3	11
GO:0034109	GO:0034109	homotypic cell-cell adhesion	20/1020	96/18870	1.62e-07	9.06e-06	6.62e-06	CEACAM1/CEACAM5/CSRP1/CTNNA3/CXADR/DSC2/DSG2/DSP/F11R/FLNA/HSPB1/ILK/MYL9/PLAUR/PRKCD/PRKG1/SLC7A11/STXBP1/TLN1/VCL	20
GO:0048864	GO:0048864	stem cell development	19/1020	88/18870	1.81e-07	1e-05	7.35e-06	CORO1C/EFNB1/FGF2/FOXC2/HAND2/HTR2B/ISL1/KITLG/LAMA5/NRP2/NRTN/PHOX2B/SEMA3A/SEMA3C/SEMA3E/SEMA3F/SEMA7A/SMO/SOX9	19
GO:0050804	GO:0050804	modulation of chemical synaptic transmission	55/1020	489/18870	2.13e-07	1.17e-05	8.56e-06	AKAP12/ATP1A2/BCHE/CASK/CDH1/CDK5/CHRM2/CHRNA3/CNR1/DBN1/DMPK/EPHA4/EPHA7/GABBR1/GRIK5/GRIN2A/HMGCR/HTR1B/IL1B/INA/ITPKA/ITPR3/KCNB1/LGI1/MAP1A/MAP1B/MME/NEFH/NEFL/NGFR/NLGN1/NLGN4Y/NTRK2/PDE9A/PFN2/PLCB1/PRNP/PTN/RGS4/RIMS1/RIMS3/ROR2/SLC38A1/SLC7A11/SLC8A2/SNAP25/STX3/STXBP1/SYNGR1/SYT1/SYT11/TACR2/TNF/TUBB2B/PTPRS	55
GO:0099177	GO:0099177	regulation of trans-synaptic signaling	55/1020	490/18870	2.28e-07	1.24e-05	9.06e-06	AKAP12/ATP1A2/BCHE/CASK/CDH1/CDK5/CHRM2/CHRNA3/CNR1/DBN1/DMPK/EPHA4/EPHA7/GABBR1/GRIK5/GRIN2A/HMGCR/HTR1B/IL1B/INA/ITPKA/ITPR3/KCNB1/LGI1/MAP1A/MAP1B/MME/NEFH/NEFL/NGFR/NLGN1/NLGN4Y/NTRK2/PDE9A/PFN2/PLCB1/PRNP/PTN/RGS4/RIMS1/RIMS3/ROR2/SLC38A1/SLC7A11/SLC8A2/SNAP25/STX3/STXBP1/SYNGR1/SYT1/SYT11/TACR2/TNF/TUBB2B/PTPRS	55
GO:0090130	GO:0090130	tissue migration	46/1020	380/18870	2.63e-07	1.41e-05	1.03e-05	ANGPT2/ACTA1/ACTA2/ACTC1/ACTG2/ADAM9/AKT3/ANGPT1/ATP2B4/CARD10/CEACAM1/CIB1/CORO1C/CTSH/DAAM2/EPHA2/EPHB4/FERMT1/FGF2/FGFR1/FOXC2/FOXF1/GREM1/HDAC9/HSPB1/ITGA2/KANK1/KANK2/KITLG/NRP2/P2RX4/PFN2/PRSS3/PTN/PTP4A3/RAB25/RHOB/RRAS/SH3BP1/SOX9/STARD13/TACSTD2/TGFB2/TNF/VEGFA/SCARB1	46
GO:0051209	GO:0051209	release of sequestered calcium ion into cytosol	24/1020	136/18870	2.66e-07	1.42e-05	1.04e-05	ANK2/ATP1A2/CACNA1C/CASQ1/CASQ2/CYBA/DMD/FGF2/FLNA/HTR2B/ITPR3/JPH2/LHCGR/LIME1/PDE4D/PKD2/PLCB1/PLN/RYR2/RYR3/TRPA1/TRPC1/TRPM2/BAX	24
GO:0006942	GO:0006942	regulation of striated muscle contraction	20/1020	99/18870	2.75e-07	1.45e-05	1.06e-05	ANK2/ATP1A1/ATP1A2/CACNA1C/CASQ1/CASQ2/CAV1/CTNNA3/DMD/DMPK/DSC2/DSG2/DSP/FGF13/KCNQ1/P2RX4/PDE4D/PDE5A/PLN/RYR2	20
GO:0031032	GO:0031032	actomyosin structure organization	31/1020	208/18870	2.78e-07	1.45e-05	1.06e-05	ZYX/ACTA1/ACTC1/ACTN2/ARHGAP6/CASQ1/CNN1/CSRP1/CSRP2/DLC1/EPHA1/F11R/FERMT2/FHOD3/FLNC/KRT19/KRT8/LDB3/LMOD1/MYH11/MYL9/MYOC/OBSL1/PDLIM1/PFN2/PGM5/S100A10/SORBS1/TACSTD2/TMOD1/TPM1	31
GO:0030198	GO:0030198	extracellular matrix organization	41/1020	321/18870	2.81e-07	1.45e-05	1.06e-05	ADAMTS8/ADAMTSL2/ADAMTSL3/ANGPTL7/ANXA2/CAV1/CAV2/COL4A5/COL4A6/COLQ/DDR2/EGFL6/ELF3/FERMT1/FOXC2/FOXF1/FOXF2/FURIN/GPM6B/GREM1/IER3IP1/KAZALD1/LAMA1/LAMB2/MMP1/MMP10/MMP12/MMP25/MMP3/MYH11/PRDX4/PRSS2/SERPINB5/SLC39A8/SOX9/SPINT1/SPINT2/TGFB2/TNF/ADAM10/PLOD3	41
GO:0014032	GO:0014032	neural crest cell development	18/1020	82/18870	2.92e-07	1.49e-05	1.09e-05	CORO1C/EFNB1/FOXC2/HAND2/HTR2B/ISL1/KITLG/LAMA5/NRP2/NRTN/PHOX2B/SEMA3A/SEMA3C/SEMA3E/SEMA3F/SEMA7A/SMO/SOX9	18
GO:0014706	GO:0014706	striated muscle tissue development	36/1020	264/18870	3.01e-07	1.52e-05	1.11e-05	ACTC1/ACTN2/ALPK3/CXADR/DSG2/DSP/FGF2/FHOD3/FOXC2/FZD7/G6PD/GATA6/GJC1/GREM1/ISL1/JPH2/KCNK2/MEIS1/MYH11/NDRG4/OBSL1/PGM5/PLN/PRKG1/RGS4/RYR2/SEMA3C/SGCD/SGCG/SORBS2/SOX15/TGFB2/TGFBR3/TPM1/VEGFA/YAP1	36
GO:0043062	GO:0043062	extracellular structure organization	41/1020	322/18870	3.06e-07	1.52e-05	1.11e-05	ADAMTS8/ADAMTSL2/ADAMTSL3/ANGPTL7/ANXA2/CAV1/CAV2/COL4A5/COL4A6/COLQ/DDR2/EGFL6/ELF3/FERMT1/FOXC2/FOXF1/FOXF2/FURIN/GPM6B/GREM1/IER3IP1/KAZALD1/LAMA1/LAMB2/MMP1/MMP10/MMP12/MMP25/MMP3/MYH11/PRDX4/PRSS2/SERPINB5/SLC39A8/SOX9/SPINT1/SPINT2/TGFB2/TNF/ADAM10/PLOD3	41
GO:0051283	GO:0051283	negative regulation of sequestering of calcium ion	24/1020	137/18870	3.07e-07	1.52e-05	1.11e-05	ANK2/ATP1A2/CACNA1C/CASQ1/CASQ2/CYBA/DMD/FGF2/FLNA/HTR2B/ITPR3/JPH2/LHCGR/LIME1/PDE4D/PKD2/PLCB1/PLN/RYR2/RYR3/TRPA1/TRPC1/TRPM2/BAX	24
GO:0021537	GO:0021537	telencephalon development	37/1020	276/18870	3.19e-07	1.57e-05	1.15e-05	AQP1/ATF5/ATP1A2/ATP1B2/ATP2B4/BNIP3/CDK5/CDON/CORO1C/DCLK2/DIXDC1/FEZ1/FGF13/FLNA/GLI3/IGF1R/KCNA1/MDK/NEFL/NPY/NTRK2/PLCB1/PRDM8/SALL1/SEMA3A/SEMA7A/SLC7A11/SLITRK5/SMO/SRD5A1/SYNE2/TACC1/TSKU/TUBA1A/TUBB2B/BAX/PTPRS	37
GO:0045229	GO:0045229	external encapsulating structure organization	41/1020	323/18870	3.32e-07	1.62e-05	1.18e-05	ADAMTS8/ADAMTSL2/ADAMTSL3/ANGPTL7/ANXA2/CAV1/CAV2/COL4A5/COL4A6/COLQ/DDR2/EGFL6/ELF3/FERMT1/FOXC2/FOXF1/FOXF2/FURIN/GPM6B/GREM1/IER3IP1/KAZALD1/LAMA1/LAMB2/MMP1/MMP10/MMP12/MMP25/MMP3/MYH11/PRDX4/PRSS2/SERPINB5/SLC39A8/SOX9/SPINT1/SPINT2/TGFB2/TNF/ADAM10/PLOD3	41
GO:0010927	GO:0010927	cellular component assembly involved in morphogenesis	23/1020	128/18870	3.36e-07	1.62e-05	1.19e-05	ACTA1/ACTC1/ACTN2/ANK2/CASQ1/CNTN1/CNTNAP1/CSRP1/CSRP2/FHOD3/FLNC/KRT19/KRT8/LDB3/LMOD1/MYH11/MYL9/OBSL1/PGM5/PLN/TMOD1/TPM1/UGT8	23
GO:0034767	GO:0034767	positive regulation of monoatomic ion transmembrane transport	26/1020	158/18870	3.58e-07	1.71e-05	1.25e-05	ACTN2/ANK2/ATP1B2/BAK1/CACNA2D1/CACNB2/CASQ1/CAV1/DMD/FGF13/FLNA/FXYD1/G6PD/GJC2/JPH2/KCNH2/KCNMB1/KCNQ1/LHCGR/P2RX4/PKD2/PLP1/RYR2/STAC/TRPC1/BAX	26
GO:0048678	GO:0048678	response to axon injury	18/1020	84/18870	4.28e-07	2.01e-05	1.47e-05	BNIP3/DPYSL3/EPHA4/FGF2/FLNA/GAP43/IGF1R/KCNB1/KCNK2/LAMB2/MAP1B/NEFL/NPPC/P2RX4/PTN/TNC/BAX/PTPRS	18
GO:0051235	GO:0051235	maintenance of location	43/1020	350/18870	4.29e-07	2.01e-05	1.47e-05	ATP7B/ANK2/ATP1A2/CACNA1C/CASQ1/CASQ2/CAV1/CDK5/CYBA/DBN1/DMD/DZIP1/FBN2/FGF2/FLNA/HK2/HTR2B/IKBKE/IL1B/INSIG1/ITPR3/JPH2/KDELR2/KDELR3/LHCGR/LIME1/LTBP1/NFKBIE/PDE4D/PKD2/PLA2G4C/PLCB1/PLN/RYR2/RYR3/SLC25A23/TNF/TRPA1/TRPC1/TRPM2/BAX/SCARB1/TXN	43
GO:1903829	GO:1903829	positive regulation of protein localization	53/1020	476/18870	4.88e-07	2.27e-05	1.66e-05	AACS/ABCA7/ADAM9/APBB1/ATP13A2/ATP2B4/BAG3/CAMK1/CARD10/CD2AP/CDH1/CDK5/CIB1/CLIP3/DZIP1/EPHA2/FERMT2/FLNA/GLI3/GNAI1/IER3IP1/IL1A/IL1B/ISL1/KCNB1/LGALS3/MAP1A/MYOM1/NGFR/NNAT/PCK2/PFKFB2/PFKM/PLCB1/PLS1/PRKAA2/PRKCD/PRNP/PTP4A3/RAB11FIP2/SFN/SMO/SNAP25/SORBS1/STAC/STX3/SYT11/TFRC/TGFB2/TMED10/TNF/WWTR1/YAP1	53
GO:0022612	GO:0022612	gland morphogenesis	22/1020	122/18870	5.66e-07	2.61e-05	1.91e-05	AREG/CAV1/CEACAM1/ELF3/EPHA2/GLI3/LAMA1/LAMA5/LIMS2/MDK/NTN1/PTN/RPS6KA1/SEMA3C/SERPINB5/SOX9/TGFA/TGFB2/TNC/TNF/VDR/BAX	22
GO:0045823	GO:0045823	positive regulation of heart contraction	12/1020	39/18870	5.87e-07	2.68e-05	1.96e-05	ADM/ADM2/ATP1A1/ATP1A2/KCNQ1/PDE4D/RGS4/RYR2/SCN3B/TGFB2/TPM1/GCH1	12
GO:0014033	GO:0014033	neural crest cell differentiation	19/1020	95/18870	6.4e-07	2.9e-05	2.12e-05	CORO1C/EFNB1/FOXC2/FRZB/HAND2/HTR2B/ISL1/KITLG/LAMA5/NRP2/NRTN/PHOX2B/SEMA3A/SEMA3C/SEMA3E/SEMA3F/SEMA7A/SMO/SOX9	19
GO:0030879	GO:0030879	mammary gland development	23/1020	133/18870	6.82e-07	3.06e-05	2.24e-05	ATP7B/AREG/CAV1/CCND1/ELF3/EPHA2/FGF2/FOXF1/GLI3/HK2/HOXA5/IRF6/ITGA2/NTN1/SLC29A1/SMO/SOX9/TGFA/TNFRSF11A/VDR/VEGFA/XDH/BAX	23
GO:0055117	GO:0055117	regulation of cardiac muscle contraction	17/1020	78/18870	6.92e-07	3.08e-05	2.25e-05	ANK2/ATP1A2/CACNA1C/CASQ2/CAV1/CTNNA3/DMD/DSC2/DSG2/DSP/FGF13/KCNQ1/P2RX4/PDE4D/PDE5A/PLN/RYR2	17
GO:1903169	GO:1903169	regulation of calcium ion transmembrane transport	27/1020	174/18870	7.17e-07	3.15e-05	2.3e-05	ANK2/ATP1A2/BAK1/CACNA1C/CACNA2D1/CACNB2/CASQ1/CASQ2/CAV1/CYBA/DMD/G6PD/GJC2/JPH2/LHCGR/LIME1/P2RX4/PDE4D/PKD2/PLN/PLP1/PRNP/RYR2/STAC/TRPC1/TSPAN13/BAX	27
GO:0045785	GO:0045785	positive regulation of cell adhesion	53/1020	482/18870	7.2e-07	3.15e-05	2.3e-05	CEACAM6/FSTL3/ITGA5/ADAM9/ANGPT1/CAV1/CD46/CD70/CHRD/CIB1/EFNB1/EGFL6/EPHA1/EPHA4/F11R/FADD/FCHO1/FERMT1/FERMT2/FLNA/FOXA2/FOXC2/FOXF1/FUT3/FUT4/GLI3/IL1A/IL1B/IL7/ILK/IRAK1/ITGA2/ITGA6/ITPKB/KITLG/LAMA1/LAMB2/LIMS2/MDK/MYOC/PLAUR/PRSS2/RRAS/S100A10/SMARCD3/STX3/TFRC/TGFB2/TNF/TPM1/VEGFA/ZBTB16/ZFHX3	53
GO:0001503	GO:0001503	ossification	50/1020	444/18870	7.33e-07	3.18e-05	2.33e-05	CEBPA/FSTL3/AREG/BMP3/BMPR1B/CHRD/CYP27B1/DCHS1/DDR2/EBP/EPHA2/FBN2/FERMT2/FGF2/FOXC2/GABBR1/GLI3/GPM6B/GREM1/HAND2/HOXA2/ILK/KAZALD1/LRP3/LTBP3/MDK/MGP/MN1/MYOC/NPPC/PBX1/PDLIM7/PENK/PTN/ROR2/RRBP1/SEMA7A/SIX2/SMAD6/SMO/SOX9/THBS3/TNC/TNF/TNFRSF11A/TNN/VDR/WWTR1/YAP1/ZBTB16	50
GO:0099173	GO:0099173	postsynapse organization	29/1020	196/18870	7.79e-07	3.35e-05	2.45e-05	ACTN1/CDK5/CNTNAP1/COLQ/DBN1/DLG5/EPHA4/EPHA7/GAP43/GLRB/HIP1R/IGF1R/INA/ITPKA/LAMA5/NEFH/NEFL/NLGN1/NLGN4Y/NPTX1/NRP2/PAK3/PRNP/ROR2/SEMA3F/SLC7A11/STK38L/ADAM10/PTPRS	29
GO:1903524	GO:1903524	positive regulation of blood circulation	12/1020	40/18870	7.97e-07	3.4e-05	2.49e-05	ADM/ADM2/ATP1A1/ATP1A2/KCNQ1/PDE4D/RGS4/RYR2/SCN3B/TGFB2/TPM1/GCH1	12
GO:0023061	GO:0023061	signal release	53/1020	484/18870	8.18e-07	3.43e-05	2.51e-05	IL11/AACS/AGTR1/AQP1/CARTPT/CASK/CDK5/CHRNA3/CNR1/FOXA2/GABBR1/GNAZ/GRIK5/GRP/HNF4A/HTR1B/IL1A/IL1B/IRS1/ISL1/KCNA5/KCNB1/KCNQ1/MAOB/NLGN1/NNAT/P2RX4/PCK2/PDE8B/PFKFB2/PFKM/PFN2/PLCB1/POMC/RAB11FIP1/RAB11FIP2/RAB11FIP3/RIMS1/RIMS3/SLC25A22/SNAP25/STX3/STXBP1/STXBP2/SV2A/SYT1/SYT11/TACR2/TNF/TNFRSF11A/VAMP8/VIP/SLC16A10	53
GO:0010001	GO:0010001	glial cell differentiation	34/1020	252/18870	8.2e-07	3.43e-05	2.51e-05	BNIP3/CDK5/CLU/CNTN1/CNTNAP1/DAAM2/EPHA4/FGF2/GAP43/GLI3/GPM6B/HAPLN1/IL1B/ILK/LAMB2/LAMC3/LDLR/MDK/MYOC/NTRK2/PHOX2B/PLP1/PRDM8/PTN/ROR2/SMO/SOX9/SPINT1/TNF/TRPC4/TSPAN2/TUBA1A/WASF3/ROR1	34
GO:0098911	GO:0098911	regulation of ventricular cardiac muscle cell action potential	7/1020	12/18870	8.24e-07	3.43e-05	2.51e-05	CACNA1C/CAV1/CTNNA3/DSC2/DSG2/DSP/RYR2	7
GO:1902904	GO:1902904	negative regulation of supramolecular fiber organization	26/1020	167/18870	1.07e-06	4.44e-05	3.25e-05	ADD3/ARHGAP6/CAPG/CAPZA1/CIB1/CLIP3/CLU/CRYAB/DLC1/F11R/FGF13/FHOD3/HIP1R/KANK1/KANK2/LDLR/LMOD1/MAP1B/MAP2/MYOC/PFN2/PRKCD/STMN2/SVIL/TACSTD2/TMOD1	26
GO:0007411	GO:0007411	axon guidance	32/1020	233/18870	1.16e-06	4.67e-05	3.42e-05	BMPR1B/CDK5/CNTN1/EFNB1/ENAH/EPHA4/EPHA7/FEZ1/GAP43/GFRA3/GLI3/HOXA2/ISL1/LAMB2/LGI1/MYOT/NCAM1/NFASC/NGFR/NRP2/NRXN3/NTN1/PALLD/PLXNB3/SEMA3A/SEMA3C/SEMA3E/SEMA3F/SEMA7A/SMO/TUBB2B/VEGFA	32
GO:0097485	GO:0097485	neuron projection guidance	32/1020	233/18870	1.16e-06	4.67e-05	3.42e-05	BMPR1B/CDK5/CNTN1/EFNB1/ENAH/EPHA4/EPHA7/FEZ1/GAP43/GFRA3/GLI3/HOXA2/ISL1/LAMB2/LGI1/MYOT/NCAM1/NFASC/NGFR/NRP2/NRXN3/NTN1/PALLD/PLXNB3/SEMA3A/SEMA3C/SEMA3E/SEMA3F/SEMA7A/SMO/TUBB2B/VEGFA	32
GO:0031333	GO:0031333	negative regulation of protein-containing complex assembly	24/1020	147/18870	1.16e-06	4.67e-05	3.42e-05	ADD3/CAPG/CAPZA1/CLDN7/CLIP3/CLU/CRYAB/FBXL2/FHOD3/HIP1R/ISL1/JAM3/KANK1/KANK2/LMOD1/MAP2/PFN2/PRKCD/SOX9/STMN2/STXBP1/SVIL/TMOD1/TRIM31	24
GO:0048880	GO:0048880	sensory system development	46/1020	401/18870	1.22e-06	4.88e-05	3.57e-05	ANGPTL7/AQP1/ATP2B4/BAK1/BMPR1B/CACNA1C/CDKN1C/CDON/CLIC4/CRYAB/EPHA2/FBN2/FGF2/FOXC2/FOXF2/GLI3/GPM6A/ISL1/KERA/LAMA1/LAMB2/LAMC3/MAB21L2/MEIS1/MEIS2/MITF/MYO7A/MYOM1/NTRK2/PBX1/PBX3/PHOX2B/SALL2/SEMA3A/SIX5/SLC7A11/SMARCD3/SOX9/TGFB2/THRB/TMOD1/TSKU/USH1C/VEGFA/BAX/SKIL	46
GO:0051928	GO:0051928	positive regulation of calcium ion transport	21/1020	118/18870	1.27e-06	5.06e-05	3.7e-05	ANK2/BAK1/CACNA2D1/CACNB2/CASK/CASQ1/CAV1/G6PD/GJC2/JPH2/LGALS3/LHCGR/MYLK/P2RX4/PKD2/PLP1/RYR2/STAC/TRPC1/WFS1/BAX	21
GO:0050878	GO:0050878	regulation of body fluid levels	43/1020	365/18870	1.34e-06	5.27e-05	3.86e-05	ATP7B/ADM/ANXA2/AQP1/AQP2/BTC/CAV1/CCND1/CEACAM1/CSRP1/CYBA/CYP4F11/DGKG/DGKQ/F11R/FLNA/FOXA2/HK2/HNF4A/HSD11B2/HSPB1/ILK/ITGA2/MYL9/NPR1/PF4/PLAUR/PRKCD/PRKG1/SERPINA1/SERPINB2/SLC29A1/SLC7A11/STXBP1/TLN1/VAMP8/VCL/VDR/VEGFA/VIP/WFS1/XDH/NFE2	43
GO:2000177	GO:2000177	regulation of neural precursor cell proliferation	19/1020	100/18870	1.45e-06	5.7e-05	4.17e-05	CDON/ELL3/FGF2/FLNA/GJC2/GLI3/HAPLN1/ILK/LIMS2/MDK/PDE9A/PTBP2/PTN/SMARCD3/SMO/SPINT1/SPINT2/TOX/VEGFA	19
GO:0048738	GO:0048738	cardiac muscle tissue development	33/1020	247/18870	1.48e-06	5.75e-05	4.2e-05	ACTC1/ACTN2/ALPK3/CXADR/DSG2/DSP/FGF2/FHOD3/FOXC2/FZD7/G6PD/GATA6/GJC1/GREM1/ISL1/JPH2/KCNK2/MEIS1/MYH11/NDRG4/OBSL1/PLN/PRKG1/RGS4/RYR2/SGCD/SGCG/SORBS2/TGFB2/TGFBR3/TPM1/VEGFA/YAP1	33
GO:0051051	GO:0051051	negative regulation of transport	51/1020	469/18870	1.62e-06	6.25e-05	4.57e-05	IL11/ABCA7/ACTN2/ANGPT1/ANXA2/ATP1A2/CARTPT/CASQ2/CAV1/CDK5/CEACAM1/CNR1/CRYAB/FERMT1/FOXF1/GABBR1/GNAZ/GPM6B/GRP/HMGCR/HTR1B/IL13RA2/IL1B/INSIG1/IRS1/KCNB1/KCNH2/LGALS3/MAOB/MAP1B/PDE8B/PKD2/PKIA/PKIG/PLN/PPIF/PRKG1/RAB11FIP1/RAB11FIP3/RAB23/RAB33B/RGS4/SCAMP5/SEMG1/SYT11/TACR2/TNF/VAMP8/VIP/TBC1D4/TXN	51
GO:0072073	GO:0072073	kidney epithelium development	24/1020	150/18870	1.68e-06	6.43e-05	4.7e-05	AQP1/DCHS1/EPHA4/EPHA7/FGF2/FOXC2/GLI3/GREM1/ILK/KANK2/LAMA5/LAMB2/PBX1/PKD2/SALL1/SDC1/SIX2/SMAD6/SMO/SOX9/TACSTD2/VEGFA/WWTR1/YAP1	24
GO:0016049	GO:0016049	cell growth	53/1020	497/18870	1.83e-06	6.93e-05	5.07e-05	ACVR1B/AGTR1/CDH1/CDK5/CEACAM1/CIB1/CRYAB/CYP27B1/DCBLD2/EPHA7/FGF13/FHL1/FRZB/G6PD/GREM1/HNF4A/KAZALD1/LAMB2/LGI1/MAP1B/MAP2/MEIS1/NPR1/NRN1/NRP2/NTN1/PRKG1/PRR5/PRSS2/PTCH2/RGS4/RIMS1/RND2/RPS6KA1/SEMA3A/SEMA3C/SEMA3E/SEMA3F/SEMA7A/SFN/SORBS2/SOX9/SYT1/TGFB2/TNC/TNN/VCL/VEGFA/WASF1/WFDC1/YAP1/ADAM10/PTPRS	53
GO:0030900	GO:0030900	forebrain development	46/1020	407/18870	1.84e-06	6.93e-05	5.07e-05	AQP1/ATF5/ATP1A2/ATP1B2/ATP2B4/BNIP3/CDH1/CDK5/CDON/CORO1C/DCLK2/DIXDC1/DLC1/FEZ1/FGF13/FGF2/FLNA/GLI3/IGF1R/ISL1/KCNA1/MDK/NEFL/NPY/NRP2/NTRK2/PCDH9/PLCB1/PRDM8/PRKG1/SALL1/SEMA3A/SEMA3E/SEMA7A/SLC7A11/SLITRK5/SMO/SRD5A1/SYNE2/TACC1/TOX/TSKU/TUBA1A/TUBB2B/BAX/PTPRS	46
GO:0043116	GO:0043116	negative regulation of vascular permeability	8/1020	18/18870	1.91e-06	7.13e-05	5.21e-05	ADM/AKAP12/ANGPT1/CEACAM1/FERMT2/PDE2A/PDE3A/VEGFA	8
GO:0032535	GO:0032535	regulation of cellular component size	43/1020	370/18870	1.92e-06	7.13e-05	5.21e-05	ADD3/ACTN2/AKT3/AQP1/ATP13A2/BAIAP2L2/CAPG/CAPZA1/CDC42EP3/CDH1/CDK5/DAAM2/DSTN/EPHA7/FGF13/FHOD3/HIP1R/KANK1/KANK2/KCNMA1/LMOD1/MAP1B/MAP2/NEFL/NTN1/PAK3/PFN2/PLS1/PPP1R15A/PRKCD/RND2/SEMA3A/SEMA3C/SEMA3E/SEMA3F/SEMA7A/SH3BP1/SLC12A8/SVIL/TMOD1/USH1C/VEGFA/PTPRS	43
GO:1904427	GO:1904427	positive regulation of calcium ion transmembrane transport	17/1020	84/18870	2.08e-06	7.67e-05	5.61e-05	ANK2/BAK1/CACNA2D1/CACNB2/CASQ1/CAV1/G6PD/GJC2/JPH2/LHCGR/P2RX4/PKD2/PLP1/RYR2/STAC/TRPC1/BAX	17
GO:0051047	GO:0051047	positive regulation of secretion	38/1020	310/18870	2.1e-06	7.71e-05	5.64e-05	AACS/ADAM9/ANXA2/APBB1/AQP1/ATP13A2/CARTPT/CD2AP/CDK5/CYBA/GABBR1/GRP/IER3IP1/IL1A/IL1B/ISL1/KCNB1/MYOM1/NLGN1/NNAT/NPR1/P2RX4/PCK2/PFKFB2/PFKM/PLCB1/S100A10/SCAMP5/SDC1/SNAP25/STXBP1/SYT1/TACR2/TGFB2/TMED10/TNFRSF11A/VAMP8/VIP	38
GO:0051924	GO:0051924	regulation of calcium ion transport	33/1020	251/18870	2.12e-06	7.72e-05	5.64e-05	ANK2/ATP1A2/BAK1/CACNA1C/CACNA2D1/CACNB2/CASK/CASQ1/CASQ2/CAV1/CYBA/DMD/G6PD/GJC2/JPH2/LGALS3/LHCGR/LIME1/MYLK/P2RX4/PDE4D/PKD2/PLN/PLP1/PRNP/RGS4/RYR2/SEMG1/STAC/TRPC1/TSPAN13/WFS1/BAX	33
GO:0048771	GO:0048771	tissue remodeling	27/1020	184/18870	2.18e-06	7.89e-05	5.77e-05	BAK1/CARTPT/CAV1/CEACAM1/CSPG4/DDR2/ELF3/EPHA2/FLNA/FOXC2/GREM1/HAND2/HOXA3/HTR1B/IL1A/IL7/LTBP3/MDK/MITF/NPPC/PTN/SEMA3C/TFRC/THBS4/TNFRSF11A/VDR/BAX	27
GO:0021782	GO:0021782	glial cell development	21/1020	122/18870	2.23e-06	8.01e-05	5.86e-05	CDK5/CLU/CNTN1/CNTNAP1/GPM6B/IL1B/ILK/LAMB2/LAMC3/LDLR/MDK/MYOC/NTRK2/PLP1/PRDM8/ROR2/SMO/TNF/TSPAN2/WASF3/ROR1	21
GO:0048041	GO:0048041	focal adhesion assembly	17/1020	85/18870	2.47e-06	8.8e-05	6.43e-05	ACTN1/ACTN2/ARHGAP6/CORO1C/DLC1/DUSP3/FERMT2/GPM6B/GREM1/ITGA2/MYOC/S100A10/SORBS1/STON1/TLN1/VCL/VEGFA	17
GO:0007613	GO:0007613	memory	21/1020	123/18870	2.55e-06	9.05e-05	6.62e-05	ITGA5/ABCA7/CNR1/FGF13/GRIN2A/ITPR3/KCNK10/KCNK2/LDLR/MAP1A/MDK/PJA2/PLCB1/PRNP/PTN/SLC2A4/SLC8A2/SNAP25/SYT11/TUBA1A/VLDLR	21
GO:0001658	GO:0001658	branching involved in ureteric bud morphogenesis	14/1020	60/18870	2.8e-06	9.84e-05	7.2e-05	DCHS1/FGF2/GLI3/GREM1/ILK/LAMA5/PBX1/PKD2/SALL1/SIX2/SMO/SOX9/TACSTD2/VEGFA	14
GO:0032890	GO:0032890	regulation of organic acid transport	16/1020	77/18870	2.86e-06	0.00010008	7.32e-05	ACSL5/ARL6IP1/ATP1A2/FABP3/GABBR1/HTR1B/IL1A/IL1B/P2RX4/PRKG1/RGS4/SLC38A1/STXBP1/SV2A/TNF/TNFRSF11A	16
GO:1902903	GO:1902903	regulation of supramolecular fiber organization	44/1020	389/18870	3e-06	0.000103542	7.57e-05	ADD3/ACTN2/ARHGAP6/BAIAP2L2/CAPG/CAPZA1/CDC42EP3/CIB1/CLIP3/CLU/CRYAB/DAAM2/DLC1/DSTN/EPHA1/F11R/FERMT2/FGF13/FHOD3/FLNA/HIP1R/KANK1/KANK2/LDLR/LMOD1/MAP1A/MAP1B/MAP2/MYOC/OCLN/PAK3/PFN2/PRKCD/RGS4/S100A10/SH3BP1/STMN2/SVIL/SYNPO/TACSTD2/TMOD1/TPM1/WASF1/WASF3	44
GO:0048568	GO:0048568	embryonic organ development	49/1020	453/18870	3e-06	0.000103542	7.57e-05	CEBPA/ADM/CDKN1C/EPHA2/FBN2/FOXC2/FOXF1/FOXF2/FRZB/GLI3/HAND2/HOXA2/HOXA3/HOXA4/HOXA5/HOXB2/INSIG1/KCNQ1/KCNQ4/KITLG/KRT19/KRT8/LRIG1/MICAL2/MYO6/MYO7A/NDRG4/NTN1/PBX1/PBX3/PHLDA2/PKD2/PLS1/RYR2/SALL1/SIX2/SMO/SOBP/SOX15/SOX9/SPINT1/SPINT2/ST14/TGFB2/TNF/TUBB2B/USH1C/VEGFA/YAP1	49
GO:0086011	GO:0086011	membrane repolarization during action potential	10/1020	31/18870	3.19e-06	0.000108721	7.95e-05	ATP1A1/CACNA2D1/CAV1/FLNA/KCNA1/KCNA5/KCND3/KCNH2/KCNN2/KCNQ1	10
GO:0061351	GO:0061351	neural precursor cell proliferation	25/1020	166/18870	3.19e-06	0.000108721	7.95e-05	ATF5/CDON/DBN1/DIXDC1/ELL3/EML1/FGF13/FGF2/FLNA/GJC2/GLI3/HAPLN1/ILK/KCNA1/LIMS2/MDK/PDE9A/PTBP2/PTN/SMARCD3/SMO/SPINT1/SPINT2/TOX/VEGFA	25
GO:0051952	GO:0051952	regulation of amine transport	18/1020	97/18870	3.89e-06	0.00013156	9.62e-05	ARL6IP1/ATP1A2/CARTPT/CHRNA3/CNR1/GABBR1/HTR1B/KCNB1/PRKG1/RGS4/SLC38A1/STXBP1/SV2A/SYT1/SYT11/TACR2/TNF/VIP	18
GO:0043254	GO:0043254	regulation of protein-containing complex assembly	46/1020	419/18870	4.04e-06	0.000135783	9.93e-05	ADD3/ABCA3/BAIAP2L2/BAK1/BBS10/BIK/CAPG/CAPZA1/CDC42EP3/CLDN7/CLIP3/CLU/CRYAB/DAAM2/FBXL2/FERMT1/FERMT2/FHOD3/HIP1R/IKBKE/ISL1/JAM3/KANK1/KANK2/LCAT/LGALS3/LMOD1/MAP1B/MAP2/MMP1/MMP3/OCLN/PAK3/PFN2/PRKCD/SOX9/STMN2/STXBP1/SVIL/TFRC/TICAM1/TMOD1/TNF/TRIM31/VEGFA/BAX	46
GO:0021987	GO:0021987	cerebral cortex development	21/1020	127/18870	4.32e-06	0.000144374	0.000105585	BNIP3/CDK5/CDON/DIXDC1/FGF13/FLNA/GLI3/KCNA1/MDK/NEFL/NPY/NTRK2/PLCB1/SMO/SRD5A1/SYNE2/TACC1/TUBA1A/TUBB2B/BAX/PTPRS	21
GO:0009410	GO:0009410	response to xenobiotic stimulus	47/1020	434/18870	4.61e-06	0.000153066	0.000111941	ADD3/ABCA3/ABCC9/AGPAT2/ATP1A1/BAK1/BCHE/CBR3/CCND1/CDH1/CYP2J2/GATA6/GCLM/GRIN2A/GSTM3/GSTP1/HNF4A/HSD11B2/HTR1B/HTR2B/IL1B/ITGA2/KCNH2/KCNK3/KCNQ1/LHCGR/MAOB/MAP1B/MYO6/NAT1/NPPC/PDE3A/POR/PPP1R12A/PRKAA2/PRNP/SEMA3C/SLC29A1/SLC29A3/SLITRK5/SMOX/SRD5A1/TFRC/TNF/TPMT/TRPA1/UCHL1	47
GO:0031345	GO:0031345	negative regulation of cell projection organization	27/1020	192/18870	4.97e-06	0.000163783	0.000119779	CDH1/CDK5/CIB1/CRMP1/DPYSL3/EPHA4/EPHA7/FGF13/FLNA/KANK1/MAP2/NLGN1/NTN1/PFN2/PLXNB3/PRKCD/PRNP/SEMA3A/SEMA3C/SEMA3E/SEMA3F/SEMA7A/STMN2/TACSTD2/TSKU/YAP1/PTPRS	27
GO:0030856	GO:0030856	regulation of epithelial cell differentiation	25/1020	171/18870	5.49e-06	0.000179915	0.000131576	CAV1/CCND1/CDKN1C/CEACAM1/CYP27B1/F11R/FGF2/FRZB/IL1A/IL1B/PLCB1/PTCH2/SFN/SIX2/SMO/SOX9/TMEM100/TNF/TRIM16/VCL/VDR/VEGFA/WWTR1/XDH/YAP1	25
GO:0046822	GO:0046822	regulation of nucleocytoplasmic transport	19/1020	109/18870	5.54e-06	0.000180301	0.000131859	ANGPT1/BAG3/CAMK1/CDH1/CDK5/FERMT1/FLNA/FRAT2/GLI3/IER3/IL1B/PKIA/PKIG/PPP1R12A/PRKCD/RAB23/SFN/SMO/TXN	19
GO:0007612	GO:0007612	learning	23/1020	150/18870	5.75e-06	0.000184909	0.000135229	ATP8A1/ABCA7/ATP1A2/BCHE/CDK5/FGF13/GRIN2A/HMGCR/MAP1A/MEIS2/NDRG4/NLGN4Y/NRXN3/NTRK2/PDE8B/PLCB1/PTN/SLC7A11/SLC8A2/SNAP25/SYT11/TACR2/TUBA1A	23
GO:1901617	GO:1901617	organic hydroxy compound biosynthetic process	32/1020	251/18870	5.81e-06	0.000185565	0.000135708	DDC/ASIP/CACNA1H/CYP27B1/CYP39A1/DGKQ/EBP/FGF2/G6PD/HAND2/HMGCR/IDI1/INSIG1/ITPKA/ITPKB/LHCGR/OPN3/OSBPL1A/OSBPL3/PCK2/PDXK/PRKAA2/PRKG1/SLC27A2/SLC7A11/SRD5A3/TGFB2/TNF/TRPC1/TYRP1/CYB5R2/GCH1	32
GO:0032956	GO:0032956	regulation of actin cytoskeleton organization	39/1020	337/18870	6.3e-06	0.000200218	0.000146425	ADD3/ACTN2/ARHGAP6/BAIAP2L2/CAPG/CAPZA1/CD2AP/CDC42EP3/DAAM2/DIXDC1/DLC1/DSTN/EPHA1/F11R/FERMT2/FHOD3/FLNA/GPM6B/HIP1R/IL1A/JAM3/KANK1/KANK2/LMOD1/MYOC/PAK3/PFN2/PRKCD/RGS4/S100A10/SH3BP1/SVIL/SYNPO/TACSTD2/TMOD1/TPM1/TRPM2/WASF1/WASF3	39
GO:1903532	GO:1903532	positive regulation of secretion by cell	35/1020	288/18870	6.38e-06	0.000201301	0.000147216	AACS/ADAM9/ANXA2/APBB1/ATP13A2/CARTPT/CD2AP/CDK5/GABBR1/GRP/IER3IP1/IL1A/IL1B/ISL1/KCNB1/MYOM1/NLGN1/NNAT/P2RX4/PCK2/PFKFB2/PFKM/PLCB1/S100A10/SCAMP5/SDC1/SNAP25/STXBP1/SYT1/TACR2/TGFB2/TMED10/TNFRSF11A/VAMP8/VIP	35
GO:0006694	GO:0006694	steroid biosynthetic process	26/1020	184/18870	6.77e-06	0.000211292	0.000154523	ADM/ATP1A1/CACNA1H/CYP27B1/CYP39A1/DGKQ/EBP/G6PD/HMGCR/HSD17B6/IDI1/IGF1R/IL1A/INSIG1/LHCGR/OSBPL1A/OSBPL3/PBX1/PDE8B/PRKAA2/PRKG1/SLC27A2/SRD5A1/SRD5A3/TNF/CYB5R2	26
GO:1903034	GO:1903034	regulation of response to wounding	25/1020	173/18870	6.77e-06	0.000211292	0.000154523	ANXA2/CASK/CAV1/CEACAM1/DDR2/EPHA4/FERMT1/FERMT2/FGF2/FLNA/FOXA2/FOXC2/IGF1R/KANK1/MDK/MYLK/OCLN/PLAUR/PRKCD/PRKG1/PTN/SERPINB2/TNF/WFDC1/PTPRS	25
GO:0050673	GO:0050673	epithelial cell proliferation	50/1020	480/18870	6.9e-06	0.000213862	0.000156403	AGTR1/AKT3/AREG/BAK1/CASK/CAV1/CAV2/CCND1/CDKN1C/CEACAM1/CRNN/EPHA2/FERMT1/FGF2/FGFR1/FZD7/HOXA5/HTR2B/IRF6/LAMA5/LIMS2/MDK/MMP12/NGFR/NRP2/PHOX2B/PLXNB3/POLD4/PTN/RPS6KA1/SERPINB1/SERPINB5/SFN/SMO/SOX9/TACSTD2/TGFA/TGFB2/TGFBR3/THBS4/TNF/TRIM24/VDR/VEGFA/VIP/XDH/YAP1/BAX/EREG/SCARB1	50
GO:0010460	GO:0010460	positive regulation of heart rate	9/1020	27/18870	7.36e-06	0.000226426	0.000165591	ADM/ADM2/KCNQ1/PDE4D/RGS4/RYR2/SCN3B/TPM1/GCH1	9
GO:0006935	GO:0006935	chemotaxis	49/1020	468/18870	7.4e-06	0.000226426	0.000165591	ANGPT2/AGTR1/ANGPT1/CCL20/CXADR/CXCL1/CXCL2/CXCL3/CXCL5/CXCL6/DEFB1/DUSP3/EPHA2/EPHA7/FGF2/FGFR1/GREM1/HSPB1/IL1B/ITGA1/ITGA2/ITGA9/JAM3/LGALS3/MDK/NRP2/NTN1/P2RX4/PARVA/PF4/PF4V1/PLAUR/PLXNB3/PRKCD/PTN/SEMA3A/SEMA3C/SEMA3E/SEMA3F/SEMA7A/STX3/TGFB2/THBS4/TNFRSF11A/TRPM2/TUBB2B/VEGFA/ADAM10/PPIB	49
GO:0050767	GO:0050767	regulation of neurogenesis	43/1020	390/18870	7.43e-06	0.000226426	0.000165591	ANXA2/CDH1/CDK5/CDON/CHODL/DAAM2/DBN1/ELL3/EPHA4/EPHA7/FGF13/FGF2/GJC2/GLI3/HAPLN1/IL1B/ITPKA/LDLR/MAP1B/MAP2/MDK/MME/NEFL/NTN1/NTRK2/OBSL1/PLXNB3/PTN/RND2/S100A10/SEMA3A/SEMA3C/SEMA3E/SEMA3F/SEMA7A/SMARCD3/SMO/SPINT1/TNF/VEGFA/YAP1/PTPRS/SKIL	43
GO:0001654	GO:0001654	eye development	43/1020	391/18870	7.93e-06	0.000238575	0.000174476	ANGPTL7/AQP1/ATP2B4/BAK1/BMPR1B/CACNA1C/CDKN1C/CDON/CLIC4/CRYAB/EPHA2/FBN2/FGF2/FOXC2/FOXF2/GLI3/GPM6A/KERA/LAMA1/LAMB2/LAMC3/MAB21L2/MEIS1/MEIS2/MITF/MYO7A/MYOM1/NTRK2/PBX1/PBX3/SALL2/SIX5/SLC7A11/SMARCD3/SOX9/TGFB2/THRB/TMOD1/TSKU/USH1C/VEGFA/BAX/SKIL	43
GO:0019935	GO:0019935	cyclic-nucleotide-mediated signaling	16/1020	83/18870	7.98e-06	0.000238575	0.000174476	ADM/AQP1/CAP2/DEFB1/DGKQ/GNAI1/HTR2B/NPPC/NPR1/PDE2A/PDE3A/PDE4D/PDE7B/POMC/PRKG1/SOX9	16
GO:0051279	GO:0051279	regulation of release of sequestered calcium ion into cytosol	16/1020	83/18870	7.98e-06	0.000238575	0.000174476	ANK2/ATP1A2/CACNA1C/CASQ1/CASQ2/CYBA/DMD/JPH2/LHCGR/LIME1/PDE4D/PKD2/PLN/RYR2/TRPC1/BAX	16
GO:1990778	GO:1990778	protein localization to cell periphery	40/1020	353/18870	8.02e-06	0.000238575	0.000174476	ACTN2/ANK2/ATP2B4/CACNB2/CAV1/CDH1/CDK5/CIB1/CLIP3/DCHS1/EHD2/EPHA2/F11R/FGF13/FLNA/GNAI1/GPC4/GRIN2A/KCNB1/KRT18/LAMA5/LGALS3/LGI1/MAP7/NPTX1/PLS1/PRNP/RAB11FIP2/RAB26/RAMP1/S100A10/SCN3B/SNAP25/SORBS1/STAC/STX3/STXBP1/TNF/VAMP8/ADAM10	40
GO:0042330	GO:0042330	taxis	49/1020	470/18870	8.31e-06	0.000246044	0.000179938	ANGPT2/AGTR1/ANGPT1/CCL20/CXADR/CXCL1/CXCL2/CXCL3/CXCL5/CXCL6/DEFB1/DUSP3/EPHA2/EPHA7/FGF2/FGFR1/GREM1/HSPB1/IL1B/ITGA1/ITGA2/ITGA9/JAM3/LGALS3/MDK/NRP2/NTN1/P2RX4/PARVA/PF4/PF4V1/PLAUR/PLXNB3/PRKCD/PTN/SEMA3A/SEMA3C/SEMA3E/SEMA3F/SEMA7A/STX3/TGFB2/THBS4/TNFRSF11A/TRPM2/TUBB2B/VEGFA/ADAM10/PPIB	49
GO:0001823	GO:0001823	mesonephros development	18/1020	103/18870	9.36e-06	0.000275419	0.000201421	DCHS1/FGF2/FOXC2/GLI3/GREM1/ILK/LAMA5/PBX1/PKD2/SALL1/SDC1/SIX2/SMAD6/SMO/SOX9/TACSTD2/VEGFA/ZBTB16	18
GO:0050678	GO:0050678	regulation of epithelial cell proliferation	44/1020	407/18870	9.65e-06	0.000282257	0.000206422	AGTR1/AKT3/AREG/CASK/CAV1/CAV2/CCND1/CDKN1C/CEACAM1/CRNN/FGF2/FGFR1/FZD7/HOXA5/HTR2B/IRF6/LAMA5/LIMS2/MDK/MMP12/NGFR/NRP2/PHOX2B/PLXNB3/POLD4/PTN/SERPINB5/SFN/SMO/SOX9/TACSTD2/TGFA/TGFB2/TGFBR3/THBS4/TNF/TRIM24/VDR/VEGFA/VIP/XDH/YAP1/BAX/EREG	44
GO:1902075	GO:1902075	cellular response to salt	27/1020	199/18870	9.76e-06	0.000284065	0.000207744	CEBPA/AQP2/ATP2B4/CACNA1H/CDH1/CHRM2/CHRNA3/CLIC4/GCLM/ITPKA/ITPKB/KCNB1/LY6H/MAPK13/NLGN1/NPTX1/P2RX4/PKD2/PLCB1/PPIF/PRKAA2/RYR3/SLC25A23/SYT1/SYT11/TRPM2/TUBA1A	27
GO:0150063	GO:0150063	visual system development	43/1020	395/18870	1.02e-05	0.000295838	0.000216354	ANGPTL7/AQP1/ATP2B4/BAK1/BMPR1B/CACNA1C/CDKN1C/CDON/CLIC4/CRYAB/EPHA2/FBN2/FGF2/FOXC2/FOXF2/GLI3/GPM6A/KERA/LAMA1/LAMB2/LAMC3/MAB21L2/MEIS1/MEIS2/MITF/MYO7A/MYOM1/NTRK2/PBX1/PBX3/SALL2/SIX5/SLC7A11/SMARCD3/SOX9/TGFB2/THRB/TMOD1/TSKU/USH1C/VEGFA/BAX/SKIL	43
GO:0060402	GO:0060402	calcium ion transport into cytosol	9/1020	28/18870	1.03e-05	0.000297239	0.000217378	BAK1/CACNA1C/CACNA2D1/CAV1/JPH2/LHCGR/P2RX4/RYR2/BAX	9
GO:0043114	GO:0043114	regulation of vascular permeability	12/1020	50/18870	1.05e-05	0.000300356	0.000219658	ADM/AKAP12/ANGPT1/CEACAM1/FERMT2/NPR1/OCLN/PDE2A/PDE3A/PTP4A3/TACR2/VEGFA	12
GO:0071248	GO:0071248	cellular response to metal ion	27/1020	200/18870	1.07e-05	0.000305028	0.000223075	CEBPA/AQP1/AQP2/ATP13A2/BNIP3/CACNA1H/CDH1/CLIC4/ITPKA/ITPKB/KCNA1/KCNB1/KCNK3/NLGN1/NPTX1/P2RX4/PKD2/PPIF/PRKAA2/PRNP/RYR3/SLC25A23/SLC39A8/SYT1/SYT11/TRPM2/TUBA1A	27
GO:0060675	GO:0060675	ureteric bud morphogenesis	14/1020	67/18870	1.11e-05	0.000313507	0.000229276	DCHS1/FGF2/GLI3/GREM1/ILK/LAMA5/PBX1/PKD2/SALL1/SIX2/SMO/SOX9/TACSTD2/VEGFA	14
GO:0001952	GO:0001952	regulation of cell-matrix adhesion	20/1020	125/18870	1.21e-05	0.000336777	0.000246294	CEACAM6/ARHGAP6/CASK/CIB1/CORO1C/DLC1/DUSP3/EPHA1/FERMT1/FERMT2/GPM6B/GREM1/MMP12/MYOC/RRAS/S100A10/SEMA3E/TLN1/VCL/VEGFA	20
GO:0035296	GO:0035296	regulation of tube diameter	22/1020	146/18870	1.21e-05	0.000336777	0.000246294	ADD3/ADM/ACTA2/AGTR1/ATP1A2/CAV1/FOXC2/GCLM/HTR1B/HTR2B/ITGA1/KCNA5/KCNMA1/KCNMB1/NPPC/NPR1/PRKG1/SNTA1/SOD3/TNF/GCH1/PLOD3	22
GO:0097746	GO:0097746	blood vessel diameter maintenance	22/1020	146/18870	1.21e-05	0.000336777	0.000246294	ADD3/ADM/ACTA2/AGTR1/ATP1A2/CAV1/FOXC2/GCLM/HTR1B/HTR2B/ITGA1/KCNA5/KCNMA1/KCNMB1/NPPC/NPR1/PRKG1/SNTA1/SOD3/TNF/GCH1/PLOD3	22
GO:0010631	GO:0010631	epithelial cell migration	41/1020	372/18870	1.22e-05	0.000336777	0.000246294	ANGPT2/ADAM9/AKT3/ANGPT1/ATP2B4/CARD10/CEACAM1/CIB1/CORO1C/CTSH/DAAM2/EPHA2/EPHB4/FERMT1/FGF2/FGFR1/FOXC2/GREM1/HDAC9/HSPB1/ITGA2/KANK1/KANK2/KITLG/NRP2/P2RX4/PFN2/PRSS3/PTN/PTP4A3/RAB25/RHOB/RRAS/SH3BP1/SOX9/STARD13/TACSTD2/TGFB2/TNF/VEGFA/SCARB1	41
GO:0050770	GO:0050770	regulation of axonogenesis	23/1020	157/18870	1.24e-05	0.00034298	0.00025083	CDH1/CDK5/CHODL/EPHA4/EPHA7/FGF13/MAP1B/MAP2/NEFL/NTN1/NTRK2/PAK3/PLXNB3/RND2/SEMA3A/SEMA3C/SEMA3E/SEMA3F/SEMA7A/UST/VEGFA/PTPRS/SKIL	23
GO:0110053	GO:0110053	regulation of actin filament organization	33/1020	273/18870	1.3e-05	0.000356459	0.000260687	ADD3/ACTN2/ARHGAP6/BAIAP2L2/CAPG/CAPZA1/CDC42EP3/DAAM2/DLC1/DSTN/EPHA1/F11R/FERMT2/FHOD3/FLNA/HIP1R/KANK1/KANK2/LMOD1/MYOC/PAK3/PFN2/PRKCD/RGS4/S100A10/SH3BP1/SVIL/SYNPO/TACSTD2/TMOD1/TPM1/WASF1/WASF3	33
GO:0072171	GO:0072171	mesonephric tubule morphogenesis	14/1020	68/18870	1.33e-05	0.000361607	0.000264452	DCHS1/FGF2/GLI3/GREM1/ILK/LAMA5/PBX1/PKD2/SALL1/SIX2/SMO/SOX9/TACSTD2/VEGFA	14
GO:0021543	GO:0021543	pallium development	26/1020	191/18870	1.34e-05	0.00036171	0.000264528	ATP2B4/BNIP3/CDK5/CDON/DCLK2/DIXDC1/FEZ1/FGF13/FLNA/GLI3/IGF1R/KCNA1/MDK/NEFL/NPY/NTRK2/PLCB1/SMO/SRD5A1/SYNE2/TACC1/TSKU/TUBA1A/TUBB2B/BAX/PTPRS	26
GO:0045216	GO:0045216	cell-cell junction organization	28/1020	214/18870	1.34e-05	0.00036171	0.000264528	ANK2/CAV1/CDH1/CDH19/CLDN7/CNTNAP1/CXADR/DLG5/DSG2/DSP/EPHA2/EPHA4/F11R/FERMT2/FLNA/GJC1/IL1B/JAM3/LIMS2/MPDZ/OCLN/TGFB2/TLN1/TNF/UGT8/VCL/VEGFA/ADAM10	28
GO:0001666	GO:0001666	response to hypoxia	35/1020	298/18870	1.35e-05	0.00036171	0.000264528	ADM/ANGPT2/AQP1/ARNT2/BNIP3/CAV1/CRYAB/DDR2/EPHA4/GATA6/HIF3A/HK2/HSD11B2/HYOU1/IL1A/IRAK1/ITGA2/KCNA5/KCNK2/KCNK3/KCNMA1/KCNMB1/NPPC/PDLIM1/PENK/RYR2/SLC11A2/SLC29A1/SLC2A4/SOD3/TFRC/TGFB2/TGFBR3/TNF/VEGFA	35
GO:0035150	GO:0035150	regulation of tube size	22/1020	147/18870	1.35e-05	0.00036171	0.000264528	ADD3/ADM/ACTA2/AGTR1/ATP1A2/CAV1/FOXC2/GCLM/HTR1B/HTR2B/ITGA1/KCNA5/KCNMA1/KCNMB1/NPPC/NPR1/PRKG1/SNTA1/SOD3/TNF/GCH1/PLOD3	22
GO:0014808	GO:0014808	release of sequestered calcium ion into cytosol by sarcoplasmic reticulum	10/1020	36/18870	1.43e-05	0.000379414	0.000277475	ANK2/ATP1A2/CACNA1C/CASQ1/CASQ2/DMD/PDE4D/PLN/RYR2/RYR3	10
GO:0090132	GO:0090132	epithelium migration	41/1020	375/18870	1.47e-05	0.000389434	0.000284803	ANGPT2/ADAM9/AKT3/ANGPT1/ATP2B4/CARD10/CEACAM1/CIB1/CORO1C/CTSH/DAAM2/EPHA2/EPHB4/FERMT1/FGF2/FGFR1/FOXC2/GREM1/HDAC9/HSPB1/ITGA2/KANK1/KANK2/KITLG/NRP2/P2RX4/PFN2/PRSS3/PTN/PTP4A3/RAB25/RHOB/RRAS/SH3BP1/SOX9/STARD13/TACSTD2/TGFB2/TNF/VEGFA/SCARB1	41
GO:0033674	GO:0033674	positive regulation of kinase activity	38/1020	337/18870	1.5e-05	0.000394496	0.000288505	ADAM9/ANGPT1/ATP2B4/CAMK1/CARD10/CARTPT/CCND1/CHRNA3/CIB1/CLU/DDR2/EPHA1/EPHA2/EPHA4/EPHB4/FERMT2/FGF2/FGFR1/HTR2B/IGF1R/IL1B/IRAK1/IRS1/MMD/NTRK2/PKD2/PRKCD/PRNP/ROR2/SLC8A2/TGFB2/TNF/TNFRSF10B/TNFRSF11A/VEGFA/EREG/ROR1/TXN	38
GO:0021675	GO:0021675	nerve development	17/1020	97/18870	1.58e-05	0.000414243	0.000302946	ADARB1/GLI3/HOXA3/HOXB2/ILK/ISL1/KCNA1/LRIG1/NAV2/NGFR/NPTX1/NRP2/NRTN/PHOX2B/SALL1/SEMA3A/SEMA3F	17
GO:0071526	GO:0071526	semaphorin-plexin signaling pathway	11/1020	44/18870	1.61e-05	0.000417946	0.000305655	FLNA/HAND2/NCAM1/NRP2/PLXNB3/SEMA3A/SEMA3C/SEMA3E/SEMA3F/SEMA7A/SH3BP1	11
GO:0030593	GO:0030593	neutrophil chemotaxis	18/1020	107/18870	1.61e-05	0.000417946	0.000305655	CCL20/CXADR/CXCL1/CXCL2/CXCL3/CXCL5/CXCL6/IL1B/ITGA1/ITGA9/JAM3/LGALS3/MDK/PF4/PF4V1/TGFB2/THBS4/PPIB	18
GO:0071692	GO:0071692	protein localization to extracellular region	41/1020	377/18870	1.67e-05	0.000430965	0.000315176	AACS/ADAM9/AP1S1/APBB1/ARL4D/ATP13A2/CARTPT/CD2AP/CNR1/FBN2/FOXA2/GNAZ/HMGCR/HNF4A/IER3IP1/IL1A/IL1B/IRS1/ISL1/KCNA5/KCNB1/LTBP1/MYOM1/NNAT/PCK2/PDE8B/PDIA4/PFKFB2/PFKM/PLCB1/RAB11FIP1/RAB11FIP2/RAB11FIP3/SLC25A22/SNAP25/STEAP3/TACR2/TGFB2/TMED10/TNF/VIP	41
GO:0071241	GO:0071241	cellular response to inorganic substance	29/1020	229/18870	1.78e-05	0.000457336	0.000334461	CEBPA/AQP1/AQP2/ATP13A2/BNIP3/CACNA1H/CDH1/CLIC4/ITPKA/ITPKB/KCNA1/KCNB1/KCNK3/MMP3/NLGN1/NPTX1/P2RX4/PHOX2B/PKD2/PPIF/PRKAA2/PRNP/RYR3/SLC25A23/SLC39A8/SYT1/SYT11/TRPM2/TUBA1A	29
GO:0001657	GO:0001657	ureteric bud development	17/1020	98/18870	1.82e-05	0.000464637	0.000339801	DCHS1/FGF2/FOXC2/GLI3/GREM1/ILK/LAMA5/PBX1/PKD2/SALL1/SDC1/SIX2/SMAD6/SMO/SOX9/TACSTD2/VEGFA	17
GO:0015837	GO:0015837	amine transport	18/1020	108/18870	1.84e-05	0.000465021	0.000340082	ARL6IP1/ATP1A2/CARTPT/CHRNA3/CNR1/GABBR1/HTR1B/KCNB1/PRKG1/RGS4/SLC38A1/STXBP1/SV2A/SYT1/SYT11/TACR2/TNF/VIP	18
GO:1902414	GO:1902414	protein localization to cell junction	18/1020	108/18870	1.84e-05	0.000465021	0.000340082	CDK5/DLG5/DSP/F11R/FERMT2/FLNA/GPC4/GRIN2A/HSPB1/JAM3/LGI1/MAP1A/NLGN1/NPTX1/SNAP25/STX3/VCL/ADAM10	18
GO:1903514	GO:1903514	release of sequestered calcium ion into cytosol by endoplasmic reticulum	10/1020	37/18870	1.86e-05	0.000468603	0.000342701	ANK2/ATP1A2/CACNA1C/CASQ1/CASQ2/DMD/PDE4D/PLN/RYR2/RYR3	10
GO:0048638	GO:0048638	regulation of developmental growth	37/1020	328/18870	1.92e-05	0.000480051	0.000351073	CDH1/CDK5/COLQ/EPHA7/FGF13/FGF2/FOXC2/G6PD/GAMT/GATA6/GDF15/IL7/KCNK2/MAP1B/MAP2/NPPC/NTN1/PLCB1/PLS1/RGS4/RIMS1/RND2/SEMA3A/SEMA3C/SEMA3E/SEMA3F/SEMA7A/SMO/SOX15/SYT1/TGFBR3/VEGFA/WWC1/WWC3/YAP1/PPIB/PTPRS	37
GO:0050708	GO:0050708	regulation of protein secretion	32/1020	266/18870	1.93e-05	0.000480464	0.000351375	AACS/ADAM9/APBB1/ATP13A2/CARTPT/CD2AP/CNR1/FOXA2/GNAZ/HMGCR/HNF4A/IER3IP1/IL1A/IL1B/IRS1/ISL1/KCNA5/KCNB1/MYOM1/NNAT/PCK2/PDE8B/PFKFB2/PFKM/PLCB1/RAB11FIP1/RAB11FIP3/SLC25A22/SNAP25/TGFB2/TMED10/TNF	32
GO:0060441	GO:0060441	epithelial tube branching involved in lung morphogenesis	9/1020	30/18870	1.94e-05	0.000480464	0.000351375	CTSH/DLG5/FOXF1/HOXA5/LAMA1/SOX9/TNC/TNF/YAP1	9
GO:1990266	GO:1990266	neutrophil migration	20/1020	129/18870	1.95e-05	0.000480464	0.000351375	CCL20/CXADR/CXCL1/CXCL2/CXCL3/CXCL5/CXCL6/FUT4/IL1A/IL1B/ITGA1/ITGA9/JAM3/LGALS3/MDK/PF4/PF4V1/TGFB2/THBS4/PPIB	20
GO:0010977	GO:0010977	negative regulation of neuron projection development	21/1020	140/18870	2.04e-05	0.000500718	0.000366188	CDH1/CDK5/CIB1/CRMP1/DPYSL3/EPHA4/EPHA7/FGF13/FLNA/KANK1/MAP2/NLGN1/NTN1/SEMA3A/SEMA3C/SEMA3E/SEMA3F/SEMA7A/STMN2/TSKU/PTPRS	21
GO:0072163	GO:0072163	mesonephric epithelium development	17/1020	99/18870	2.09e-05	0.00050822	0.000371674	DCHS1/FGF2/FOXC2/GLI3/GREM1/ILK/LAMA5/PBX1/PKD2/SALL1/SDC1/SIX2/SMAD6/SMO/SOX9/TACSTD2/VEGFA	17
GO:0072164	GO:0072164	mesonephric tubule development	17/1020	99/18870	2.09e-05	0.00050822	0.000371674	DCHS1/FGF2/FOXC2/GLI3/GREM1/ILK/LAMA5/PBX1/PKD2/SALL1/SDC1/SIX2/SMAD6/SMO/SOX9/TACSTD2/VEGFA	17
GO:0032272	GO:0032272	negative regulation of protein polymerization	15/1020	80/18870	2.16e-05	0.000522168	0.000381875	ADD3/CAPG/CAPZA1/CLIP3/FHOD3/HIP1R/KANK1/KANK2/LMOD1/MAP2/PFN2/PRKCD/STMN2/SVIL/TMOD1	15
GO:0072009	GO:0072009	nephron epithelium development	19/1020	120/18870	2.3e-05	0.000553076	0.000404478	AQP1/DCHS1/FGF2/FOXC2/GLI3/GREM1/ILK/LAMA5/LAMB2/PBX1/PKD2/SALL1/SIX2/SMO/SOX9/TACSTD2/VEGFA/WWTR1/YAP1	19
GO:0051494	GO:0051494	negative regulation of cytoskeleton organization	23/1020	163/18870	2.31e-05	0.000553076	0.000404478	ADD3/ARHGAP6/CAPG/CAPZA1/CIB1/CLIP3/DLC1/F11R/FGF13/FHOD3/HIP1R/KANK1/KANK2/LMOD1/MAP1B/MAP2/MYOC/PFN2/PRKCD/STMN2/SVIL/TACSTD2/TMOD1	23
GO:1903531	GO:1903531	negative regulation of secretion by cell	22/1020	152/18870	2.31e-05	0.000553076	0.000404478	IL11/CARTPT/CEACAM1/CNR1/FOXF1/GABBR1/GNAZ/HMGCR/HTR1B/IL13RA2/IL1B/IRS1/KCNB1/MAOB/PDE8B/PRKG1/RAB11FIP1/RAB11FIP3/RAB33B/SYT11/TACR2/VAMP8	22
GO:0043010	GO:0043010	camera-type eye development	38/1020	344/18870	2.38e-05	0.000566069	0.000413981	ANGPTL7/AQP1/ATP2B4/BAK1/BMPR1B/CACNA1C/CDKN1C/CDON/CLIC4/CRYAB/EPHA2/FBN2/FGF2/FOXC2/FOXF2/GLI3/GPM6A/KERA/LAMA1/LAMB2/LAMC3/MAB21L2/MEIS1/MITF/MYOM1/NTRK2/SIX5/SLC7A11/SMARCD3/SOX9/TGFB2/THRB/TMOD1/TSKU/USH1C/VEGFA/BAX/SKIL	38
GO:0072080	GO:0072080	nephron tubule development	17/1020	100/18870	2.39e-05	0.000566069	0.000413981	AQP1/DCHS1/FGF2/GLI3/GREM1/ILK/LAMA5/PBX1/PKD2/SALL1/SIX2/SMO/SOX9/TACSTD2/VEGFA/WWTR1/YAP1	17
GO:0043117	GO:0043117	positive regulation of vascular permeability	7/1020	18/18870	2.48e-05	0.000585329	0.000428066	ANGPT1/OCLN/PDE2A/PDE3A/PTP4A3/TACR2/VEGFA	7
GO:0010880	GO:0010880	regulation of release of sequestered calcium ion into cytosol by sarcoplasmic reticulum	9/1020	31/18870	2.6e-05	0.00061078	0.000446679	ANK2/ATP1A2/CACNA1C/CASQ1/CASQ2/DMD/PDE4D/PLN/RYR2	9
GO:0031400	GO:0031400	negative regulation of protein modification process	45/1020	437/18870	2.62e-05	0.00061132	0.000447074	CEBPA/ADARB1/ANGPT1/ATP2B4/BAK1/BEX1/BEX4/CADM1/CAV1/CDK5/CDKN1C/CEACAM1/CIB1/CORO1C/DGKQ/DMD/DUSP3/EPHA1/FXYD1/G6PD/GPRC5A/GSTP1/HSPB1/IL1B/IVNS1ABP/LGALS3/NXN/OCLN/PDE4D/PKIA/PKIG/PPP1R15A/PRKAA2/PRKCD/PRNP/SFN/SNTA1/SPRY4/STYXL1/TNF/TRIB1/UCHL1/WWTR1/XDH/BAX	45
GO:0009636	GO:0009636	response to toxic substance	31/1020	258/18870	2.65e-05	0.000616082	0.000450556	ATP7B/DDC/BAK1/CDH1/ESD/GATA6/GJC2/GPX2/GSR/GSTM3/GSTP1/GSTZ1/MAOB/MAP1B/MGST2/MPST/NEFL/NXN/PENK/PRDX4/SDC1/SLC22A18/SLC39A8/SLC6A14/SLC7A11/SOD3/SRD5A1/TNF/BAX/GCH1/TXN	31
GO:0045926	GO:0045926	negative regulation of growth	30/1020	247/18870	2.89e-05	0.000669792	0.000489836	ACVR1B/CDH1/CDK5/CRYAB/CYP27B1/DCBLD2/EPHA7/FGF13/FHL1/FRZB/G6PD/GDF15/GREM1/HNF4A/KCNK2/MAP2/NPR1/NTN1/RGS4/SEMA3A/SEMA3C/SEMA3E/SEMA3F/SEMA7A/TGFB2/TMPRSS4/WFDC1/WWC1/WWC3/PTPRS	30
GO:0051960	GO:0051960	regulation of nervous system development	47/1020	466/18870	2.96e-05	0.000681564	0.000498445	ANXA2/CDH1/CDK5/CDON/CHODL/DAAM2/DBN1/DLG5/ELL3/EPHA4/EPHA7/FGF13/FGF2/GJC2/GLI3/HAPLN1/IL1B/ITPKA/LDLR/MAP1B/MAP2/MDK/MME/NEFL/NLGN1/NTN1/NTRK2/OBSL1/PLXNB3/PTN/RND2/S100A10/SEMA3A/SEMA3C/SEMA3E/SEMA3F/SEMA7A/SLITRK5/SMARCD3/SMO/SPINT1/TNF/VEGFA/WASF3/YAP1/PTPRS/SKIL	47
GO:0035265	GO:0035265	organ growth	24/1020	177/18870	3.02e-05	0.000693984	0.000507528	BNC2/DDR2/FGF2/FOXC2/G6PD/GATA6/IER3IP1/IL7/KCNK2/MEIS1/NDRG4/NPPC/PRKG1/RGS4/SMO/SORBS2/SOX9/TGFB2/TGFBR3/THBS3/TSKU/WWC1/WWC3/YAP1	24
GO:0099622	GO:0099622	cardiac muscle cell membrane repolarization	10/1020	39/18870	3.08e-05	0.000703556	0.000514528	ANK2/ATP1A1/CACNA2D1/FLNA/KCNA5/KCND3/KCNH2/KCNN2/KCNQ1/SNTA1	10
GO:0043266	GO:0043266	regulation of potassium ion transport	17/1020	102/18870	3.12e-05	0.000708767	0.00051834	ACTN2/ANK2/ATP1B2/CASQ2/CAV1/FHL1/FLNA/GRP/KCNA5/KCNG1/KCNH2/KCNMB1/KCNN2/KCNQ1/PRNP/RGS4/VIP	17
GO:0030308	GO:0030308	negative regulation of cell growth	25/1020	189/18870	3.18e-05	0.000720941	0.000527242	ACVR1B/CDH1/CDK5/CRYAB/CYP27B1/DCBLD2/EPHA7/FGF13/FHL1/FRZB/G6PD/GREM1/HNF4A/MAP2/NPR1/NTN1/RGS4/SEMA3A/SEMA3C/SEMA3E/SEMA3F/SEMA7A/TGFB2/WFDC1/PTPRS	25
GO:0032386	GO:0032386	regulation of intracellular transport	37/1020	336/18870	3.25e-05	0.000732726	0.000535861	ACTN2/ANGPT1/ANXA2/ATP13A2/BAG3/CAMK1/CDH1/CDK5/CIB1/CRYAB/EHD2/FERMT1/FEZ1/FLNA/FRAT2/GLI3/IER3/IL1B/INSIG1/KCNB1/MAP1B/MAP2/NDRG4/NEFH/PKIA/PKIG/PLN/PPP1R12A/PRKCD/PRNP/RAB11FIP3/RAB23/REEP2/SFN/SMO/WWC1/TXN	37
GO:0021761	GO:0021761	limbic system development	19/1020	123/18870	3.28e-05	0.000737451	0.000539317	ATP1A2/ATP2B4/CDK5/DCLK2/FEZ1/FGF13/GLI3/IGF1R/KCNA1/MDK/NEFL/NRP2/SEMA3E/SMO/SRD5A1/TSKU/TUBA1A/BAX/PTPRS	19
GO:0086064	GO:0086064	cell communication by electrical coupling involved in cardiac conduction	8/1020	25/18870	3.36e-05	0.000750098	0.000548566	ATP1A1/ATP1A2/ATP1B2/CACNA1C/CAV1/GJC1/PDE4D/RYR2	8
GO:1901888	GO:1901888	regulation of cell junction assembly	27/1020	213/18870	3.37e-05	0.000750098	0.000548566	ARHGAP6/CAV1/COLQ/CORO1C/DLC1/DLG5/DUSP3/EPHA2/EPHA7/F11R/FERMT2/GPC4/GPM6B/GREM1/IL1B/MYOC/NLGN1/NTN1/NTRK2/S100A10/SLITRK5/SNAP25/TLN1/TNF/VCL/VEGFA/PTPRS	27
GO:0072006	GO:0072006	nephron development	22/1020	156/18870	3.48e-05	0.000772358	0.000564845	ANGPT2/ACTA2/ANGPT1/AQP1/DCHS1/FGF2/FOXC2/GLI3/GREM1/ILK/LAMA5/LAMB2/PBX1/PKD2/SALL1/SIX2/SMO/SOX9/TACSTD2/VEGFA/WWTR1/YAP1	22
GO:0055006	GO:0055006	cardiac cell development	16/1020	93/18870	3.54e-05	0.000780912	0.0005711	ACTC1/ACTN2/ALPK3/CXADR/FHOD3/G6PD/ISL1/MEIS1/MYH11/OBSL1/PRKG1/RGS4/SGCD/SORBS2/TGFBR3/VEGFA	16
GO:0001558	GO:0001558	regulation of cell growth	43/1020	417/18870	3.8e-05	0.000835844	0.000611274	ACVR1B/AGTR1/CDH1/CDK5/CEACAM1/CIB1/CRYAB/CYP27B1/DCBLD2/EPHA7/FGF13/FHL1/FRZB/G6PD/GREM1/HNF4A/KAZALD1/LGI1/MAP1B/MAP2/NPR1/NTN1/PRR5/PRSS2/PTCH2/RGS4/RIMS1/RND2/RPS6KA1/SEMA3A/SEMA3C/SEMA3E/SEMA3F/SEMA7A/SFN/SYT1/TGFB2/TNC/VEGFA/WFDC1/YAP1/ADAM10/PTPRS	43
GO:0048588	GO:0048588	developmental cell growth	29/1020	239/18870	3.98e-05	0.000870509	0.000636625	CDH1/CDK5/EPHA7/FGF13/G6PD/LAMB2/MAP1B/MAP2/MEIS1/NRN1/NRP2/NTN1/PRKG1/RGS4/RIMS1/RND2/SEMA3A/SEMA3C/SEMA3E/SEMA3F/SEMA7A/SORBS2/SOX9/SYT1/TNN/VCL/VEGFA/WASF1/PTPRS	29
GO:0061326	GO:0061326	renal tubule development	17/1020	104/18870	4.03e-05	0.000878288	0.000642315	AQP1/DCHS1/FGF2/GLI3/GREM1/ILK/LAMA5/PBX1/PKD2/SALL1/SIX2/SMO/SOX9/TACSTD2/VEGFA/WWTR1/YAP1	17
GO:0003007	GO:0003007	heart morphogenesis	31/1020	264/18870	4.14e-05	0.000898363	0.000656996	ABCC9/ACTC1/DCHS1/DLC1/DSP/EPHB4/FLNA/FOXC2/FOXF1/GATA6/HAND2/HTR2B/ILK/ISL1/MICAL2/NDRG4/NRP2/PARVA/PKD2/RYR2/SEMA3C/SMAD6/SMARCD3/SMO/SOX9/TGFB2/TGFBR3/TMEM100/TPM1/VEGFA/YAP1	31
GO:0036293	GO:0036293	response to decreased oxygen levels	35/1020	315/18870	4.37e-05	0.000944807	0.000690961	ADM/ANGPT2/AQP1/ARNT2/BNIP3/CAV1/CRYAB/DDR2/EPHA4/GATA6/HIF3A/HK2/HSD11B2/HYOU1/IL1A/IRAK1/ITGA2/KCNA5/KCNK2/KCNK3/KCNMA1/KCNMB1/NPPC/PDLIM1/PENK/RYR2/SLC11A2/SLC29A1/SLC2A4/SOD3/TFRC/TGFB2/TGFBR3/TNF/VEGFA	35
GO:0048640	GO:0048640	negative regulation of developmental growth	18/1020	115/18870	4.39e-05	0.000944884	0.000691018	CDH1/CDK5/EPHA7/FGF13/G6PD/GDF15/KCNK2/MAP2/NTN1/RGS4/SEMA3A/SEMA3C/SEMA3E/SEMA3F/SEMA7A/WWC1/WWC3/PTPRS	18
GO:0002028	GO:0002028	regulation of sodium ion transport	15/1020	85/18870	4.54e-05	0.000972472	0.000711193	ATP1A1/ATP1A2/ATP1B2/ATP2B4/CNTN1/DMD/DMPK/FGF13/FXYD1/FXYD6/GRP/P2RX4/PRSS8/SCN3B/SNTA1	15
GO:0097191	GO:0097191	extrinsic apoptotic signaling pathway	28/1020	229/18870	4.68e-05	0.000999214	0.00073075	ACVR1B/BAG3/BAK1/BCL2L14/BMPR1B/CAV1/CD70/CIB1/FADD/FGFR1/GCLM/GSTP1/IL1A/IL1B/IL7/ITGA6/KITLG/KRT18/KRT8/LGALS3/MLLT11/PF4/TGFB2/TNF/TNFRSF10B/YAP1/BAX/SKIL	28
GO:0009306	GO:0009306	protein secretion	39/1020	368/18870	4.74e-05	0.00100843	0.000737491	AACS/ADAM9/AP1S1/APBB1/ARL4D/ATP13A2/CARTPT/CD2AP/CNR1/FOXA2/GNAZ/HMGCR/HNF4A/IER3IP1/IL1A/IL1B/IRS1/ISL1/KCNA5/KCNB1/MYOM1/NNAT/PCK2/PDE8B/PDIA4/PFKFB2/PFKM/PLCB1/RAB11FIP1/RAB11FIP2/RAB11FIP3/SLC25A22/SNAP25/STEAP3/TACR2/TGFB2/TMED10/TNF/VIP	39
GO:0035592	GO:0035592	establishment of protein localization to extracellular region	39/1020	369/18870	5.03e-05	0.00106609	0.000779662	AACS/ADAM9/AP1S1/APBB1/ARL4D/ATP13A2/CARTPT/CD2AP/CNR1/FOXA2/GNAZ/HMGCR/HNF4A/IER3IP1/IL1A/IL1B/IRS1/ISL1/KCNA5/KCNB1/MYOM1/NNAT/PCK2/PDE8B/PDIA4/PFKFB2/PFKM/PLCB1/RAB11FIP1/RAB11FIP2/RAB11FIP3/SLC25A22/SNAP25/STEAP3/TACR2/TGFB2/TMED10/TNF/VIP	39
GO:0009214	GO:0009214	cyclic nucleotide catabolic process	6/1020	14/18870	5.07e-05	0.0010696	0.000782225	PDE2A/PDE4D/PDE5A/PDE7B/PDE8B/PDE9A	6
GO:0048709	GO:0048709	oligodendrocyte differentiation	17/1020	106/18870	5.17e-05	0.0010866	0.000794656	BNIP3/CDK5/CLU/CNTN1/CNTNAP1/DAAM2/GLI3/GPM6B/MDK/NTRK2/PLP1/PRDM8/PTN/SOX9/TRPC4/TSPAN2/WASF3	17
GO:0055013	GO:0055013	cardiac muscle cell development	15/1020	86/18870	5.22e-05	0.00108855	0.000796083	ACTC1/ACTN2/ALPK3/CXADR/FHOD3/G6PD/ISL1/MEIS1/MYH11/OBSL1/PRKG1/RGS4/SGCD/SORBS2/VEGFA	15
GO:1901379	GO:1901379	regulation of potassium ion transmembrane transport	15/1020	86/18870	5.22e-05	0.00108855	0.000796083	ACTN2/ANK2/ATP1B2/CASQ2/CAV1/FHL1/FLNA/GRP/KCNG1/KCNH2/KCNMB1/KCNN2/KCNQ1/PRNP/RGS4	15
GO:0051048	GO:0051048	negative regulation of secretion	23/1020	172/18870	5.48e-05	0.00113215	0.000827973	IL11/CARTPT/CEACAM1/CNR1/FOXF1/GABBR1/GNAZ/HMGCR/HTR1B/IL13RA2/IL1B/IRS1/KCNB1/MAOB/PDE8B/PRKG1/RAB11FIP1/RAB11FIP3/RAB33B/SYT11/TACR2/TNF/VAMP8	23
GO:0060749	GO:0060749	mammary gland alveolus development	7/1020	20/18870	5.5e-05	0.00113215	0.000827973	AREG/CCND1/FOXF1/HOXA5/TGFA/TNFRSF11A/VEGFA	7
GO:0061377	GO:0061377	mammary gland lobule development	7/1020	20/18870	5.5e-05	0.00113215	0.000827973	AREG/CCND1/FOXF1/HOXA5/TGFA/TNFRSF11A/VEGFA	7
GO:0072078	GO:0072078	nephron tubule morphogenesis	14/1020	77/18870	5.74e-05	0.0011778	0.000861353	DCHS1/FGF2/GLI3/GREM1/ILK/LAMA5/PBX1/PKD2/SALL1/SIX2/SMO/SOX9/TACSTD2/VEGFA	14
GO:0045667	GO:0045667	regulation of osteoblast differentiation	21/1020	150/18870	5.8e-05	0.00117838	0.000861779	CEBPA/AREG/BMPR1B/CHRD/DDR2/FBN2/FERMT2/FGF2/GLI3/GREM1/HAND2/HOXA2/ILK/LRP3/NPPC/SMAD6/SOX9/TNF/TNN/WWTR1/YAP1	21
GO:0050807	GO:0050807	regulation of synapse organization	29/1020	244/18870	5.81e-05	0.00117838	0.000861779	CAMK1/CDK5/CNTNAP1/COLQ/DBN1/DLG5/DMPK/EPHA4/EPHA7/GPC4/GPM6A/ITPKA/NEFL/NLGN1/NRP2/NTN1/NTRK2/PAK3/PRNP/RHOB/ROR2/SEMA3F/SLC7A11/SLITRK5/SNAP25/TNF/TUBA1A/ADAM10/PTPRS	29
GO:0060560	GO:0060560	developmental growth involved in morphogenesis	29/1020	244/18870	5.81e-05	0.00117838	0.000861779	AREG/CDH1/CDK5/EPHA7/FGF13/LAMB2/MAP1B/MAP2/NRN1/NRP2/NTN1/PRKG1/RIMS1/RND2/SALL1/SEMA3A/SEMA3C/SEMA3E/SEMA3F/SEMA7A/SOX9/SYT1/TNC/TNN/VCL/VEGFA/WASF1/YAP1/PTPRS	29
GO:0008154	GO:0008154	actin polymerization or depolymerization	25/1020	196/18870	5.86e-05	0.00118341	0.000865459	ADD3/ACTN2/ARHGAP6/BAIAP2L2/CAPG/CAPZA1/CDC42EP3/DAAM2/DSTN/ENAH/FHOD3/HIP1R/INF2/KANK1/KANK2/LMOD1/MICAL2/PAK3/PFN2/PRKCD/SH3BP1/SVIL/TMOD1/WASF1/WASF3	25
GO:0001649	GO:0001649	osteoblast differentiation	30/1020	257/18870	6.11e-05	0.00122847	0.000898411	CEBPA/AREG/BMP3/BMPR1B/CHRD/DDR2/EPHA2/FBN2/FERMT2/FGF2/GABBR1/GLI3/GREM1/HAND2/HOXA2/ILK/LRP3/MYOC/NPPC/PENK/RRBP1/SEMA7A/SMAD6/SMO/SOX9/TNC/TNF/TNN/WWTR1/YAP1	30
GO:0046879	GO:0046879	hormone secretion	34/1020	308/18870	6.37e-05	0.00127614	0.000933271	IL11/AACS/AGTR1/AQP1/CARTPT/CNR1/FOXA2/GABBR1/GNAZ/GRP/HNF4A/IL1B/IRS1/ISL1/KCNA5/KCNB1/KCNQ1/NNAT/PCK2/PDE8B/PFKFB2/PFKM/PLCB1/POMC/RAB11FIP1/RAB11FIP2/RAB11FIP3/SLC25A22/SNAP25/TACR2/TNF/VAMP8/VIP/SLC16A10	34
GO:0006979	GO:0006979	response to oxidative stress	41/1020	400/18870	6.54e-05	0.00130582	0.000954978	ADAM9/ANGPTL7/AQP1/AREG/ATP13A2/BAK1/BNIP3/CRYAB/DDR2/ERMP1/G6PD/GCLM/GPX2/GSR/GSTP1/IDH1/IL1A/KCNA5/MAPK13/MMP3/PDLIM1/PENK/PKD2/PPIF/PRDX4/PRKAA2/PRKCD/PRNP/PSIP1/PYCR1/RBPMS/RHOB/SCARA3/SDC1/SLC7A11/SOD3/TPM1/TRPA1/TRPM2/GCH1/TXN	41
GO:0048863	GO:0048863	stem cell differentiation	29/1020	246/18870	6.74e-05	0.00134026	0.000980169	CORO1C/EFNB1/ELL3/FGF2/FOXC2/FRZB/GATA6/GPM6A/GREM1/HAND2/HTR2B/ISL1/KITLG/LAMA5/LTBP3/NRP2/NRTN/PHOX2B/PTN/SEMA3A/SEMA3C/SEMA3E/SEMA3F/SEMA7A/SMO/SOX9/TACSTD2/TGFB2/YAP1	29
GO:0060993	GO:0060993	kidney morphogenesis	16/1020	98/18870	6.84e-05	0.00135378	0.000990052	DCHS1/FGF2/GCNT3/GLI3/GREM1/ILK/LAMA5/PBX1/PKD2/SALL1/SIX2/SMO/SOX9/TACSTD2/VEGFA/WWTR1	16
GO:0014002	GO:0014002	astrocyte development	10/1020	43/18870	7.63e-05	0.00148798	0.0010882	IL1B/LAMB2/LAMC3/LDLR/PLP1/ROR2/SMO/TNF/TSPAN2/ROR1	10
GO:0051955	GO:0051955	regulation of amino acid transport	10/1020	43/18870	7.63e-05	0.00148798	0.0010882	ARL6IP1/ATP1A2/GABBR1/HTR1B/PRKG1/RGS4/SLC38A1/STXBP1/SV2A/TNF	10
GO:0070296	GO:0070296	sarcoplasmic reticulum calcium ion transport	10/1020	43/18870	7.63e-05	0.00148798	0.0010882	ANK2/ATP1A2/CACNA1C/CASQ1/CASQ2/DMD/PDE4D/PLN/RYR2/RYR3	10
GO:0072088	GO:0072088	nephron epithelium morphogenesis	14/1020	79/18870	7.69e-05	0.00149525	0.00109351	DCHS1/FGF2/GLI3/GREM1/ILK/LAMA5/PBX1/PKD2/SALL1/SIX2/SMO/SOX9/TACSTD2/VEGFA	14
GO:0086069	GO:0086069	bundle of His cell to Purkinje myocyte communication	6/1020	15/18870	8.07e-05	0.00156205	0.00114237	CACNA2D1/CTNNA3/DSC2/DSG2/DSP/KCNA5	6
GO:0098739	GO:0098739	import across plasma membrane	26/1020	212/18870	8.19e-05	0.00157846	0.00115437	ACSL5/ABCC9/ARL6IP1/ATP1A1/ATP1A2/ATP1B2/ATP2B4/CACNA1C/CACNA1H/CACNA2D1/CNGA3/KCNH2/KCNK5/KCNQ1/PRNP/RGS4/SCN7A/SLC12A8/SLC38A1/SLC39A8/SLC6A14/SLC7A11/SLC8A2/SLC9A7/TNF/TRPM2	26
GO:0007162	GO:0007162	negative regulation of cell adhesion	34/1020	312/18870	8.23e-05	0.00157846	0.00115437	ANGPT2/ANGPT1/ARHGAP6/CASK/CD164/CDH1/CEACAM1/CLDN7/CORO1C/DLC1/DLG5/DUSP3/EPHA4/FZD7/GLI3/JAM3/KANK1/LGALS3/MDK/MMP12/MYOC/PDE5A/PLXNB3/PRKCD/PRKG1/PRNP/RND1/SEMA3E/SPINT2/SPRY4/TACSTD2/TNC/VEGFA/ADAM10	34
GO:0035051	GO:0035051	cardiocyte differentiation	22/1020	165/18870	8.24e-05	0.00157846	0.00115437	ACTC1/ACTN2/ALPK3/CXADR/FHOD3/FZD7/G6PD/GATA6/GREM1/HAND2/ISL1/MEIS1/MYH11/OBSL1/PRKG1/RGS4/SEMA3C/SGCD/SORBS2/TGFB2/TGFBR3/VEGFA	22
GO:0032104	GO:0032104	regulation of response to extracellular stimulus	8/1020	28/18870	8.35e-05	0.00158816	0.00116146	CARTPT/CYP27B1/KANK2/MN1/NPY/TRIM24/VDR/BAX	8
GO:0032107	GO:0032107	regulation of response to nutrient levels	8/1020	28/18870	8.35e-05	0.00158816	0.00116146	CARTPT/CYP27B1/KANK2/MN1/NPY/TRIM24/VDR/BAX	8
GO:0034113	GO:0034113	heterotypic cell-cell adhesion	12/1020	61/18870	8.7e-05	0.00163543	0.00119603	CEACAM6/ITGA5/CTNNA3/CXADR/DSC2/DSG2/DSP/IL1B/ITGA7/JAM3/PARVA/TNF	12
GO:1900024	GO:1900024	regulation of substrate adhesion-dependent cell spreading	12/1020	61/18870	8.7e-05	0.00163543	0.00119603	CIB1/CORO1C/FERMT2/FLNA/ILK/KANK1/LIMS2/MDK/MYOC/S100A10/SPRY4/TACSTD2	12
GO:1903078	GO:1903078	positive regulation of protein localization to plasma membrane	12/1020	61/18870	8.7e-05	0.00163543	0.00119603	ATP2B4/CIB1/CLIP3/EPHA2/LGALS3/PLS1/PRNP/RAB11FIP2/SORBS1/STAC/STX3/TNF	12
GO:1900180	GO:1900180	regulation of protein localization to nucleus	20/1020	143/18870	8.76e-05	0.0016376	0.00119762	ANGPT1/ATP13A2/BAG3/CARD10/CD2AP/CDH1/DCLK2/FERMT1/FERMT2/FLNA/GLI3/NGFR/PKIA/PKIG/PRKCD/RAB23/SMO/TFRC/WWTR1/YAP1	20
GO:0034446	GO:0034446	substrate adhesion-dependent cell spreading	16/1020	100/18870	8.77e-05	0.0016376	0.00119762	CIB1/CORO1C/EPHA1/FERMT2/FLNA/FZD7/ILK/KANK1/LAMA5/LIMS2/MDK/MYOC/PARVA/S100A10/SPRY4/TACSTD2	16
GO:0051899	GO:0051899	membrane depolarization	14/1020	80/18870	8.87e-05	0.0016497	0.00120647	ANK2/ATP1A2/CACNA1C/CACNA2D1/CACNB2/CAV1/FHL1/GCLM/KCNH2/MLLT11/MYOC/P2RX4/PHOX2B/SCN3B	14
GO:0050803	GO:0050803	regulation of synapse structure or activity	29/1020	250/18870	9.01e-05	0.00166938	0.00122086	CAMK1/CDK5/CNTNAP1/COLQ/DBN1/DLG5/DMPK/EPHA4/EPHA7/GPC4/GPM6A/ITPKA/NEFL/NLGN1/NRP2/NTN1/NTRK2/PAK3/PRNP/RHOB/ROR2/SEMA3F/SLC7A11/SLITRK5/SNAP25/TNF/TUBA1A/ADAM10/PTPRS	29
GO:0070562	GO:0070562	regulation of vitamin D receptor signaling pathway	5/1020	10/18870	9.17e-05	0.00169305	0.00123817	CYP27B1/KANK2/MN1/TRIM24/VDR	5
GO:0046883	GO:0046883	regulation of hormone secretion	29/1020	251/18870	9.67e-05	0.00177971	0.00130155	IL11/AACS/AGTR1/CARTPT/CNR1/FOXA2/GABBR1/GNAZ/GRP/HNF4A/IL1B/IRS1/ISL1/KCNA5/KCNB1/NNAT/PCK2/PDE8B/PFKFB2/PFKM/PLCB1/POMC/RAB11FIP1/RAB11FIP3/SLC25A22/SNAP25/TACR2/TNF/VAMP8	29
GO:0061041	GO:0061041	regulation of wound healing	19/1020	133/18870	9.78e-05	0.00179298	0.00131126	ANXA2/CASK/CAV1/CEACAM1/DDR2/FERMT1/FERMT2/FGF2/FOXA2/FOXC2/KANK1/MYLK/OCLN/PLAUR/PRKCD/PRKG1/SERPINB2/TNF/WFDC1	19
GO:0045055	GO:0045055	regulated exocytosis	27/1020	227/18870	0.00010191	0.0018504	0.00135324	CASK/CDK5/CEACAM1/FOXF1/GRIK5/GRP/HTR1B/IL13RA2/KCNB1/NLGN1/PFN2/RAB11FIP1/RAB11FIP2/RAB26/RIMS1/RIMS3/SCAMP5/SNAP25/STX3/STXBP1/STXBP2/SV2A/SYNGR1/SYT1/SYT11/TMED10/VAMP8	27
GO:0061333	GO:0061333	renal tubule morphogenesis	14/1020	81/18870	0.000101951	0.0018504	0.00135324	DCHS1/FGF2/GLI3/GREM1/ILK/LAMA5/PBX1/PKD2/SALL1/SIX2/SMO/SOX9/TACSTD2/VEGFA	14
GO:0072028	GO:0072028	nephron morphogenesis	14/1020	81/18870	0.000101951	0.0018504	0.00135324	DCHS1/FGF2/GLI3/GREM1/ILK/LAMA5/PBX1/PKD2/SALL1/SIX2/SMO/SOX9/TACSTD2/VEGFA	14
GO:0019933	GO:0019933	cAMP-mediated signaling	11/1020	53/18870	0.000102429	0.00185261	0.00135486	ADM/CAP2/DEFB1/DGKQ/GNAI1/PDE2A/PDE3A/PDE4D/PDE7B/POMC/SOX9	11
GO:0072659	GO:0072659	protein localization to plasma membrane	32/1020	290/18870	0.000104206	0.00187823	0.0013736	ACTN2/ANK2/ATP2B4/CACNB2/CDH1/CDK5/CIB1/CLIP3/DCHS1/EHD2/EPHA2/F11R/FGF13/FLNA/KCNB1/KRT18/LAMA5/LGALS3/MAP7/PLS1/PRNP/RAB11FIP2/RAB26/RAMP1/S100A10/SCN3B/SORBS1/STAC/STX3/STXBP1/TNF/VAMP8	32
GO:0042552	GO:0042552	myelination	20/1020	145/18870	0.000106526	0.00191343	0.00139934	GALC/MALL/ANK2/CLU/CNTN1/CNTNAP1/GPM6B/ILK/JAM3/MPZ/MYOC/NFASC/NTRK2/PLP1/PTN/SERINC5/TNF/TSPAN2/UGT8/WASF3	20
GO:0043244	GO:0043244	regulation of protein-containing complex disassembly	18/1020	123/18870	0.000107908	0.00193158	0.00141262	ADD3/ACTN2/BNIP3/CAPG/CAPZA1/CIB1/DSTN/FGF13/FYCO1/IGF1R/LMOD1/MAP1A/MAP1B/SH3BP1/STMN2/SVIL/TMOD1/TNF	18
GO:0051402	GO:0051402	neuron apoptotic process	31/1020	278/18870	0.000109498	0.00193554	0.00141551	ADARB1/ANGPT1/ATP13A2/BNIP3/CASP7/CCND1/CDK5/CLU/EPHA7/FADD/G6PD/GCLM/HYOU1/ISL1/ITGA1/KCNB1/MDK/NEFL/NGFR/NPPC/NTRK2/PRNP/PYCR1/SEMA3E/STXBP1/TGFB2/THRB/TNF/TUBA1A/WFS1/BAX	31
GO:0040013	GO:0040013	negative regulation of locomotion	42/1020	423/18870	0.000109659	0.00193554	0.00141551	ANGPT2/ADARB1/ATP1B2/ATP2B4/CARD10/CDH1/CHRD/CLIC4/CORO1C/DLC1/DLG5/DPYSL3/DUSP3/EPHA1/EPHA4/FGF2/GREM1/KANK1/MITF/NDRG4/NGFR/PFN2/PLCB1/PLXNB3/PRKG1/RHOB/RRAS/SEMA3A/SEMA3C/SEMA3E/SEMA3F/SEMA7A/SEMG1/SEMG2/SPINT2/STARD13/TACSTD2/TNF/TNN/TPM1/TRIB1/VCL	42
GO:0032770	GO:0032770	positive regulation of monooxygenase activity	8/1020	29/18870	0.000109931	0.00193554	0.00141551	CYP27B1/HTR2B/IL1B/POR/TNF/VDR/GCH1/SCARB1	8
GO:0010881	GO:0010881	regulation of cardiac muscle contraction by regulation of the release of sequestered calcium ion	7/1020	22/18870	0.000109987	0.00193554	0.00141551	ANK2/ATP1A2/CACNA1C/CASQ2/DMD/PLN/RYR2	7
GO:0071305	GO:0071305	cellular response to vitamin D	7/1020	22/18870	0.000109987	0.00193554	0.00141551	CYP27B1/KANK2/MN1/PENK/TNC/TRIM24/VDR	7
GO:0070527	GO:0070527	platelet aggregation	13/1020	72/18870	0.000112867	0.00197954	0.00144768	CEACAM1/CSRP1/F11R/FLNA/HSPB1/ILK/MYL9/PRKCD/PRKG1/SLC7A11/STXBP1/TLN1/VCL	13
GO:0045214	GO:0045214	sarcomere organization	10/1020	45/18870	0.000115018	0.0020105	0.00147033	ACTN2/CASQ1/CSRP1/CSRP2/FHOD3/FLNC/KRT19/KRT8/LDB3/TPM1	10
GO:0055123	GO:0055123	digestive system development	20/1020	146/18870	0.000117289	0.00204334	0.00149435	BARX1/C1GALT1/CDKN1C/DCHS1/FOXF1/FOXF2/FOXL1/GATA6/GLI3/HIP1R/HOXA5/KCNQ1/NPY/SALL1/SIX2/SMO/SOX9/TGFB2/TNF/YAP1	20
GO:0050817	GO:0050817	coagulation	27/1020	229/18870	0.000118207	0.00205247	0.00150103	ANXA2/CAV1/CEACAM1/CSRP1/CYP4F11/DGKG/DGKQ/F11R/FLNA/FOXA2/HNF4A/HSPB1/ILK/ITGA2/MYL9/PF4/PLAUR/PRKCD/PRKG1/SEMG1/SEMG2/SERPINA1/SERPINB2/SLC7A11/STXBP1/TLN1/VCL	27
GO:0051893	GO:0051893	regulation of focal adhesion assembly	12/1020	63/18870	0.000120588	0.00207308	0.00151609	ARHGAP6/CORO1C/DLC1/DUSP3/FERMT2/GPM6B/GREM1/MYOC/S100A10/TLN1/VCL/VEGFA	12
GO:0090109	GO:0090109	regulation of cell-substrate junction assembly	12/1020	63/18870	0.000120588	0.00207308	0.00151609	ARHGAP6/CORO1C/DLC1/DUSP3/FERMT2/GPM6B/GREM1/MYOC/S100A10/TLN1/VCL/VEGFA	12
GO:2000179	GO:2000179	positive regulation of neural precursor cell proliferation	12/1020	63/18870	0.000120588	0.00207308	0.00151609	CDON/ELL3/FGF2/FLNA/GJC2/GLI3/HAPLN1/MDK/SMARCD3/SMO/TOX/VEGFA	12
GO:0043086	GO:0043086	negative regulation of catalytic activity	46/1020	480/18870	0.00012203	0.00209097	0.00152918	CEBPA/ADARB1/AOC3/AQP1/ARL6IP1/ATP2B4/CAV1/CDKN1C/CEACAM1/CORO1C/CSTB/CYP27B1/DUSP3/EPHA1/FOXA2/GCHFR/GPRC5A/GSTP1/HDAC9/HSPB1/IL1B/LGALS3/PKIA/PKIG/PLAUR/PLN/PLXNB3/PPP1R12A/PPP1R15A/PRKCD/RPS6KA1/SERPINA1/SERPINB1/SERPINB2/SERPINB5/SERPINB6/SERPINB8/SFN/SPRY4/STYXL1/TGFB2/TNF/TRIB1/UCHL1/VEGFA/WWTR1	46
GO:0050769	GO:0050769	positive regulation of neurogenesis	28/1020	242/18870	0.000123572	0.00211045	0.00154343	CDON/CHODL/DBN1/ELL3/EPHA4/FGF2/GJC2/GLI3/HAPLN1/IL1B/ITPKA/MAP1B/MDK/MME/NEFL/NTN1/NTRK2/OBSL1/PLXNB3/PTN/RND2/SEMA7A/SMARCD3/SMO/SPINT1/TNF/VEGFA/SKIL	28
GO:0009914	GO:0009914	hormone transport	34/1020	319/18870	0.000127022	0.00216229	0.00158133	IL11/AACS/AGTR1/AQP1/CARTPT/CNR1/FOXA2/GABBR1/GNAZ/GRP/HNF4A/IL1B/IRS1/ISL1/KCNA5/KCNB1/KCNQ1/NNAT/PCK2/PDE8B/PFKFB2/PFKM/PLCB1/POMC/RAB11FIP1/RAB11FIP2/RAB11FIP3/SLC25A22/SNAP25/TACR2/TNF/VAMP8/VIP/SLC16A10	34
GO:0007272	GO:0007272	ensheathment of neurons	20/1020	147/18870	0.000129002	0.00218172	0.00159555	GALC/MALL/ANK2/CLU/CNTN1/CNTNAP1/GPM6B/ILK/JAM3/MPZ/MYOC/NFASC/NTRK2/PLP1/PTN/SERINC5/TNF/TSPAN2/UGT8/WASF3	20
GO:0008366	GO:0008366	axon ensheathment	20/1020	147/18870	0.000129002	0.00218172	0.00159555	GALC/MALL/ANK2/CLU/CNTN1/CNTNAP1/GPM6B/ILK/JAM3/MPZ/MYOC/NFASC/NTRK2/PLP1/PTN/SERINC5/TNF/TSPAN2/UGT8/WASF3	20
GO:1904377	GO:1904377	positive regulation of protein localization to cell periphery	13/1020	73/18870	0.000130622	0.00220198	0.00161036	ATP2B4/CIB1/CLIP3/EPHA2/GNAI1/LGALS3/PLS1/PRNP/RAB11FIP2/SORBS1/STAC/STX3/TNF	13
GO:0048839	GO:0048839	inner ear development	24/1020	194/18870	0.000132319	0.00222339	0.00162602	CEBPA/DCHS1/EPHA4/FGF2/FRZB/GLI3/INSIG1/KCNK2/KCNK3/KCNQ1/KCNQ4/LRIG1/MYO6/MYO7A/NTN1/PHOX2B/PLS1/SOBP/SOX9/TGFB2/TSKU/USH1C/ADAM10/ROR1	24
GO:0001570	GO:0001570	vasculogenesis	14/1020	83/18870	0.000133751	0.00224022	0.00163833	ADM/CAV1/CEACAM1/EPHA2/FOXF1/GJC1/NTRK2/RRAS/SMO/TGFBR3/TMEM100/VEGFA/XDH/YAP1	14
GO:0006066	GO:0006066	alcohol metabolic process	38/1020	373/18870	0.00013554	0.00226292	0.00165493	CEBPA/ALDH1B1/CACNA1H/CYP27B1/CYP39A1/DGKQ/DOLPP1/EBP/FGF2/G6PD/GALK1/GK/HMGCR/HSD11B2/HSD17B6/IDH1/IDI1/INSIG1/ITPKA/ITPKB/LCAT/LDLR/LHCGR/NUDT11/OSBPL1A/PCK2/PLCB1/PRKAA2/PRKG1/RDH16/SHPK/SRD5A3/TPK1/TSKU/VLDLR/ALG8/GCH1/SCARB1	38
GO:0051347	GO:0051347	positive regulation of transferase activity	41/1020	414/18870	0.000139387	0.0023065	0.0016868	ADAM9/AGTR1/ANGPT1/ATP2B4/CAMK1/CARD10/CARTPT/CCND1/CHRNA3/CIB1/CLU/DDR2/EPHA1/EPHA2/EPHA4/EPHB4/FERMT2/FGF2/FGFR1/GREM1/HTR2B/IGF1R/IL1B/IRAK1/IRS1/MMD/NTRK2/PKD2/PRKCD/PRNP/ROR2/SERINC5/SLC8A2/TGFB2/TNF/TNFRSF10B/TNFRSF11A/VEGFA/EREG/ROR1/TXN	41
GO:0030517	GO:0030517	negative regulation of axon extension	10/1020	46/18870	0.000139922	0.0023065	0.0016868	CDH1/CDK5/MAP2/NTN1/SEMA3A/SEMA3C/SEMA3E/SEMA3F/SEMA7A/PTPRS	10
GO:0032768	GO:0032768	regulation of monooxygenase activity	10/1020	46/18870	0.000139922	0.0023065	0.0016868	ATP2B4/CYP27B1/HTR2B/IL1A/IL1B/POR/TNF/VDR/GCH1/SCARB1	10
GO:0032892	GO:0032892	positive regulation of organic acid transport	10/1020	46/18870	0.000139922	0.0023065	0.0016868	ACSL5/ARL6IP1/FABP3/GABBR1/IL1A/IL1B/P2RX4/SLC38A1/STXBP1/TNFRSF11A	10
GO:0001885	GO:0001885	endothelial cell development	12/1020	64/18870	0.000141212	0.00231412	0.00169237	CLIC4/F11R/GSTM3/IL1B/PDE2A/PDE4D/PLCB1/TNF/VCL/VEGFA/PLOD3/PTPRS	12
GO:0014896	GO:0014896	muscle hypertrophy	16/1020	104/18870	0.000141273	0.00231412	0.00169237	ATP2B4/CYBA/G6PD/GATA6/HAND2/HDAC4/HTR2B/MEIS1/MYOC/P2RX4/PDE5A/PDE9A/PRKG1/RGS4/RYR2/SORBS2	16
GO:1901021	GO:1901021	positive regulation of calcium ion transmembrane transporter activity	8/1020	30/18870	0.000142852	0.00233265	0.00170593	ANK2/CACNA2D1/CACNB2/CASQ1/JPH2/PKD2/RYR2/STAC	8
GO:0010632	GO:0010632	regulation of epithelial cell migration	32/1020	295/18870	0.000143413	0.00233449	0.00170727	ANGPT2/ADAM9/AKT3/ANGPT1/ATP2B4/CARD10/CEACAM1/CIB1/CORO1C/CTSH/EPHA2/FGF2/FGFR1/FOXC2/HDAC9/HSPB1/ITGA2/NRP2/P2RX4/PFN2/PTN/RAB25/RHOB/RRAS/SH3BP1/SOX9/STARD13/TACSTD2/TGFB2/TNF/VEGFA/SCARB1	32
GO:0098659	GO:0098659	inorganic cation import across plasma membrane	19/1020	137/18870	0.00014591	0.00236039	0.00172621	ABCC9/ATP1A1/ATP1A2/ATP1B2/ATP2B4/CACNA1C/CACNA1H/CACNA2D1/CNGA3/KCNH2/KCNK5/KCNQ1/PRNP/SCN7A/SLC12A8/SLC39A8/SLC8A2/SLC9A7/TRPM2	19
GO:0099587	GO:0099587	inorganic ion import across plasma membrane	19/1020	137/18870	0.00014591	0.00236039	0.00172621	ABCC9/ATP1A1/ATP1A2/ATP1B2/ATP2B4/CACNA1C/CACNA1H/CACNA2D1/CNGA3/KCNH2/KCNK5/KCNQ1/PRNP/SCN7A/SLC12A8/SLC39A8/SLC8A2/SLC9A7/TRPM2	19
GO:0001656	GO:0001656	metanephros development	15/1020	94/18870	0.000148892	0.00238702	0.00174569	AQP1/AQP2/CTSH/DLG5/FOXC2/GLI3/GREM1/LAMB2/PKD2/SALL1/SIX2/SMO/SOX9/WWTR1/YAP1	15
GO:0021766	GO:0021766	hippocampus development	15/1020	94/18870	0.000148892	0.00238702	0.00174569	ATP2B4/CDK5/DCLK2/FEZ1/FGF13/GLI3/IGF1R/KCNA1/MDK/NEFL/SMO/SRD5A1/TSKU/TUBA1A/PTPRS	15
GO:0060306	GO:0060306	regulation of membrane repolarization	9/1020	38/18870	0.000149582	0.00238702	0.00174569	ANK2/CACNA2D1/CASQ2/CAV1/FLNA/KCNA5/KCNH2/KCNQ1/SNTA1	9
GO:0046823	GO:0046823	negative regulation of nucleocytoplasmic transport	7/1020	23/18870	0.000150764	0.00238702	0.00174569	ANGPT1/CDK5/FERMT1/PKIA/PKIG/RAB23/TXN	7
GO:0072202	GO:0072202	cell differentiation involved in metanephros development	7/1020	23/18870	0.000150764	0.00238702	0.00174569	GREM1/LAMB2/SALL1/SIX2/SMO/WWTR1/YAP1	7
GO:0072574	GO:0072574	hepatocyte proliferation	7/1020	23/18870	0.000150764	0.00238702	0.00174569	CEACAM1/LIMS2/MDK/PTN/RPS6KA1/TGFA/TNF	7
GO:0072575	GO:0072575	epithelial cell proliferation involved in liver morphogenesis	7/1020	23/18870	0.000150764	0.00238702	0.00174569	CEACAM1/LIMS2/MDK/PTN/RPS6KA1/TGFA/TNF	7
GO:0045936	GO:0045936	negative regulation of phosphate metabolic process	38/1020	376/18870	0.000159805	0.00250395	0.0018312	CEBPA/ADARB1/ANGPT1/BAK1/CADM1/CAV1/CDKN1C/CEACAM1/CIB1/CORO1C/DGKQ/DMD/DUSP3/EPHA1/FOXA2/GPRC5A/GSTP1/HSPB1/IL1B/LGALS3/OCLN/PDE4D/PKIA/PKIG/PPP1R15A/PRKCD/PRKG1/PRNP/SFN/SPRY4/STYXL1/TGFB2/TNF/TRIB1/UCHL1/WWTR1/XDH/BAX	38
GO:0001660	GO:0001660	fever generation	5/1020	11/18870	0.000160553	0.00250395	0.0018312	CNR1/IL1A/IL1B/TNF/TNFRSF11A	5
GO:0001765	GO:0001765	membrane raft assembly	5/1020	11/18870	0.000160553	0.00250395	0.0018312	ANXA2/CAV1/CAV2/LRCH4/S100A10	5
GO:0035581	GO:0035581	sequestering of extracellular ligand from receptor	5/1020	11/18870	0.000160553	0.00250395	0.0018312	CD46/FBN2/GREM1/GREM2/LTBP1	5
GO:0086070	GO:0086070	SA node cell to atrial cardiac muscle cell communication	5/1020	11/18870	0.000160553	0.00250395	0.0018312	ANK2/GJC1/KCNA5/RYR2/SCN3B	5
GO:0051017	GO:0051017	actin filament bundle assembly	21/1020	161/18870	0.000162306	0.0025185	0.00184184	ZYX/ACTN1/ARHGAP6/BAIAP2L2/CALD1/DLC1/DPYSL3/EPHA1/F11R/FERMT2/FLNA/MYOC/PDLIM1/PFN2/PLS1/S100A10/SORBS1/SYNPO/TACSTD2/TPM1/USH1C	21
GO:0043583	GO:0043583	ear development	26/1020	221/18870	0.000162453	0.0025185	0.00184184	CEBPA/DCHS1/EPHA4/FGF2/FRZB/GLI3/HOXA2/INSIG1/KCNK2/KCNK3/KCNQ1/KCNQ4/LRIG1/MYO6/MYO7A/NTN1/PHOX2B/PLS1/SIX2/SOBP/SOX9/TGFB2/TSKU/USH1C/ADAM10/ROR1	26
GO:0010812	GO:0010812	negative regulation of cell-substrate adhesion	12/1020	65/18870	0.000164781	0.00254702	0.0018627	ANGPT2/ARHGAP6/CASK/CORO1C/DLC1/FZD7/KANK1/MMP12/MYOC/SEMA3E/SPRY4/TACSTD2	12
GO:0045766	GO:0045766	positive regulation of angiogenesis	23/1020	185/18870	0.000168125	0.00258337	0.00188929	ADM/ANGPT2/ITGA5/ADM2/AKT3/AQP1/CTSH/EPHA1/FGF2/FOXC2/GATA6/GREM1/HK2/HSPB1/HSPB6/IL1A/IL1B/ISL1/MDK/RHOB/RRAS/TNN/VEGFA	23
GO:1904018	GO:1904018	positive regulation of vasculature development	23/1020	185/18870	0.000168125	0.00258337	0.00188929	ADM/ANGPT2/ITGA5/ADM2/AKT3/AQP1/CTSH/EPHA1/FGF2/FOXC2/GATA6/GREM1/HK2/HSPB1/HSPB6/IL1A/IL1B/ISL1/MDK/RHOB/RRAS/TNN/VEGFA	23
GO:0010563	GO:0010563	negative regulation of phosphorus metabolic process	38/1020	377/18870	0.000168723	0.00258494	0.00189043	CEBPA/ADARB1/ANGPT1/BAK1/CADM1/CAV1/CDKN1C/CEACAM1/CIB1/CORO1C/DGKQ/DMD/DUSP3/EPHA1/FOXA2/GPRC5A/GSTP1/HSPB1/IL1B/LGALS3/OCLN/PDE4D/PKIA/PKIG/PPP1R15A/PRKCD/PRKG1/PRNP/SFN/SPRY4/STYXL1/TGFB2/TNF/TRIB1/UCHL1/WWTR1/XDH/BAX	38
GO:0051353	GO:0051353	positive regulation of oxidoreductase activity	10/1020	47/18870	0.000169222	0.00258498	0.00189046	AGTR1/CYP27B1/HTR2B/IL1B/POR/RFK/TNF/VDR/GCH1/SCARB1	10
GO:0006865	GO:0006865	amino acid transport	20/1020	150/18870	0.000170564	0.00259786	0.00189988	ARL6IP1/ATP1A2/GABBR1/HTR1B/NTRK2/PRKG1/RGS4/SERINC5/SLC25A12/SLC25A15/SLC25A22/SLC38A1/SLC6A12/SLC6A14/SLC7A11/STXBP1/SV2A/TNF/TRPC4/SLC16A10	20
GO:0055119	GO:0055119	relaxation of cardiac muscle	6/1020	17/18870	0.000181676	0.00274304	0.00200606	ATP1A1/ATP1A2/P2RX4/PDE4D/PDE5A/PLN	6
GO:1901550	GO:1901550	regulation of endothelial cell development	6/1020	17/18870	0.000181676	0.00274304	0.00200606	F11R/IL1B/PLCB1/TNF/VCL/VEGFA	6
GO:1903140	GO:1903140	regulation of establishment of endothelial barrier	6/1020	17/18870	0.000181676	0.00274304	0.00200606	F11R/IL1B/PLCB1/TNF/VCL/VEGFA	6
GO:0052547	GO:0052547	regulation of peptidase activity	33/1020	312/18870	0.000183147	0.00275395	0.00201403	GRAMD4/AQP1/ARL6IP1/ATP13A2/BAK1/CAV1/CSTB/CTSH/DLC1/EPHA4/EPHA7/FADD/FURIN/GRIN2A/HIP1R/NGFR/PLAUR/PSENEN/RPS6KA1/SEMG1/SEMG2/SERPINA1/SERPINB1/SERPINB2/SERPINB5/SERPINB6/SERPINB8/SFN/TNF/VEGFA/XDH/BAX/NLRP2	33
GO:0051258	GO:0051258	protein polymerization	31/1020	286/18870	0.000183455	0.00275395	0.00201403	ADD3/ARHGAP6/BAIAP2L2/CAPG/CAPZA1/CASQ1/CASQ2/CDC42EP3/CLIP3/DAAM2/FGF13/FHOD3/HIP1R/INF2/KANK1/KANK2/LMOD1/MAP1B/MAP2/NEFL/OCLN/PAK3/PFN2/PRKCD/STMN2/SVIL/TMOD1/TUBA1A/TUBG2/WASF1/WASF3	31
GO:0030837	GO:0030837	negative regulation of actin filament polymerization	12/1020	66/18870	0.000191631	0.00286019	0.00209173	ADD3/CAPG/CAPZA1/FHOD3/HIP1R/KANK1/KANK2/LMOD1/PFN2/PRKCD/SVIL/TMOD1	12
GO:0050771	GO:0050771	negative regulation of axonogenesis	12/1020	66/18870	0.000191631	0.00286019	0.00209173	CDH1/CDK5/EPHA7/FGF13/MAP2/NTN1/SEMA3A/SEMA3C/SEMA3E/SEMA3F/SEMA7A/PTPRS	12
GO:1901879	GO:1901879	regulation of protein depolymerization	14/1020	86/18870	0.00019743	0.00292996	0.00214275	ADD3/ACTN2/CAPG/CAPZA1/CIB1/DSTN/FGF13/LMOD1/MAP1A/MAP1B/SH3BP1/STMN2/SVIL/TMOD1	14
GO:0008217	GO:0008217	regulation of blood pressure	23/1020	187/18870	0.00019743	0.00292996	0.00214275	ADM/ABCC9/ACTA2/ADM2/AGTR1/ATP1A1/ATP1A2/CARTPT/CNR1/HSD11B2/IER3/KCNQ1/NAV2/NCALD/NPR1/NPY/P2RX4/PDE4D/POMC/TAC3/TNF/TPM1/GCH1	23
GO:0003148	GO:0003148	outflow tract septum morphogenesis	7/1020	24/18870	0.000202968	0.00298488	0.00218292	GATA6/ISL1/NRP2/PARVA/SEMA3C/SMAD6/TGFB2	7
GO:0046885	GO:0046885	regulation of hormone biosynthetic process	7/1020	24/18870	0.000202968	0.00298488	0.00218292	ADM/ATP1A1/CYP27B1/DGKQ/IGF1R/LHCGR/PDE8B	7
GO:0072132	GO:0072132	mesenchyme morphogenesis	11/1020	57/18870	0.000203442	0.00298488	0.00218292	ACTA1/ACTA2/ACTC1/ACTG2/DCHS1/FOXC2/FOXF1/ISL1/SOX9/TGFB2/TMEM100	11
GO:0008542	GO:0008542	visual learning	10/1020	48/18870	0.000203517	0.00298488	0.00218292	ABCA7/ATP1A2/CDK5/GRIN2A/HMGCR/MEIS2/NDRG4/PDE8B/SLC7A11/TUBA1A	10
GO:0008202	GO:0008202	steroid metabolic process	34/1020	327/18870	0.000203997	0.00298488	0.00218292	CEBPA/ADM/ATP1A1/CACNA1H/CYP27B1/CYP39A1/DGKQ/EBP/G6PD/HMGCR/HSD11B2/HSD17B6/IDI1/IGF1R/IL1A/INSIG1/LCAT/LDLR/LHCGR/OSBPL1A/OSBPL3/PBX1/PDE8B/PRKAA2/PRKG1/RDH16/SLC27A2/SRD5A1/SRD5A3/TNF/TSKU/VLDLR/CYB5R2/SCARB1	34
GO:1901342	GO:1901342	regulation of vasculature development	36/1020	354/18870	0.000208351	0.00304006	0.00222327	ADM/ANGPT2/ITGA5/ADM2/AKT3/ANGPTL7/AQP1/ATP2B4/CEACAM1/CTSH/EPHA1/EPHA2/FGF2/FOXC2/GATA6/GREM1/HK2/HOXA5/HSPB1/HSPB6/HTATIP2/IL1A/IL1B/ISL1/MDK/NPR1/PF4/RHOB/RRAS/SEMA3E/TGFB2/THBS4/TNF/TNN/VEGFA/ADAM10	36
GO:0030324	GO:0030324	lung development	23/1020	188/18870	0.000213709	0.00310952	0.00227407	CEBPA/ABCA3/ADAMTSL2/CTSH/DLG5/FGF2/FOXF1/GATA6/GLI3/HOXA5/LAMA1/LAMA5/LTBP3/MME/MMP12/SLC7A11/SOX9/THRB/TNC/TNF/VEGFA/YAP1/PLOD3	23
GO:0071621	GO:0071621	granulocyte chemotaxis	18/1020	130/18870	0.000220463	0.00319886	0.00233941	CCL20/CXADR/CXCL1/CXCL2/CXCL3/CXCL5/CXCL6/IL1B/ITGA1/ITGA9/JAM3/LGALS3/MDK/PF4/PF4V1/TGFB2/THBS4/PPIB	18
GO:0052652	GO:0052652	cyclic purine nucleotide metabolic process	9/1020	40/18870	0.000227643	0.00328475	0.00240222	EPHA2/NPPC/NPR1/PDE2A/PDE4D/PDE5A/PDE7B/PDE8B/PDE9A	9
GO:0061572	GO:0061572	actin filament bundle organization	21/1020	165/18870	0.000229282	0.00329926	0.00241283	ZYX/ACTN1/ARHGAP6/BAIAP2L2/CALD1/DLC1/DPYSL3/EPHA1/F11R/FERMT2/FLNA/MYOC/PDLIM1/PFN2/PLS1/S100A10/SORBS1/SYNPO/TACSTD2/TPM1/USH1C	21
GO:0001764	GO:0001764	neuron migration	22/1020	177/18870	0.000231677	0.00332453	0.00243131	ASTN1/CDK5/FGF13/FGFR1/FLNA/GFRA3/GPM6A/MAP1B/MARK1/MDK/NRP2/NTN1/NTRK2/PHOX2B/PRKG1/SEMA3A/SEMA3E/TNN/TUBA1A/TUBB2B/VEGFA/BAX	22
GO:0001889	GO:0001889	liver development	19/1020	142/18870	0.000234572	0.00335462	0.00245332	CEBPA/CADM1/CCND1/CEACAM1/FRZB/GATA6/ITGA2/LIMS2/MDK/MPST/PCK2/PKD2/PTN/RPS6KA1/SOX9/SRD5A1/TGFA/TGFBR3/TNF	19
GO:0051962	GO:0051962	positive regulation of nervous system development	31/1020	290/18870	0.000235062	0.00335462	0.00245332	CDON/CHODL/DBN1/DLG5/ELL3/EPHA4/FGF2/GJC2/GLI3/HAPLN1/IL1B/ITPKA/MAP1B/MDK/MME/NEFL/NLGN1/NTN1/NTRK2/OBSL1/PLXNB3/PTN/RND2/SEMA7A/SLITRK5/SMARCD3/SMO/SPINT1/TNF/VEGFA/SKIL	31
GO:0070482	GO:0070482	response to oxygen levels	35/1020	343/18870	0.00023775	0.0033824	0.00247363	ADM/ANGPT2/AQP1/ARNT2/BNIP3/CAV1/CRYAB/DDR2/EPHA4/GATA6/HIF3A/HK2/HSD11B2/HYOU1/IL1A/IRAK1/ITGA2/KCNA5/KCNK2/KCNK3/KCNMA1/KCNMB1/NPPC/PDLIM1/PENK/RYR2/SLC11A2/SLC29A1/SLC2A4/SOD3/TFRC/TGFB2/TGFBR3/TNF/VEGFA	35
GO:0031102	GO:0031102	neuron projection regeneration	11/1020	58/18870	0.000238956	0.0033824	0.00247363	ADM/EPHA4/FLNA/GAP43/IGF1R/LAMB2/MAP1B/NEFL/PTN/TNC/PTPRS	11
GO:0042306	GO:0042306	regulation of protein import into nucleus	11/1020	58/18870	0.000238956	0.0033824	0.00247363	ANGPT1/BAG3/CDH1/FERMT1/FLNA/GLI3/PKIA/PKIG/PRKCD/RAB23/SMO	11
GO:0055007	GO:0055007	cardiac muscle cell differentiation	18/1020	131/18870	0.000242928	0.0034293	0.00250793	ACTC1/ACTN2/ALPK3/CXADR/FHOD3/FZD7/G6PD/GATA6/GREM1/ISL1/MEIS1/MYH11/OBSL1/PRKG1/RGS4/SGCD/SORBS2/VEGFA	18
GO:0006939	GO:0006939	smooth muscle contraction	16/1020	109/18870	0.00024668	0.00347285	0.00253979	ACTA2/APBB1/ATP1A2/ATP2B4/CAV1/CHRM2/CHRNA3/CNN1/HTR2B/ITGA2/KCNMA1/MYH11/MYLK/PRKG1/SMTN/TACR2	16
GO:0017157	GO:0017157	regulation of exocytosis	23/1020	190/18870	0.000249857	0.0035081	0.00256557	ANXA2/ATP13A2/CASK/CDK5/CEACAM1/FOXF1/HTR1B/IL13RA2/KCNB1/NLGN1/PFN2/RAB26/RAB33B/RIMS1/RIMS3/S100A10/SCAMP5/SDC1/STXBP1/STXBP2/SYT1/SYT11/VAMP8	23
GO:0150116	GO:0150116	regulation of cell-substrate junction organization	12/1020	68/18870	0.00025665	0.00358075	0.00261869	ARHGAP6/CORO1C/DLC1/DUSP3/FERMT2/GPM6B/GREM1/MYOC/S100A10/TLN1/VCL/VEGFA	12
GO:0003158	GO:0003158	endothelium development	19/1020	143/18870	0.000257094	0.00358075	0.00261869	BARX1/CEACAM1/CLIC4/F11R/FOXC2/GSTM3/IL1B/PDE2A/PDE4D/PLCB1/RHOB/STARD13/TMEM100/TNF/VCL/VEGFA/XDH/PLOD3/PTPRS	19
GO:0014074	GO:0014074	response to purine-containing compound	19/1020	143/18870	0.000257094	0.00358075	0.00261869	ABCC9/AQP1/AREG/CASQ2/CNGA3/DGKQ/GATA6/IL1B/KCNQ1/P2RX4/PDE2A/PDE3A/PENK/PKD2/RYR2/RYR3/SDC1/SRD5A1/TRPM2	19
GO:0008544	GO:0008544	epidermis development	38/1020	385/18870	0.000257818	0.00358127	0.00261907	ACVR1B/ADAM9/AGPAT2/CLIC4/CYP27B1/DSP/EPHA2/FERMT1/FGF2/FLNB/GATA6/IL1A/IRF6/KCNQ1/LAMA3/LAMA5/LAMB3/LAMC2/MYO6/MYO7A/NGFR/OPN3/PALLD/PLS1/PTCH2/SFN/SMO/SOX9/SPINT1/ST14/TGFB2/TNF/TRIM16/USH1C/VDR/YAP1/EREG/PLOD3	38
GO:0048486	GO:0048486	parasympathetic nervous system development	6/1020	18/18870	0.000260097	0.00359376	0.00262821	ADARB1/HOXB2/NAV2/NRP2/PHOX2B/SEMA3F	6
GO:0019321	GO:0019321	pentose metabolic process	5/1020	12/18870	0.000262992	0.00360506	0.00263647	DCXR/G6PD/PGD/RBKS/RPIA	5
GO:0070561	GO:0070561	vitamin D receptor signaling pathway	5/1020	12/18870	0.000262992	0.00360506	0.00263647	CYP27B1/KANK2/MN1/TRIM24/VDR	5
GO:0086067	GO:0086067	AV node cell to bundle of His cell communication	5/1020	12/18870	0.000262992	0.00360506	0.00263647	CACNA1C/CACNB2/CXADR/GJC1/RYR2	5
GO:0072576	GO:0072576	liver morphogenesis	7/1020	25/18870	0.000268832	0.00366582	0.00268091	CEACAM1/LIMS2/MDK/PTN/RPS6KA1/TGFA/TNF	7
GO:0086013	GO:0086013	membrane repolarization during cardiac muscle cell action potential	7/1020	25/18870	0.000268832	0.00366582	0.00268091	ATP1A1/FLNA/KCNA5/KCND3/KCNH2/KCNN2/KCNQ1	7
GO:0045471	GO:0045471	response to ethanol	17/1020	121/18870	0.000273639	0.00371656	0.00271801	BAK1/CLDN7/CNR1/G6PD/GABBR1/GRIN2A/HTR1B/IGF1R/KCNMB1/MAOB/NPPC/PENK/RGS4/SLC2A4/TNC/TNF/TNFRSF11A	17
GO:0008637	GO:0008637	apoptotic mitochondrial changes	16/1020	110/18870	0.000274457	0.00371656	0.00271801	BAK1/BIK/BNIP3/CLU/GCLM/HIP1R/HK2/IER3/MLLT11/NPTX1/PLAUR/PPIF/SFN/SLC25A4/TMEM14A/BAX	16
GO:0030072	GO:0030072	peptide hormone secretion	27/1020	241/18870	0.000274693	0.00371656	0.00271801	AACS/AQP1/CARTPT/CNR1/FOXA2/GABBR1/GNAZ/GRP/HNF4A/IL1B/IRS1/ISL1/KCNA5/KCNB1/NNAT/PCK2/PDE8B/PFKFB2/PFKM/PLCB1/RAB11FIP2/SLC25A22/SNAP25/TACR2/TNF/VIP/SLC16A10	27
GO:0009187	GO:0009187	cyclic nucleotide metabolic process	9/1020	41/18870	0.000277828	0.00373955	0.00273483	EPHA2/NPPC/NPR1/PDE2A/PDE4D/PDE5A/PDE7B/PDE8B/PDE9A	9
GO:0051954	GO:0051954	positive regulation of amine transport	9/1020	41/18870	0.000277828	0.00373955	0.00273483	ARL6IP1/CARTPT/GABBR1/KCNB1/SLC38A1/STXBP1/SYT1/TACR2/VIP	9
GO:0051480	GO:0051480	regulation of cytosolic calcium ion concentration	11/1020	59/18870	0.000279567	0.00375326	0.00274486	ATP2B4/CACNB2/CAV1/CAV2/CNR1/HTR1B/PLN/RYR2/SLC8A2/TRPC1/TRPC4	11
GO:0046718	GO:0046718	viral entry into host cell	20/1020	156/18870	0.000290275	0.00387704	0.00283538	ITGA5/AGTR1/CAV1/CAV2/CD46/CXADR/EPHA2/F11R/FCN3/FURIN/GPR15/ITGA2/LDLR/MID2/NCAM1/TFRC/TMPRSS4/TRIM31/VAMP8/SCARB1	20
GO:0097530	GO:0097530	granulocyte migration	20/1020	156/18870	0.000290275	0.00387704	0.00283538	CCL20/CXADR/CXCL1/CXCL2/CXCL3/CXCL5/CXCL6/FUT4/IL1A/IL1B/ITGA1/ITGA9/JAM3/LGALS3/MDK/PF4/PF4V1/TGFB2/THBS4/PPIB	20
GO:0030323	GO:0030323	respiratory tube development	23/1020	192/18870	0.000291289	0.00388062	0.002838	CEBPA/ABCA3/ADAMTSL2/CTSH/DLG5/FGF2/FOXF1/GATA6/GLI3/HOXA5/LAMA1/LAMA5/LTBP3/MME/MMP12/SLC7A11/SOX9/THRB/TNC/TNF/VEGFA/YAP1/PLOD3	23
GO:0097529	GO:0097529	myeloid leukocyte migration	27/1020	242/18870	0.000293671	0.00390193	0.00285358	CCL20/CXADR/CXCL1/CXCL2/CXCL3/CXCL5/CXCL6/FUT4/GREM1/IL1A/IL1B/ITGA1/ITGA9/JAM3/KITLG/LGALS3/MDK/P2RX4/PF4/PF4V1/PLCB1/ROR2/TGFB2/THBS4/TNFRSF11A/VEGFA/PPIB	27
GO:0003205	GO:0003205	cardiac chamber development	21/1020	168/18870	0.000294387	0.00390193	0.00285358	ANK2/DSP/FOXC2/FOXF1/GATA6/HAND2/IGF1R/ISL1/KCNK2/NRP2/PARVA/PDE2A/RYR2/SALL1/SEMA3C/SMAD6/SMARCD3/SMO/TGFB2/TGFBR3/TPM1	21
GO:0061008	GO:0061008	hepaticobiliary system development	19/1020	145/18870	0.000307864	0.00407021	0.00297665	CEBPA/CADM1/CCND1/CEACAM1/FRZB/GATA6/ITGA2/LIMS2/MDK/MPST/PCK2/PKD2/PTN/RPS6KA1/SOX9/SRD5A1/TGFA/TGFBR3/TNF	19
GO:0048562	GO:0048562	embryonic organ morphogenesis	31/1020	295/18870	0.000317531	0.00418738	0.00306234	EPHA2/FBN2/FOXC2/FOXF1/FOXF2/FRZB/GLI3/HAND2/HOXA2/HOXA3/HOXA4/HOXA5/HOXB2/INSIG1/KCNQ1/KCNQ4/LRIG1/MICAL2/MYO6/MYO7A/NDRG4/NTN1/PKD2/PLS1/RYR2/SIX2/SMO/SOBP/SOX9/USH1C/YAP1	31
GO:0045860	GO:0045860	positive regulation of protein kinase activity	30/1020	282/18870	0.00031952	0.00420299	0.00307375	ADAM9/ANGPT1/ATP2B4/CAMK1/CARD10/CARTPT/CCND1/CHRNA3/CIB1/CLU/DDR2/EPHA4/FERMT2/FGF2/FGFR1/HTR2B/IL1B/IRAK1/MMD/PKD2/PRKCD/PRNP/SLC8A2/TGFB2/TNF/TNFRSF10B/TNFRSF11A/VEGFA/EREG/TXN	30
GO:0071867	GO:0071867	response to monoamine	14/1020	90/18870	0.000321759	0.00421116	0.00307973	ATP2B4/CAV2/CHRM2/FLNA/GNA14/GNAO1/GNAZ/HTR1B/HTR2B/KCNQ1/PENK/RGS4/RYR2/SRD5A1	14
GO:0071869	GO:0071869	response to catecholamine	14/1020	90/18870	0.000321759	0.00421116	0.00307973	ATP2B4/CAV2/CHRM2/FLNA/GNA14/GNAO1/GNAZ/HTR1B/HTR2B/KCNQ1/PENK/RGS4/RYR2/SRD5A1	14
GO:0032387	GO:0032387	negative regulation of intracellular transport	11/1020	60/18870	0.000325844	0.00425394	0.00311101	ANGPT1/CDK5/CRYAB/FERMT1/INSIG1/MAP1B/PKIA/PKIG/PLN/RAB23/TXN	11
GO:0007599	GO:0007599	hemostasis	26/1020	231/18870	0.00032877	0.00427074	0.0031233	ANXA2/CAV1/CEACAM1/CSRP1/CYP4F11/DGKG/DGKQ/F11R/FLNA/FOXA2/HNF4A/HSPB1/ILK/ITGA2/MYL9/PF4/PLAUR/PRKCD/PRKG1/SERPINA1/SERPINB2/SLC7A11/STXBP1/TLN1/VCL/NFE2	26
GO:0032412	GO:0032412	regulation of monoatomic ion transmembrane transporter activity	26/1020	231/18870	0.00032877	0.00427074	0.0031233	ACTN2/ANK2/ATP1A2/ATP1B2/CACNA2D1/CACNB2/CASQ1/CASQ2/CAV1/DMD/FGF13/FHL1/FXYD1/FXYD6/GRP/JPH2/KCNG1/NLGN1/PDE4D/PKD2/PLN/PPIF/PRNP/RYR2/SCN3B/STAC	26
GO:0010811	GO:0010811	positive regulation of cell-substrate adhesion	17/1020	123/18870	0.000333418	0.00432033	0.00315957	CEACAM6/ITGA5/CIB1/EGFL6/EPHA1/FERMT1/FERMT2/FLNA/FOXF1/ILK/ITGA6/LIMS2/MDK/MYOC/RRAS/S100A10/VEGFA	17
GO:0042542	GO:0042542	response to hydrogen peroxide	15/1020	101/18870	0.00033507	0.00433097	0.00316735	ADAM9/AQP1/AREG/BAK1/BNIP3/CRYAB/KCNA5/MAPK13/PPIF/PRKCD/RHOB/SDC1/TRPA1/TRPM2/TXN	15
GO:0046434	GO:0046434	organophosphate catabolic process	19/1020	146/18870	0.000336375	0.00433708	0.00317181	SMPDL3A/ENTPD6/ENTPD7/IDH1/LDLR/NUDT11/PDE2A/PDE4D/PDE5A/PDE7B/PDE8B/PDE9A/PLA2G4C/PLCB1/PRKCD/SMPDL3B/UPP1/XDH/SCARB1	19
GO:0009261	GO:0009261	ribonucleotide catabolic process	10/1020	51/18870	0.000343209	0.00440338	0.00322031	ENTPD7/NUDT11/PDE2A/PDE4D/PDE5A/PDE7B/PDE8B/PDE9A/UPP1/XDH	10
GO:0035094	GO:0035094	response to nicotine	10/1020	51/18870	0.000343209	0.00440338	0.00322031	ATP1A2/CHRNA3/CNR1/GABBR1/IGF1R/KCNQ1/PENK/SLC7A11/TNF/CHRNA1	10
GO:0002026	GO:0002026	regulation of the force of heart contraction	7/1020	26/18870	0.000350836	0.00446823	0.00326773	ADM/ATP1A1/ATP1A2/ATP2B4/CAV1/PLN/RYR2	7
GO:0010882	GO:0010882	regulation of cardiac muscle contraction by calcium ion signaling	7/1020	26/18870	0.000350836	0.00446823	0.00326773	ANK2/ATP1A2/CACNA1C/CASQ2/DMD/PLN/RYR2	7
GO:0060561	GO:0060561	apoptotic process involved in morphogenesis	7/1020	26/18870	0.000350836	0.00446823	0.00326773	BAK1/CRYAB/FOXC2/HAND2/TGFB2/VDR/BAX	7
GO:0055075	GO:0055075	potassium ion homeostasis	8/1020	34/18870	0.000365559	0.00464438	0.00339656	ATP1A1/ATP1A2/ATP1B2/KCNA5/KCNH2/KCNMA1/KCNQ1/SLC12A8	8
GO:0014897	GO:0014897	striated muscle hypertrophy	15/1020	102/18870	0.00037358	0.00473474	0.00346263	ATP2B4/G6PD/GATA6/HAND2/HDAC4/HTR2B/MEIS1/MYOC/P2RX4/PDE5A/PDE9A/PRKG1/RGS4/RYR2/SORBS2	15
GO:0007422	GO:0007422	peripheral nervous system development	13/1020	81/18870	0.000381196	0.00480254	0.00351222	CDK5/CNTNAP1/GFRA3/GSTM3/HAND2/ILK/ISL1/LAMB2/MYOC/NEFH/NFASC/NTRK2/UGT8	13
GO:1901019	GO:1901019	regulation of calcium ion transmembrane transporter activity	13/1020	81/18870	0.000381196	0.00480254	0.00351222	ANK2/ATP1A2/CACNA2D1/CACNB2/CASQ1/CASQ2/DMD/JPH2/PDE4D/PKD2/PLN/RYR2/STAC	13
GO:0002790	GO:0002790	peptide secretion	27/1020	246/18870	0.000381696	0.00480254	0.00351222	AACS/AQP1/CARTPT/CNR1/FOXA2/GABBR1/GNAZ/GRP/HNF4A/IL1B/IRS1/ISL1/KCNA5/KCNB1/NNAT/PCK2/PDE8B/PFKFB2/PFKM/PLCB1/RAB11FIP2/SLC25A22/SNAP25/TACR2/TNF/VIP/SLC16A10	27
GO:0060326	GO:0060326	cell chemotaxis	33/1020	325/18870	0.000386518	0.0048515	0.00354802	AGTR1/CCL20/CXADR/CXCL1/CXCL2/CXCL3/CXCL5/CXCL6/EPHA2/FGF2/FGFR1/GREM1/HSPB1/IL1B/ITGA1/ITGA9/JAM3/LGALS3/MDK/P2RX4/PARVA/PF4/PF4V1/PLXNB3/PRKCD/PTN/TGFB2/THBS4/TNFRSF11A/TRPM2/VEGFA/ADAM10/PPIB	33
GO:0031103	GO:0031103	axon regeneration	10/1020	52/18870	0.000404618	0.00506487	0.00370407	EPHA4/FLNA/GAP43/IGF1R/LAMB2/MAP1B/NEFL/PTN/TNC/PTPRS	10
GO:0010524	GO:0010524	positive regulation of calcium ion transport into cytosol	5/1020	13/18870	0.000408379	0.00506487	0.00370407	BAK1/CAV1/LHCGR/P2RX4/BAX	5
GO:0045956	GO:0045956	positive regulation of calcium ion-dependent exocytosis	5/1020	13/18870	0.000408379	0.00506487	0.00370407	CDK5/KCNB1/SCAMP5/STXBP1/SYT1	5
GO:1900115	GO:1900115	extracellular regulation of signal transduction	5/1020	13/18870	0.000408379	0.00506487	0.00370407	CD46/FBN2/GREM1/GREM2/LTBP1	5
GO:1900116	GO:1900116	extracellular negative regulation of signal transduction	5/1020	13/18870	0.000408379	0.00506487	0.00370407	CD46/FBN2/GREM1/GREM2/LTBP1	5
GO:0042886	GO:0042886	amide transport	35/1020	354/18870	0.000430015	0.00530737	0.00388141	AACS/AQP1/ARL6IP1/ATP1A2/CARTPT/CNR1/FOLR3/FOXA2/GABBR1/GNAZ/GRP/HNF4A/IL1B/IRS1/ISL1/KCNA5/KCNB1/NNAT/NTRK2/PCK2/PDE8B/PFKFB2/PFKM/PLCB1/PRKG1/RAB11FIP2/SLC25A12/SLC25A22/SLC7A11/SNAP25/STXBP1/TACR2/TNF/VIP/SLC16A10	35
GO:0051341	GO:0051341	regulation of oxidoreductase activity	13/1020	82/18870	0.000430988	0.00530737	0.00388141	AGTR1/AOC3/ATP2B4/CYP27B1/HTR2B/IL1A/IL1B/POR/RFK/TNF/VDR/GCH1/SCARB1	13
GO:0140115	GO:0140115	export across plasma membrane	13/1020	82/18870	0.000430988	0.00530737	0.00388141	ATP7B/ATP1A1/ATP1A2/ATP1B2/FXYD1/KCNA5/KCNB1/KCND3/KCNH2/KCNK5/KCNQ1/SLC22A18/SLC8A2	13
GO:0045185	GO:0045185	maintenance of protein location	14/1020	93/18870	0.000454351	0.00558187	0.00408216	CAV1/CDK5/DBN1/DZIP1/FBN2/FLNA/HK2/INSIG1/KDELR2/KDELR3/LTBP1/NFKBIE/PKD2/TXN	14
GO:0052548	GO:0052548	regulation of endopeptidase activity	30/1020	288/18870	0.000456359	0.00559334	0.00409056	GRAMD4/AQP1/ARL6IP1/ATP13A2/BAK1/DLC1/EPHA4/EPHA7/FADD/FURIN/GRIN2A/HIP1R/NGFR/PLAUR/PSENEN/RPS6KA1/SEMG1/SEMG2/SERPINA1/SERPINB1/SERPINB2/SERPINB5/SERPINB6/SERPINB8/SFN/TNF/VEGFA/XDH/BAX/NLRP2	30
GO:0015833	GO:0015833	peptide transport	28/1020	262/18870	0.000463005	0.00566148	0.00414038	AACS/AQP1/CARTPT/CNR1/FOXA2/GABBR1/GNAZ/GRP/HNF4A/IL1B/IRS1/ISL1/KCNA5/KCNB1/NNAT/PCK2/PDE8B/PFKFB2/PFKM/PLCB1/RAB11FIP2/SLC25A22/SLC7A11/SNAP25/TACR2/TNF/VIP/SLC16A10	28
GO:0050806	GO:0050806	positive regulation of synaptic transmission	21/1020	174/18870	0.000474609	0.00577973	0.00422686	EPHA4/GRIN2A/HMGCR/ITPR3/LGI1/MME/NLGN1/NTRK2/PDE9A/PRNP/PTN/RIMS1/RIMS3/ROR2/SLC8A2/SNAP25/STX3/STXBP1/SYT1/TACR2/TNF	21
GO:0007157	GO:0007157	heterophilic cell-cell adhesion via plasma membrane cell adhesion molecules	10/1020	53/18870	0.000474894	0.00577973	0.00422686	CEACAM6/ITGA5/CADM1/CADM3/CD164/CEACAM5/CEACAM8/CXADR/DCHS1/NLGN1	10
GO:0007596	GO:0007596	blood coagulation	25/1020	224/18870	0.000481681	0.00584866	0.00427727	ANXA2/CAV1/CEACAM1/CSRP1/CYP4F11/DGKG/DGKQ/F11R/FLNA/FOXA2/HNF4A/HSPB1/ILK/ITGA2/MYL9/PF4/PLAUR/PRKCD/PRKG1/SERPINA1/SERPINB2/SLC7A11/STXBP1/TLN1/VCL	25
GO:0006739	GO:0006739	NADP metabolic process	9/1020	44/18870	0.000485989	0.00586524	0.0042894	DCXR/G6PD/IDH1/PC/PGD/RBKS/RPIA/SHPK/TP53I3	9
GO:0097178	GO:0097178	ruffle assembly	9/1020	44/18870	0.000485989	0.00586524	0.0042894	CAV1/CORO1C/CSPG4/KANK1/NLGN1/PFN2/SH3BP1/STON1/TACSTD2	9
GO:0046683	GO:0046683	response to organophosphorus	17/1020	127/18870	0.00048755	0.00586524	0.0042894	ABCC9/AQP1/AREG/CNGA3/DGKQ/GATA6/IL1B/KCNQ1/P2RX4/PDE2A/PDE3A/PENK/PKD2/RYR3/SDC1/SRD5A1/TRIM16	17
GO:1903305	GO:1903305	regulation of regulated secretory pathway	17/1020	127/18870	0.00048755	0.00586524	0.0042894	CASK/CDK5/CEACAM1/FOXF1/HTR1B/IL13RA2/KCNB1/NLGN1/PFN2/RIMS1/RIMS3/SCAMP5/STXBP1/STXBP2/SYT1/SYT11/VAMP8	17
GO:0035795	GO:0035795	negative regulation of mitochondrial membrane permeability	6/1020	20/18870	0.000494777	0.00592481	0.00433296	BAK1/BNIP3/HK2/IER3/SLC25A4/TMEM14A	6
GO:0097623	GO:0097623	potassium ion export across plasma membrane	6/1020	20/18870	0.000494777	0.00592481	0.00433296	KCNA5/KCNB1/KCND3/KCNH2/KCNK5/KCNQ1	6
GO:0021545	GO:0021545	cranial nerve development	11/1020	63/18870	0.000505002	0.00603338	0.00441236	ADARB1/GLI3/HOXA3/HOXB2/ISL1/KCNA1/NAV2/NRP2/PHOX2B/SALL1/SEMA3F	11
GO:0051781	GO:0051781	positive regulation of cell division	14/1020	94/18870	0.000507806	0.006053	0.00442671	BTC/FGF2/HTR2B/IGF1R/IL1A/IL1B/MDK/PTN/SVIL/TGFA/TGFB2/THBS4/VEGFA/EREG	14
GO:0043491	GO:0043491	phosphatidylinositol 3-kinase/protein kinase B signal transduction	30/1020	290/18870	0.00051229	0.00609251	0.00445561	ANGPT1/CEACAM1/CIB1/CRNN/DDR2/EPHA2/FBXL2/FERMT2/FGF2/FGFR1/GDF15/HTR2B/IGF1R/ILK/IRS1/MYOC/NTRK2/P2RX4/PHLDA3/ROR2/RRAS/SEMA3E/SOX9/TGFB2/TMEM100/TNF/TSPYL5/XDH/ROR1/TXN	30
GO:0044409	GO:0044409	entry into host	20/1020	163/18870	0.000517591	0.00612757	0.00448125	ITGA5/AGTR1/CAV1/CAV2/CD46/CXADR/EPHA2/F11R/FCN3/FURIN/GPR15/ITGA2/LDLR/MID2/NCAM1/TFRC/TMPRSS4/TRIM31/VAMP8/SCARB1	20
GO:0050905	GO:0050905	neuromuscular process	20/1020	163/18870	0.000517591	0.00612757	0.00448125	ADARB1/CASQ1/CNTNAP1/DMD/DMPK/GLRB/GRIN2A/KCNA1/MAP1A/MYO7A/NEFL/PDE8B/PENK/STAC/TNF/TUBA1A/UCHL1/USH1C/CHRNA1/GCH1	20
GO:0001933	GO:0001933	negative regulation of protein phosphorylation	31/1020	304/18870	0.000532423	0.00628887	0.00459921	CEBPA/ADARB1/ANGPT1/BAK1/CADM1/CAV1/CDKN1C/CEACAM1/CIB1/CORO1C/DGKQ/DMD/DUSP3/EPHA1/GPRC5A/GSTP1/HSPB1/IL1B/OCLN/PDE4D/PKIA/PKIG/PRKCD/PRNP/SFN/SPRY4/TRIB1/UCHL1/WWTR1/XDH/BAX	31
GO:0001505	GO:0001505	regulation of neurotransmitter levels	22/1020	188/18870	0.000540397	0.00635424	0.00464702	ATP1A2/CASK/CDK5/CHRNA3/GPM6B/GRIK5/HTR1B/NLGN1/PFN2/RIMS1/RIMS3/SLC29A1/SLC38A1/SLC6A12/SNAP25/STX3/STXBP1/STXBP2/SV2A/SYT1/SYT11/TACR2	22
GO:0044000	GO:0044000	movement in host	22/1020	188/18870	0.000540397	0.00635424	0.00464702	ITGA5/AGTR1/CAV1/CAV2/CD46/CXADR/EPHA2/F11R/FCN3/FURIN/GPR15/ITGA2/LDLR/MID2/NCAM1/PC/TFRC/TMPRSS4/TRIM31/VAMP8/VPS37B/SCARB1	22
GO:0060425	GO:0060425	lung morphogenesis	10/1020	54/18870	0.000555002	0.00650461	0.00475699	CTSH/DLG5/FOXF1/HOXA5/LAMA1/SOX9/TNC/TNF/YAP1/PLOD3	10
GO:0022898	GO:0022898	regulation of transmembrane transporter activity	26/1020	239/18870	0.000555683	0.00650461	0.00475699	ACTN2/ANK2/ATP1A2/ATP1B2/CACNA2D1/CACNB2/CASQ1/CASQ2/CAV1/DMD/FGF13/FHL1/FXYD1/FXYD6/GRP/JPH2/KCNG1/NLGN1/PDE4D/PKD2/PLN/PPIF/PRNP/RYR2/SCN3B/STAC	26
GO:0072091	GO:0072091	regulation of stem cell proliferation	14/1020	95/18870	0.000566517	0.00661656	0.00483886	CEBPA/ELL3/FERMT1/FERMT2/FGF2/GLI3/HOXA3/IRF6/KITLG/LTBP3/PBX1/SFN/SOX9/YAP1	14
GO:0045669	GO:0045669	positive regulation of osteoblast differentiation	12/1020	74/18870	0.00057432	0.00663454	0.00485201	CEBPA/BMPR1B/DDR2/FBN2/FERMT2/FGF2/GLI3/ILK/LRP3/NPPC/WWTR1/YAP1	12
GO:0051953	GO:0051953	negative regulation of amine transport	7/1020	28/18870	0.000574435	0.00663454	0.00485201	CNR1/GABBR1/HTR1B/PRKG1/RGS4/SYT11/TNF	7
GO:0086010	GO:0086010	membrane depolarization during action potential	7/1020	28/18870	0.000574435	0.00663454	0.00485201	ANK2/ATP1A2/CACNA1C/CACNA2D1/CACNB2/KCNH2/SCN3B	7
GO:0099563	GO:0099563	modification of synaptic structure	7/1020	28/18870	0.000574435	0.00663454	0.00485201	EPHA4/ITPKA/PFN2/RHOB/SYNPO/WASF1/WASF3	7
GO:0099623	GO:0099623	regulation of cardiac muscle cell membrane repolarization	7/1020	28/18870	0.000574435	0.00663454	0.00485201	ANK2/CACNA2D1/FLNA/KCNA5/KCNH2/KCNQ1/SNTA1	7
GO:0071496	GO:0071496	cellular response to external stimulus	34/1020	346/18870	0.000575699	0.00663454	0.00485201	AQP1/AQP2/ATP1A2/BAG3/BAK1/BNIP3/CARTPT/CASP5/CYP27B1/DSC2/F11R/FADD/FGF2/FOXA2/IGF1R/IL1B/ITGA2/KANK2/KCNB1/MN1/PDE2A/PENK/PRKAA2/PRKAB2/PRR5/RRAGB/SOX9/SRD5A1/TNC/TNFRSF10B/TNFRSF11A/TRIM24/UPP1/VDR	34
GO:0060541	GO:0060541	respiratory system development	24/1020	214/18870	0.00057714	0.00663647	0.00485342	CEBPA/ABCA3/ADAMTSL2/CTSH/DLG5/FGF2/FOXF1/GATA6/GLI3/HOXA5/LAMA1/LAMA5/LTBP3/MME/MMP12/PHOX2B/SLC7A11/SOX9/THRB/TNC/TNF/VEGFA/YAP1/PLOD3	24
GO:0010720	GO:0010720	positive regulation of cell development	41/1020	444/18870	0.000595379	0.00682478	0.00499114	CD46/CDON/CHODL/DBN1/ELL3/EPHA4/F11R/FADD/FGF2/GJC2/GLI3/HAPLN1/IL1B/IL7/ITPKA/ITPKB/KITLG/MAP1B/MDK/MME/NEFL/NTN1/NTRK2/OBSL1/PDE3A/PDE5A/PF4/PLXNB3/PTN/RND2/ROR2/SEMA7A/SMARCD3/SMO/SPINT1/TNF/TOX/TRIB1/VEGFA/ZBTB16/SKIL	41
GO:2000146	GO:2000146	negative regulation of cell motility	37/1020	388/18870	0.000596137	0.00682478	0.00499114	ANGPT2/ADARB1/ATP1B2/ATP2B4/CARD10/CDH1/CHRD/CLIC4/CORO1C/DLC1/DLG5/DPYSL3/DUSP3/EPHA1/EPHA4/FGF2/GREM1/KANK1/MITF/NDRG4/NGFR/PFN2/PLCB1/PLXNB3/PRKG1/RHOB/RRAS/SEMG1/SEMG2/SPINT2/STARD13/TACSTD2/TNF/TNN/TPM1/TRIB1/VCL	37
GO:0050796	GO:0050796	regulation of insulin secretion	20/1020	165/18870	0.000605877	0.00690454	0.00504946	AACS/CARTPT/CNR1/FOXA2/GNAZ/HNF4A/IL1B/IRS1/ISL1/KCNA5/KCNB1/NNAT/PCK2/PDE8B/PFKFB2/PFKM/PLCB1/SLC25A22/SNAP25/TNF	20
GO:0070141	GO:0070141	response to UV-A	5/1020	14/18870	0.00060708	0.00690454	0.00504946	CCND1/MME/MMP1/MMP3/OPN3	5
GO:0071871	GO:0071871	response to epinephrine	5/1020	14/18870	0.00060708	0.00690454	0.00504946	ATP2B4/KCNQ1/PENK/RYR2/SRD5A1	5
GO:0044282	GO:0044282	small molecule catabolic process	36/1020	375/18870	0.000621391	0.0070519	0.00515724	HAAO/ABHD3/ALDH1B1/ASRGL1/ATP2B4/CNR1/CYP27B1/CYP39A1/CYP4F11/DCXR/DECR1/EHHADH/ENO2/ENTPD7/ESD/FUT4/GALK1/GK/GSTZ1/HK2/HSD17B6/IRS1/MPST/OXCT1/PCK2/PFKFB2/PFKM/PGD/RBKS/SLC27A2/SRD5A3/TST/UPP1/XDH/CSAD/SCARB1	36
GO:0071214	GO:0071214	cellular response to abiotic stimulus	33/1020	334/18870	0.00062645	0.00707848	0.00517667	AQP1/AQP2/ATP1A2/BAG3/BAK1/BNIP3/CASP5/CRYAB/F11R/FADD/FGF2/IGF1R/IL1B/ITGA2/MAPK13/MME/MMP1/MMP3/MYLK/OPN3/PDE2A/PKD2/PRKCD/RGS9/RHOB/SERPINB6/SLC25A23/SLC2A4/SOX9/TNFRSF10B/TSPYL5/YAP1/BAX	33
GO:0104004	GO:0104004	cellular response to environmental stimulus	33/1020	334/18870	0.00062645	0.00707848	0.00517667	AQP1/AQP2/ATP1A2/BAG3/BAK1/BNIP3/CASP5/CRYAB/F11R/FADD/FGF2/IGF1R/IL1B/ITGA2/MAPK13/MME/MMP1/MMP3/MYLK/OPN3/PDE2A/PKD2/PRKCD/RGS9/RHOB/SERPINB6/SLC25A23/SLC2A4/SOX9/TNFRSF10B/TSPYL5/YAP1/BAX	33
GO:0016079	GO:0016079	synaptic vesicle exocytosis	14/1020	96/18870	0.000630891	0.00711323	0.00520208	CASK/CDK5/GRIK5/HTR1B/NLGN1/PFN2/RIMS1/RIMS3/SNAP25/STX3/STXBP1/SV2A/SYT1/SYT11	14
GO:0008064	GO:0008064	regulation of actin polymerization or depolymerization	19/1020	154/18870	0.000659687	0.00736903	0.00538915	ADD3/ACTN2/BAIAP2L2/CAPG/CAPZA1/CDC42EP3/DAAM2/DSTN/FHOD3/HIP1R/KANK1/KANK2/LMOD1/PAK3/PFN2/PRKCD/SH3BP1/SVIL/TMOD1	19
GO:0048791	GO:0048791	calcium ion-regulated exocytosis of neurotransmitter	6/1020	21/18870	0.000661229	0.00736903	0.00538915	RIMS1/RIMS3/SNAP25/STXBP1/SYT1/SYT11	6
GO:0090189	GO:0090189	regulation of branching involved in ureteric bud morphogenesis	6/1020	21/18870	0.000661229	0.00736903	0.00538915	GREM1/SIX2/SMO/SOX9/TACSTD2/VEGFA	6
GO:0099010	GO:0099010	modification of postsynaptic structure	6/1020	21/18870	0.000661229	0.00736903	0.00538915	ITPKA/PFN2/RHOB/SYNPO/WASF1/WASF3	6
GO:2000738	GO:2000738	positive regulation of stem cell differentiation	6/1020	21/18870	0.000661229	0.00736903	0.00538915	FGF2/LTBP3/PTN/SOX9/TACSTD2/TGFB2	6
GO:0015850	GO:0015850	organic hydroxy compound transport	31/1020	308/18870	0.000663481	0.00736903	0.00538915	STARD5/ABCA3/ABCA7/AGTR1/ANXA2/AQP1/AQP2/CARTPT/CAV1/CEACAM1/CLU/CNR1/FURIN/GABBR1/GPM6B/GRAMD1C/HTR1B/KCNB1/KCNQ1/LCAT/LDLR/MAOB/OSBPL1A/OSBPL3/POMC/SLC29A3/SYT1/SYT11/TSKU/VIP/SCARB1	31
GO:0051222	GO:0051222	positive regulation of protein transport	31/1020	308/18870	0.000663481	0.00736903	0.00538915	AACS/ADAM9/APBB1/ATP13A2/BAG3/CAMK1/CD2AP/CDH1/CDK5/CIB1/FLNA/GLI3/IER3IP1/IL1A/IL1B/ISL1/KCNB1/MYOM1/NNAT/PCK2/PFKFB2/PFKM/PLCB1/PRKCD/PRNP/SFN/SMO/SNAP25/TGFB2/TMED10/TNF	31
GO:0006887	GO:0006887	exocytosis	34/1020	349/18870	0.00067104	0.00742133	0.00542741	ANXA2/ATP13A2/CASK/CDK5/CEACAM1/FOXF1/GRIK5/GRP/HTR1B/IL13RA2/KCNB1/NLGN1/PFN2/RAB11FIP1/RAB11FIP2/RAB25/RAB26/RAB33B/RIMS1/RIMS3/S100A10/SCAMP5/SCRN1/SDC1/SNAP25/STX3/STXBP1/STXBP2/SV2A/SYNGR1/SYT1/SYT11/TMED10/VAMP8	34
GO:0045765	GO:0045765	regulation of angiogenesis	34/1020	349/18870	0.00067104	0.00742133	0.00542741	ADM/ANGPT2/ITGA5/ADM2/AKT3/AQP1/ATP2B4/CEACAM1/CTSH/EPHA1/EPHA2/FGF2/FOXC2/GATA6/GREM1/HK2/HOXA5/HSPB1/HSPB6/HTATIP2/IL1A/IL1B/ISL1/MDK/NPR1/PF4/RHOB/RRAS/SEMA3E/TGFB2/THBS4/TNF/TNN/VEGFA	34
GO:0010639	GO:0010639	negative regulation of organelle organization	35/1020	363/18870	0.000679333	0.00749713	0.00548284	ADD3/ARHGAP6/BAK1/BNIP3/CAPG/CAPZA1/CIB1/CLIP3/CLU/DLC1/F11R/FEZ1/FGF13/FHOD3/HIP1R/IER3/KANK1/KANK2/LMOD1/MAP1B/MAP2/MYOC/PFN2/PPIF/PRKCD/SLC25A4/STMN2/STYXL1/SVIL/TACSTD2/TFRC/TMEM14A/TMOD1/YAP1/TBC1D4	35
GO:0048483	GO:0048483	autonomic nervous system development	9/1020	46/18870	0.000685469	0.00754885	0.00552067	ADARB1/GFRA3/HAND2/HOXB2/NAV2/NRP2/PHOX2B/SEMA3A/SEMA3F	9
GO:0030041	GO:0030041	actin filament polymerization	20/1020	167/18870	0.000706901	0.00776846	0.00568127	ADD3/ARHGAP6/BAIAP2L2/CAPG/CAPZA1/CDC42EP3/DAAM2/FHOD3/HIP1R/INF2/KANK1/KANK2/LMOD1/PAK3/PFN2/PRKCD/SVIL/TMOD1/WASF1/WASF3	20
GO:0000302	GO:0000302	response to reactive oxygen species	23/1020	205/18870	0.000739753	0.00811236	0.00593278	ADAM9/AQP1/AREG/BAK1/BNIP3/CRYAB/DDR2/GSTP1/IL1A/KCNA5/MAPK13/MMP3/PKD2/PPIF/PRKCD/RHOB/SDC1/SOD3/TPM1/TRPA1/TRPM2/GCH1/TXN	23
GO:0007632	GO:0007632	visual behavior	10/1020	56/18870	0.0007489	0.00816112	0.00596844	ABCA7/ATP1A2/CDK5/GRIN2A/HMGCR/MEIS2/NDRG4/PDE8B/SLC7A11/TUBA1A	10
GO:0030857	GO:0030857	negative regulation of epithelial cell differentiation	10/1020	56/18870	0.0007489	0.00816112	0.00596844	CAV1/CCND1/FRZB/IL1A/SIX2/SMO/SOX9/VEGFA/XDH/YAP1	10
GO:0031529	GO:0031529	ruffle organization	10/1020	56/18870	0.0007489	0.00816112	0.00596844	CAV1/CORO1C/CSPG4/KANK1/NLGN1/PFN2/SH3BP1/STON1/TACSTD2/TPM1	10
GO:0050679	GO:0050679	positive regulation of epithelial cell proliferation	24/1020	218/18870	0.000752369	0.00818182	0.00598357	AGTR1/AKT3/AREG/CAV2/CCND1/CRNN/FGF2/FGFR1/FZD7/HTR2B/MDK/MMP12/NRP2/PLXNB3/POLD4/PTN/SMO/SOX9/TGFA/THBS4/TNF/VEGFA/VIP/YAP1	24
GO:1904951	GO:1904951	positive regulation of establishment of protein localization	32/1020	324/18870	0.000756283	0.00820725	0.00600217	AACS/ADAM9/APBB1/ATP13A2/BAG3/CAMK1/CD2AP/CDH1/CDK5/CIB1/FLNA/GLI3/IER3IP1/IL1A/IL1B/ISL1/KCNB1/MYOM1/NNAT/PCK2/PFKFB2/PFKM/PLCB1/PRKCD/PRNP/PTP4A3/SFN/SMO/SNAP25/TGFB2/TMED10/TNF	32
GO:0042446	GO:0042446	hormone biosynthetic process	11/1020	66/18870	0.000759902	0.0082123	0.00600586	ADM/ATP1A1/CACNA1H/CYP27B1/DGKQ/HSD17B6/IGF1R/LHCGR/PDE8B/SRD5A1/SRD5A3	11
GO:0061180	GO:0061180	mammary gland epithelium development	11/1020	66/18870	0.000759902	0.0082123	0.00600586	AREG/CCND1/EPHA2/FGF2/FOXF1/HOXA5/IRF6/NTN1/SMO/VDR/BAX	11
GO:0061387	GO:0061387	regulation of extent of cell growth	15/1020	109/18870	0.000765219	0.00825264	0.00603536	CDH1/CDK5/EPHA7/FGF13/MAP1B/MAP2/NTN1/RND2/SEMA3A/SEMA3C/SEMA3E/SEMA3F/SEMA7A/VEGFA/PTPRS	15
GO:0048708	GO:0048708	astrocyte differentiation	13/1020	87/18870	0.000770727	0.00826073	0.00604128	EPHA4/GAP43/IL1B/LAMB2/LAMC3/LDLR/PLP1/ROR2/SMO/SOX9/TNF/TSPAN2/ROR1	13
GO:0071868	GO:0071868	cellular response to monoamine stimulus	13/1020	87/18870	0.000770727	0.00826073	0.00604128	ATP2B4/CAV2/CHRM2/FLNA/GNA14/GNAO1/GNAZ/HTR1B/HTR2B/KCNQ1/RGS4/RYR2/SRD5A1	13
GO:0071870	GO:0071870	cellular response to catecholamine stimulus	13/1020	87/18870	0.000770727	0.00826073	0.00604128	ATP2B4/CAV2/CHRM2/FLNA/GNA14/GNAO1/GNAZ/HTR1B/HTR2B/KCNQ1/RGS4/RYR2/SRD5A1	13
GO:0007219	GO:0007219	Notch signaling pathway	21/1020	181/18870	0.000799977	0.00854179	0.00624683	CEBPA/ANXA4/CD46/CNTN1/DLK1/DTX3/DTX4/FOXC2/KCNA5/KRT19/PLN/PSENEN/PTP4A3/SLC35C1/SORBS2/SOX9/SUSD5/TGFB2/TMEM100/YAP1/ADAM10	21
GO:0006898	GO:0006898	receptor-mediated endocytosis	27/1020	258/18870	0.00080023	0.00854179	0.00624683	ADM/ANGPT1/ANXA2/AP1S1/CAV1/CAV2/CEACAM1/CLU/FCHO1/FNBP1L/GREM1/HIP1R/HTR1B/HTR2B/LDLR/LRP1B/LRP3/PDLIM7/RAMP1/SDC1/SNAP25/SNAP91/STON1/TFRC/VEGFA/VLDLR/WASF1	27
GO:0035850	GO:0035850	epithelial cell differentiation involved in kidney development	9/1020	47/18870	0.000807738	0.0085539	0.00625568	ACTA2/FOXC2/GREM1/LAMB2/SALL1/SIX2/SMO/WWTR1/YAP1	9
GO:0045601	GO:0045601	regulation of endothelial cell differentiation	9/1020	47/18870	0.000807738	0.0085539	0.00625568	CEACAM1/F11R/IL1B/PLCB1/TMEM100/TNF/VCL/VEGFA/XDH	9
GO:0090102	GO:0090102	cochlea development	9/1020	47/18870	0.000807738	0.0085539	0.00625568	DCHS1/EPHA4/FRZB/KCNK2/KCNK3/KCNQ1/SOBP/SOX9/ADAM10	9
GO:0030278	GO:0030278	regulation of ossification	16/1020	121/18870	0.000807932	0.0085539	0.00625568	BMPR1B/CYP27B1/DDR2/FBN2/GPM6B/GREM1/LTBP3/MDK/MGP/PBX1/PTN/SIX2/SMAD6/SOX9/VDR/ZBTB16	16
GO:0030832	GO:0030832	regulation of actin filament length	19/1020	157/18870	0.000836473	0.00883811	0.00646354	ADD3/ACTN2/BAIAP2L2/CAPG/CAPZA1/CDC42EP3/DAAM2/DSTN/FHOD3/HIP1R/KANK1/KANK2/LMOD1/PAK3/PFN2/PRKCD/SH3BP1/SVIL/TMOD1	19
GO:0030534	GO:0030534	adult behavior	18/1020	145/18870	0.000840671	0.00886449	0.00648282	ASIP/ATP1A2/CARTPT/CDK5/CHRNA3/CSTB/EPHA4/FADD/FOXA2/GLRB/NPY/NRXN3/PBX3/SLC7A11/SLITRK5/TMOD1/TUBA1A/UCHL1	18
GO:0006836	GO:0006836	neurotransmitter transport	23/1020	207/18870	0.000845784	0.00890038	0.00650908	ATP1A2/CASK/CDK5/CHRNA3/GPM6B/GRIK5/HTR1B/NLGN1/PFN2/RIMS1/RIMS3/SLC29A1/SLC29A3/SLC38A1/SLC6A12/SNAP25/STX3/STXBP1/STXBP2/SV2A/SYT1/SYT11/TACR2	23
GO:0033627	GO:0033627	cell adhesion mediated by integrin	13/1020	88/18870	0.000860448	0.00892386	0.00652624	ITGA5/ADAM9/CIB1/EPHA2/FERMT1/FOXC2/ITGA1/ITGA2/ITGA6/ITGA7/ITGA9/JAM3/TGFB2	13
GO:0003300	GO:0003300	cardiac muscle hypertrophy	14/1020	99/18870	0.000862402	0.00892386	0.00652624	ATP2B4/G6PD/GATA6/HAND2/HDAC4/HTR2B/MEIS1/P2RX4/PDE5A/PDE9A/PRKG1/RGS4/RYR2/SORBS2	14
GO:0034332	GO:0034332	adherens junction organization	10/1020	57/18870	0.000864954	0.00892386	0.00652624	CDH1/CDH19/DLG5/DSP/EPHA4/FERMT2/JAM3/VCL/VEGFA/ADAM10	10
GO:0061005	GO:0061005	cell differentiation involved in kidney development	10/1020	57/18870	0.000864954	0.00892386	0.00652624	ACTA2/FOXC2/GLI3/GREM1/LAMB2/SALL1/SIX2/SMO/WWTR1/YAP1	10
GO:0038034	GO:0038034	signal transduction in absence of ligand	11/1020	67/18870	0.000865537	0.00892386	0.00652624	BAG3/BAK1/FADD/FGFR1/IL1A/IL1B/IL7/KITLG/PF4/TNF/BAX	11
GO:0097192	GO:0097192	extrinsic apoptotic signaling pathway in absence of ligand	11/1020	67/18870	0.000865537	0.00892386	0.00652624	BAG3/BAK1/FADD/FGFR1/IL1A/IL1B/IL7/KITLG/PF4/TNF/BAX	11
GO:0048485	GO:0048485	sympathetic nervous system development	6/1020	22/18870	0.000867945	0.00892386	0.00652624	GFRA3/HAND2/NRP2/PHOX2B/SEMA3A/SEMA3F	6
GO:0086012	GO:0086012	membrane depolarization during cardiac muscle cell action potential	6/1020	22/18870	0.000867945	0.00892386	0.00652624	ANK2/ATP1A2/CACNA1C/CACNA2D1/CACNB2/SCN3B	6
GO:0050900	GO:0050900	leukocyte migration	37/1020	396/18870	0.000869651	0.00892386	0.00652624	CCL20/CXADR/CXCL1/CXCL2/CXCL3/CXCL5/CXCL6/F11R/FADD/FUT4/GPR15/GREM1/IL1A/IL1B/ITGA1/ITGA2/ITGA6/ITGA7/ITGA9/JAM3/KITLG/LGALS3/MDK/P2RX4/PF4/PF4V1/PLCB1/PTN/ROR2/TGFB2/THBS4/TNF/TNFRSF11A/TRPM2/VEGFA/ADAM10/PPIB	37
GO:0042308	GO:0042308	negative regulation of protein import into nucleus	5/1020	15/18870	0.000870286	0.00892386	0.00652624	ANGPT1/FERMT1/PKIA/PKIG/RAB23	5
GO:0072537	GO:0072537	fibroblast activation	5/1020	15/18870	0.000870286	0.00892386	0.00652624	ACTA2/AKAP12/DDR2/GCLM/RPS6KA1	5
GO:0090030	GO:0090030	regulation of steroid hormone biosynthetic process	5/1020	15/18870	0.000870286	0.00892386	0.00652624	ATP1A1/DGKQ/IGF1R/LHCGR/PDE8B	5
GO:2001028	GO:2001028	positive regulation of endothelial cell chemotaxis	5/1020	15/18870	0.000870286	0.00892386	0.00652624	FGF2/FGFR1/HSPB1/P2RX4/VEGFA	5
GO:0042326	GO:0042326	negative regulation of phosphorylation	32/1020	327/18870	0.000883148	0.00903795	0.00660968	CEBPA/ADARB1/ANGPT1/BAK1/CADM1/CAV1/CDKN1C/CEACAM1/CIB1/CORO1C/DGKQ/DMD/DUSP3/EPHA1/FOXA2/GPRC5A/GSTP1/HSPB1/IL1B/OCLN/PDE4D/PKIA/PKIG/PRKCD/PRNP/SFN/SPRY4/TRIB1/UCHL1/WWTR1/XDH/BAX	32
GO:0090276	GO:0090276	regulation of peptide hormone secretion	22/1020	195/18870	0.000886218	0.00905159	0.00661966	AACS/CARTPT/CNR1/FOXA2/GABBR1/GNAZ/GRP/HNF4A/IL1B/IRS1/ISL1/KCNA5/KCNB1/NNAT/PCK2/PDE8B/PFKFB2/PFKM/PLCB1/SLC25A22/SNAP25/TNF	22
GO:0071295	GO:0071295	cellular response to vitamin	7/1020	30/18870	0.000898565	0.00915973	0.00669874	CYP27B1/KANK2/MN1/PENK/TNC/TRIM24/VDR	7
GO:0048565	GO:0048565	digestive tract development	17/1020	134/18870	0.000906124	0.00921875	0.00674191	C1GALT1/DCHS1/FOXF1/FOXF2/FOXL1/GATA6/GLI3/HOXA5/KCNQ1/NPY/SALL1/SIX2/SMO/SOX9/TGFB2/TNF/YAP1	17
GO:0033002	GO:0033002	muscle cell proliferation	26/1020	247/18870	0.000909535	0.00923541	0.00675409	ANGPT1/CAV2/CNN1/DDR2/FGF2/FOXC2/GATA6/HTR1B/IGF1R/IRAK1/ITGA2/KCNK2/NDRG4/NPPC/NPR1/PRKG1/SIX5/TGFB2/TGFBR3/TNF/TPM1/TRIB1/VIP/VIPR2/YAP1/EREG	26
GO:0046189	GO:0046189	phenol-containing compound biosynthetic process	9/1020	48/18870	0.000947173	0.00958024	0.00700628	DDC/ASIP/HAND2/OPN3/SLC7A11/TGFB2/TRPC1/TYRP1/GCH1	9
GO:0070509	GO:0070509	calcium ion import	9/1020	48/18870	0.000947173	0.00958024	0.00700628	CACNA1H/CACNB2/CASK/CDK5/LGALS3/PKD2/PLN/SEMG1/TRPC4	9
GO:0055017	GO:0055017	cardiac muscle tissue growth	13/1020	89/18870	0.000958765	0.0096787	0.00707828	FGF2/FOXC2/G6PD/GATA6/KCNK2/MEIS1/NDRG4/PRKG1/RGS4/SORBS2/TGFB2/TGFBR3/YAP1	13
GO:0051896	GO:0051896	regulation of phosphatidylinositol 3-kinase/protein kinase B signal transduction	26/1020	248/18870	0.000965244	0.00972525	0.00711232	ANGPT1/CEACAM1/CIB1/CRNN/DDR2/EPHA2/FBXL2/FERMT2/FGF2/FGFR1/GDF15/IGF1R/MYOC/NTRK2/P2RX4/PHLDA3/ROR2/RRAS/SEMA3E/SOX9/TGFB2/TNF/TSPYL5/XDH/ROR1/TXN	26
GO:0034394	GO:0034394	protein localization to cell surface	11/1020	68/18870	0.000983041	0.00988544	0.00722948	ABCA7/ACTN2/ANGPT1/ANK2/FLNA/GPM6B/JAM3/MAP1A/STX3/TNF/VCL	11
GO:0006749	GO:0006749	glutathione metabolic process	10/1020	58/18870	0.000995371	0.00997093	0.007292	ETHE1/G6PD/GCLM/GSR/GSTM3/GSTP1/GSTZ1/IDH1/MGST2/SLC7A11	10
GO:0030042	GO:0030042	actin filament depolymerization	10/1020	58/18870	0.000995371	0.00997093	0.007292	ADD3/ACTN2/CAPG/CAPZA1/DSTN/LMOD1/MICAL2/SH3BP1/SVIL/TMOD1	10
GO:0045446	GO:0045446	endothelial cell differentiation	16/1020	124/18870	0.00105542	0.0105521	0.00771704	BARX1/CEACAM1/CLIC4/F11R/GSTM3/IL1B/PDE2A/PDE4D/PLCB1/TMEM100/TNF/VCL/VEGFA/XDH/PLOD3/PTPRS	16
GO:0007589	GO:0007589	body fluid secretion	13/1020	90/18870	0.00106631	0.0106406	0.00778178	ATP7B/AQP1/CAV1/CCND1/CYBA/HK2/NPR1/SLC29A1/VAMP8/VDR/VEGFA/VIP/XDH	13
GO:0002791	GO:0002791	regulation of peptide secretion	22/1020	198/18870	0.00108489	0.0108053	0.00790218	AACS/CARTPT/CNR1/FOXA2/GABBR1/GNAZ/GRP/HNF4A/IL1B/IRS1/ISL1/KCNA5/KCNB1/NNAT/PCK2/PDE8B/PFKFB2/PFKM/PLCB1/SLC25A22/SNAP25/TNF	22
GO:0061028	GO:0061028	establishment of endothelial barrier	9/1020	49/18870	0.00110551	0.0109549	0.00801162	F11R/IL1B/PDE2A/PDE4D/PLCB1/TNF/VCL/VEGFA/PTPRS	9
GO:2001259	GO:2001259	positive regulation of cation channel activity	9/1020	49/18870	0.00110551	0.0109549	0.00801162	ACTN2/ANK2/CACNA2D1/CACNB2/CASQ1/FGF13/JPH2/PKD2/STAC	9
GO:0090596	GO:0090596	sensory organ morphogenesis	28/1020	277/18870	0.00110622	0.0109549	0.00801162	AQP1/BAK1/CDON/EPHA2/FBN2/FGF2/FOXF2/FRZB/GLI3/HOXA2/INSIG1/KCNQ1/KCNQ4/LRIG1/MEIS1/MYO6/MYO7A/NTN1/NTRK2/PLS1/SIX2/SOBP/SOX9/THRB/TSKU/USH1C/VEGFA/BAX	28
GO:0046835	GO:0046835	carbohydrate phosphorylation	6/1020	23/18870	0.00112107	0.011039	0.00807311	GALK1/HK2/PFKFB2/PFKFB4/PFKM/RBKS	6
GO:1905709	GO:1905709	negative regulation of membrane permeability	6/1020	23/18870	0.00112107	0.011039	0.00807311	BAK1/BNIP3/HK2/IER3/SLC25A4/TMEM14A	6
GO:2000193	GO:2000193	positive regulation of fatty acid transport	6/1020	23/18870	0.00112107	0.011039	0.00807311	ACSL5/FABP3/IL1A/IL1B/P2RX4/TNFRSF11A	6
GO:0043616	GO:0043616	keratinocyte proliferation	10/1020	59/18870	0.00114145	0.0112185	0.0082044	AREG/CASK/CRNN/FERMT1/IRF6/MDK/SFN/VDR/YAP1/EREG	10
GO:1904375	GO:1904375	regulation of protein localization to cell periphery	17/1020	137/18870	0.00116271	0.0114059	0.00834146	ATP2B4/CDK5/CIB1/CLIP3/EPHA2/GNAI1/GPC4/LGALS3/PLS1/PRNP/RAB11FIP2/SORBS1/STAC/STX3/TNF/VAMP8/ADAM10	17
GO:0010958	GO:0010958	regulation of amino acid import across plasma membrane	5/1020	16/18870	0.00120988	0.0117361	0.0085829	ARL6IP1/ATP1A2/RGS4/SLC38A1/TNF	5
GO:0021783	GO:0021783	preganglionic parasympathetic fiber development	5/1020	16/18870	0.00120988	0.0117361	0.0085829	ADARB1/HOXB2/NAV2/NRP2/SEMA3F	5
GO:0051956	GO:0051956	negative regulation of amino acid transport	5/1020	16/18870	0.00120988	0.0117361	0.0085829	GABBR1/HTR1B/PRKG1/RGS4/TNF	5
GO:1903789	GO:1903789	regulation of amino acid transmembrane transport	5/1020	16/18870	0.00120988	0.0117361	0.0085829	ARL6IP1/ATP1A2/RGS4/SLC38A1/TNF	5
GO:2000345	GO:2000345	regulation of hepatocyte proliferation	5/1020	16/18870	0.00120988	0.0117361	0.0085829	CEACAM1/LIMS2/MDK/PTN/TNF	5
GO:2001212	GO:2001212	regulation of vasculogenesis	5/1020	16/18870	0.00120988	0.0117361	0.0085829	ADM/CEACAM1/RRAS/TMEM100/XDH	5
GO:0098742	GO:0098742	cell-cell adhesion via plasma-membrane adhesion molecules	28/1020	279/18870	0.00123378	0.0119456	0.00873612	CEACAM6/ITGA5/CADM1/CADM3/CD164/CDH1/CDH19/CEACAM1/CEACAM5/CEACAM8/CLDN7/CXADR/DCHS1/DSC2/DSG2/GPC4/MPZ/MYOT/NLGN1/PALLD/PCDH1/PCDH7/PCDH9/PCDHB12/PLXNB3/SPARCL1/TGFB2/PTPRS	28
GO:0090087	GO:0090087	regulation of peptide transport	22/1020	200/18870	0.00123765	0.0119609	0.00874732	AACS/CARTPT/CNR1/FOXA2/GABBR1/GNAZ/GRP/HNF4A/IL1B/IRS1/ISL1/KCNA5/KCNB1/NNAT/PCK2/PDE8B/PFKFB2/PFKM/PLCB1/SLC25A22/SNAP25/TNF	22
GO:0032496	GO:0032496	response to lipopolysaccharide	33/1020	348/18870	0.00126125	0.0121664	0.00889761	ADM/ADAM9/AKAP12/C2/CASP7/CNR1/CXCL1/CXCL2/CXCL3/CXCL5/CXCL6/CYP27B1/GSTP1/IL1A/IL1B/IRAK1/LDOC1/MAOB/MGST2/MMP3/PCK2/PENK/PF4/PF4V1/SHPK/SLPI/SMAD6/TICAM1/TNF/TNFRSF11A/TRIB1/GCH1/SCARB1	33
GO:0009408	GO:0009408	response to heat	14/1020	103/18870	0.00127905	0.0123153	0.00900648	BAG3/CASQ1/CRNN/CRYAB/HSPA2/HSPB1/HSPB2/HSPB6/IL1A/IRAK1/PSIP1/STAC/TRPM2/IER5	14
GO:0008347	GO:0008347	glial cell migration	10/1020	60/18870	0.00130458	0.0125141	0.00915187	ATP1B2/CDK5/CSPG4/EPHA4/GLI3/NTN1/P2RX4/RRAS/SYNE2/TGFB2	10
GO:1902305	GO:1902305	regulation of sodium ion transmembrane transport	10/1020	60/18870	0.00130458	0.0125141	0.00915187	ATP1A2/ATP1B2/ATP2B4/DMD/FGF13/FXYD1/FXYD6/GRP/SCN3B/SNTA1	10
GO:0003151	GO:0003151	outflow tract morphogenesis	12/1020	81/18870	0.00130931	0.0125141	0.00915187	FOXC2/GATA6/HAND2/ILK/ISL1/NRP2/PARVA/SEMA3C/SMAD6/TGFB2/TGFBR3/VEGFA	12
GO:0006970	GO:0006970	response to osmotic stress	12/1020	81/18870	0.00130931	0.0125141	0.00915187	AQP1/ITGA2/KCNMA1/MAP7/MAPK13/MYLK/PKD2/SERPINB6/SLC25A23/SLC2A4/TNF/BAX	12
GO:0048167	GO:0048167	regulation of synaptic plasticity	23/1020	214/18870	0.00132711	0.0126611	0.00925935	CDK5/DBN1/EPHA4/GRIN2A/HMGCR/ITPKA/ITPR3/KCNB1/MAP1A/MAP1B/MME/NTRK2/PDE9A/PRNP/PTN/RIMS1/RIMS3/SLC38A1/SLC8A2/SNAP25/STX3/STXBP1/SYNGR1	23
GO:0051261	GO:0051261	protein depolymerization	15/1020	115/18870	0.00133726	0.0127345	0.00931305	ADD3/ACTN2/CAPG/CAPZA1/CIB1/DSTN/FGF13/LMOD1/MAP1A/MAP1B/MICAL2/SH3BP1/STMN2/SVIL/TMOD1	15
GO:0010765	GO:0010765	positive regulation of sodium ion transport	7/1020	32/18870	0.00135184	0.0128499	0.00939747	ATP1B2/CNTN1/DMD/FGF13/FXYD1/PRSS8/SCN3B	7
GO:0010634	GO:0010634	positive regulation of epithelial cell migration	20/1020	176/18870	0.00136168	0.0129102	0.00944155	ADAM9/AKT3/ANGPT1/CIB1/CTSH/FGF2/FGFR1/FOXC2/HDAC9/HSPB1/ITGA2/NRP2/P2RX4/RAB25/RHOB/RRAS/SOX9/TGFB2/VEGFA/SCARB1	20
GO:0003206	GO:0003206	cardiac chamber morphogenesis	16/1020	127/18870	0.00136427	0.0129102	0.00944155	DSP/FOXC2/FOXF1/GATA6/HAND2/ISL1/NRP2/PARVA/RYR2/SEMA3C/SMAD6/SMARCD3/SMO/TGFB2/TGFBR3/TPM1	16
GO:0021561	GO:0021561	facial nerve development	4/1020	10/18870	0.00137058	0.0129102	0.00944155	ADARB1/HOXB2/NRP2/SEMA3F	4
GO:0021610	GO:0021610	facial nerve morphogenesis	4/1020	10/18870	0.00137058	0.0129102	0.00944155	ADARB1/HOXB2/NRP2/SEMA3F	4
GO:0150172	GO:0150172	regulation of phosphatidylcholine metabolic process	4/1020	10/18870	0.00137058	0.0129102	0.00944155	ABCA3/FABP3/LDLR/SCARB1	4
GO:0072210	GO:0072210	metanephric nephron development	8/1020	41/18870	0.00137561	0.0129343	0.00945915	AQP1/GREM1/LAMB2/PKD2/SALL1/SIX2/SMO/SOX9	8
GO:0046890	GO:0046890	regulation of lipid biosynthetic process	21/1020	189/18870	0.00139236	0.0130681	0.00955702	ADM/ABCA3/ATP1A1/CEACAM1/CYP27B1/DGKQ/FABP3/HTR2B/IDH1/IGF1R/IL1A/IL1B/INSIG1/LDLR/LHCGR/PDE8B/PRKCD/PRKG1/SORBS1/TNF/SCARB1	21
GO:0007163	GO:0007163	establishment or maintenance of cell polarity	24/1020	228/18870	0.00140513	0.01315	0.00961691	AMOTL2/AQP1/CAP2/CLIC4/DLG5/DST/FERMT1/FEZ1/FGF13/FOXF1/IGF1R/ILK/JAM3/KANK1/LAMA1/MAP1B/MAP7/PARVA/PDLIM1/RAB11FIP2/SH3BP1/SPINT2/UST/WWC1	24
GO:1905477	GO:1905477	positive regulation of protein localization to membrane	14/1020	104/18870	0.00140613	0.01315	0.00961691	ATP2B4/CDK5/CIB1/CLIP3/EPHA2/KCNB1/LGALS3/PLS1/PRNP/RAB11FIP2/SORBS1/STAC/STX3/TNF	14
GO:0003208	GO:0003208	cardiac ventricle morphogenesis	11/1020	71/18870	0.00141699	0.0132278	0.00967384	DSP/FOXC2/FOXF1/HAND2/ISL1/RYR2/SEMA3C/SMARCD3/TGFB2/TGFBR3/TPM1	11
GO:0045822	GO:0045822	negative regulation of heart contraction	6/1020	24/18870	0.0014271	0.0132509	0.00969073	ATP1A1/ATP1A2/PDE4D/PDE5A/PLN/TNF	6
GO:0046716	GO:0046716	muscle cell cellular homeostasis	6/1020	24/18870	0.0014271	0.0132509	0.00969073	BAG3/CAV1/DMD/PFKM/PLN/CHRNA1	6
GO:0072273	GO:0072273	metanephric nephron morphogenesis	6/1020	24/18870	0.0014271	0.0132509	0.00969073	GREM1/PKD2/SALL1/SIX2/SMO/SOX9	6
GO:1900182	GO:1900182	positive regulation of protein localization to nucleus	13/1020	93/18870	0.0014511	0.0134498	0.0098362	BAG3/CARD10/CD2AP/CDH1/FERMT2/FLNA/GLI3/NGFR/PRKCD/SMO/TFRC/WWTR1/YAP1	13
GO:1905710	GO:1905710	positive regulation of membrane permeability	9/1020	51/18870	0.00148629	0.0137515	0.0100568	BAK1/BNIP3/HIP1R/IER3/JAM3/PPIF/SLC25A4/TMEM14A/BAX	9
GO:0120032	GO:0120032	regulation of plasma membrane bounded cell projection assembly	22/1020	203/18870	0.00150127	0.0138654	0.0101402	CAV1/CDC42EP3/CORO1C/DAAM2/DPYSL3/DZIP1/EPHA2/FNBP1L/GAP43/GPM6A/KANK1/NLGN1/OCLN/PFN2/PLEK2/PLXNB3/PRKCD/RAB11FIP3/SYNE2/TACSTD2/TRPM2/YAP1	22
GO:0045927	GO:0045927	positive regulation of growth	26/1020	256/18870	0.00152789	0.0140863	0.0103017	CIB1/FGF2/GATA6/IL7/LGI1/MAP1B/NTN1/PLCB1/PLS1/PRR5/PRSS2/RIMS1/RND2/RPS6KA1/SEMA7A/SFN/SMO/SOX15/SYT1/TGFB2/TGFBR3/VEGFA/WFS1/YAP1/ADAM10/PPIB	26
GO:2001234	GO:2001234	negative regulation of apoptotic signaling pathway	25/1020	243/18870	0.00155886	0.0143465	0.0104919	BAK1/CLU/ELL3/GCLM/GSTP1/HSPB1/HYOU1/IER3/IL1A/IL1B/IL7/ITGA6/IVNS1ABP/LGALS3/NME5/PF4/PLAUR/PPIF/PYCR1/SLC25A4/TMEM14A/TNF/WFS1/YAP1/BAX	25
GO:0031099	GO:0031099	regeneration	21/1020	191/18870	0.0015887	0.0145953	0.0106739	ADM/ANGPT2/BAK1/CCND1/EPHA4/FLNA/FZD7/GAP43/IGF1R/LAMB2/MAP1B/MDK/NEFL/PTN/SGCA/SOX15/TGFBR3/TNC/TNF/YAP1/PTPRS	21
GO:0032411	GO:0032411	positive regulation of transporter activity	13/1020	94/18870	0.0016025	0.0146961	0.0107477	ACTN2/ANK2/ATP1B2/CACNA2D1/CACNB2/CASQ1/DMD/FGF13/JPH2/PKD2/PRKCD/RYR2/STAC	13
GO:0051224	GO:0051224	negative regulation of protein transport	16/1020	129/18870	0.00160989	0.0147137	0.0107605	ANGPT1/CDK5/FERMT1/GNAZ/HMGCR/IL1B/INSIG1/IRS1/KCNB1/PDE8B/PKIA/PKIG/RAB11FIP1/RAB11FIP3/RAB23/TXN	16
GO:0007595	GO:0007595	lactation	8/1020	42/18870	0.00162003	0.0147137	0.0107605	ATP7B/CAV1/CCND1/HK2/SLC29A1/VDR/VEGFA/XDH	8
GO:0071634	GO:0071634	regulation of transforming growth factor beta production	8/1020	42/18870	0.00162003	0.0147137	0.0107605	CD2AP/CD46/FERMT1/FURIN/GATA6/LTBP1/TGFB2/TSKU	8
GO:1900026	GO:1900026	positive regulation of substrate adhesion-dependent cell spreading	8/1020	42/18870	0.00162003	0.0147137	0.0107605	CIB1/FERMT2/FLNA/ILK/LIMS2/MDK/MYOC/S100A10	8
GO:0003382	GO:0003382	epithelial cell morphogenesis	7/1020	33/18870	0.00163683	0.0147137	0.0107605	CLIC4/FLNB/PALLD/RAB25/SPINT2/ST14/PLOD3	7
GO:0019934	GO:0019934	cGMP-mediated signaling	7/1020	33/18870	0.00163683	0.0147137	0.0107605	AQP1/HTR2B/NPPC/NPR1/PDE2A/PDE3A/PRKG1	7
GO:0048566	GO:0048566	embryonic digestive tract development	7/1020	33/18870	0.00163683	0.0147137	0.0107605	FOXF1/FOXF2/GLI3/SALL1/SIX2/TGFB2/TNF	7
GO:0031649	GO:0031649	heat generation	5/1020	17/18870	0.0016383	0.0147137	0.0107605	CNR1/IL1A/IL1B/TNF/TNFRSF11A	5
GO:0046068	GO:0046068	cGMP metabolic process	5/1020	17/18870	0.0016383	0.0147137	0.0107605	NPPC/NPR1/PDE2A/PDE5A/PDE9A	5
GO:0060644	GO:0060644	mammary gland epithelial cell differentiation	5/1020	17/18870	0.0016383	0.0147137	0.0107605	FGF2/FOXF1/HOXA5/IRF6/SMO	5
GO:0061548	GO:0061548	ganglion development	5/1020	17/18870	0.0016383	0.0147137	0.0107605	NRP2/PHOX2B/RGS4/SEMA3A/SEMA3F	5
GO:0072077	GO:0072077	renal vesicle morphogenesis	5/1020	17/18870	0.0016383	0.0147137	0.0107605	GREM1/SALL1/SIX2/SMO/SOX9	5
GO:0032409	GO:0032409	regulation of transporter activity	27/1020	271/18870	0.00166037	0.0148862	0.0108867	ACTN2/ANK2/ATP1A2/ATP1B2/CACNA2D1/CACNB2/CASQ1/CASQ2/CAV1/DMD/FGF13/FHL1/FXYD1/FXYD6/GRP/JPH2/KCNG1/NLGN1/PDE4D/PKD2/PLN/PPIF/PRKCD/PRNP/RYR2/SCN3B/STAC	27
GO:0006469	GO:0006469	negative regulation of protein kinase activity	20/1020	179/18870	0.00167211	0.01494	0.010926	CEBPA/ADARB1/CAV1/CDKN1C/CEACAM1/CORO1C/DUSP3/EPHA1/GPRC5A/GSTP1/HSPB1/IL1B/PKIA/PKIG/PRKCD/SFN/SPRY4/TRIB1/UCHL1/WWTR1	20
GO:1990138	GO:1990138	neuron projection extension	20/1020	179/18870	0.00167211	0.01494	0.010926	CDH1/CDK5/LAMB2/MAP1B/MAP2/NRN1/NRP2/NTN1/RIMS1/SEMA3A/SEMA3C/SEMA3E/SEMA3F/SEMA7A/SYT1/TNN/VCL/VEGFA/WASF1/PTPRS	20
GO:0071466	GO:0071466	cellular response to xenobiotic stimulus	21/1020	192/18870	0.00169541	0.0151223	0.0110593	BCHE/CBR3/CYP2J2/GSTM3/GSTP1/HNF4A/HTR1B/IL1B/KCNH2/KCNQ1/NAT1/POR/PPP1R12A/PRKAA2/PRNP/SLC29A1/SLC29A3/SMOX/TFRC/TPMT/UCHL1	21
GO:0060491	GO:0060491	regulation of cell projection assembly	22/1020	205/18870	0.00170251	0.0151596	0.0110866	CAV1/CDC42EP3/CORO1C/DAAM2/DPYSL3/DZIP1/EPHA2/FNBP1L/GAP43/GPM6A/KANK1/NLGN1/OCLN/PFN2/PLEK2/PLXNB3/PRKCD/RAB11FIP3/SYNE2/TACSTD2/TRPM2/YAP1	22
GO:0006959	GO:0006959	humoral immune response	26/1020	258/18870	0.00170627	0.0151671	0.0110921	C2/C4BPA/C8A/C8G/CD46/CFB/CLU/CXCL1/CXCL2/CXCL3/CXCL5/CXCL6/DEFB1/FCN3/GATA6/IL1B/IL7/PF4/PF4V1/PI3/PRSS2/PRSS3/SEMG1/SEMG2/SLPI/TNF	26
GO:0007528	GO:0007528	neuromuscular junction development	9/1020	52/18870	0.00171269	0.0151983	0.0111149	CACNB2/CNTNAP1/COL4A5/COLQ/LAMB2/PDZRN3/SNTA1/TNC/CHRNA1	9
GO:0043500	GO:0043500	muscle adaptation	15/1020	118/18870	0.00173701	0.0153879	0.0112536	ACTA1/ATP2B4/CASQ1/CYBA/G6PD/GATA6/HAND2/HDAC4/IL1B/MYOC/P2RX4/PDE5A/PDE9A/RGS4/SGCA	15
GO:0043523	GO:0043523	regulation of neuron apoptotic process	24/1020	232/18870	0.00177816	0.0156959	0.0114788	ANGPT1/ATP13A2/CCND1/CDK5/CLU/EPHA7/G6PD/GCLM/HYOU1/ISL1/ITGA1/KCNB1/MDK/NEFL/NPPC/NTRK2/PRNP/PYCR1/SEMA3E/STXBP1/TGFB2/TNF/WFS1/BAX	24
GO:0006809	GO:0006809	nitric oxide biosynthetic process	11/1020	73/18870	0.00178528	0.0156959	0.0114788	ASL/ATP2B4/CAV1/CLU/GCHFR/IL1B/P2RX4/PKD2/TICAM1/TNF/GCH1	11
GO:0010623	GO:0010623	programmed cell death involved in cell development	6/1020	25/18870	0.00179287	0.0156959	0.0114788	FGF2/IL1A/IL1B/KITLG/TEX11/BAX	6
GO:0072243	GO:0072243	metanephric nephron epithelium development	6/1020	25/18870	0.00179287	0.0156959	0.0114788	AQP1/LAMB2/PKD2/SOX9/WWTR1/YAP1	6
GO:0090200	GO:0090200	positive regulation of release of cytochrome c from mitochondria	6/1020	25/18870	0.00179287	0.0156959	0.0114788	BAK1/BIK/BNIP3/MLLT11/PLAUR/BAX	6
GO:1903523	GO:1903523	negative regulation of blood circulation	6/1020	25/18870	0.00179287	0.0156959	0.0114788	ATP1A1/ATP1A2/PDE4D/PDE5A/PLN/TNF	6
GO:2000178	GO:2000178	negative regulation of neural precursor cell proliferation	6/1020	25/18870	0.00179287	0.0156959	0.0114788	ILK/LIMS2/PDE9A/PTN/SPINT1/SPINT2	6
GO:0033673	GO:0033673	negative regulation of kinase activity	21/1020	193/18870	0.00180816	0.0158032	0.0115573	CEBPA/ADARB1/CAV1/CDKN1C/CEACAM1/CORO1C/DUSP3/EPHA1/FOXA2/GPRC5A/GSTP1/HSPB1/IL1B/PKIA/PKIG/PRKCD/SFN/SPRY4/TRIB1/UCHL1/WWTR1	21
GO:0010721	GO:0010721	negative regulation of cell development	28/1020	287/18870	0.00187984	0.0164022	0.0119953	CEBPA/FSTL3/CARTPT/CDH1/CDK5/CEACAM1/DAAM2/EPHA7/FGF13/FRZB/GLI3/IL1A/IL1B/LDLR/MAP2/MDK/NPPC/NTN1/PTN/SEMA3A/SEMA3C/SEMA3E/SEMA3F/SEMA7A/TNF/TRIB1/VEGFA/PTPRS	28
GO:0060443	GO:0060443	mammary gland morphogenesis	8/1020	43/18870	0.00189757	0.0165016	0.012068	AREG/CAV1/ELF3/EPHA2/GLI3/NTN1/VDR/BAX	8
GO:0090317	GO:0090317	negative regulation of intracellular protein transport	8/1020	43/18870	0.00189757	0.0165016	0.012068	ANGPT1/CDK5/FERMT1/INSIG1/PKIA/PKIG/RAB23/TXN	8
GO:0043534	GO:0043534	blood vessel endothelial cell migration	20/1020	181/18870	0.00191086	0.0165894	0.0121323	ANGPT2/AKT3/ANGPT1/ATP2B4/CARD10/CIB1/EPHA2/EPHB4/FGF2/FGFR1/FOXC2/GREM1/HDAC9/HSPB1/P2RX4/SH3BP1/STARD13/TNF/VEGFA/SCARB1	20
GO:0030834	GO:0030834	regulation of actin filament depolymerization	9/1020	53/18870	0.00196588	0.0169307	0.0123819	ADD3/ACTN2/CAPG/CAPZA1/DSTN/LMOD1/SH3BP1/SVIL/TMOD1	9
GO:0032330	GO:0032330	regulation of chondrocyte differentiation	9/1020	53/18870	0.00196588	0.0169307	0.0123819	BMPR1B/GLI3/GREM1/LTBP3/MDK/SIX2/SOX9/TRPS1/ZBTB16	9
GO:1904645	GO:1904645	response to amyloid-beta	9/1020	53/18870	0.00196588	0.0169307	0.0123819	CACNA2D1/CDK5/EPHA4/IGF1R/MMP12/MMP3/NGFR/PRNP/TNF	9
GO:0046825	GO:0046825	regulation of protein export from nucleus	7/1020	34/18870	0.00196642	0.0169307	0.0123819	BAG3/CAMK1/CDK5/FRAT2/IL1B/SFN/TXN	7
GO:0090075	GO:0090075	relaxation of muscle	7/1020	34/18870	0.00196642	0.0169307	0.0123819	ATP1A1/ATP1A2/P2RX4/PDE4D/PDE5A/PLN/PRKG1	7
GO:0008306	GO:0008306	associative learning	12/1020	85/18870	0.00199947	0.0171586	0.0125485	ABCA7/ATP1A2/CDK5/GRIN2A/HMGCR/MAP1A/MEIS2/NDRG4/PDE8B/SLC7A11/SNAP25/TUBA1A	12
GO:0032414	GO:0032414	positive regulation of ion transmembrane transporter activity	12/1020	85/18870	0.00199947	0.0171586	0.0125485	ACTN2/ANK2/ATP1B2/CACNA2D1/CACNB2/CASQ1/DMD/FGF13/JPH2/PKD2/RYR2/STAC	12
GO:0007269	GO:0007269	neurotransmitter secretion	17/1020	144/18870	0.00200939	0.0171589	0.0125487	CASK/CDK5/CHRNA3/GRIK5/HTR1B/NLGN1/PFN2/RIMS1/RIMS3/SNAP25/STX3/STXBP1/STXBP2/SV2A/SYT1/SYT11/TACR2	17
GO:0050714	GO:0050714	positive regulation of protein secretion	17/1020	144/18870	0.00200939	0.0171589	0.0125487	AACS/ADAM9/APBB1/ATP13A2/CD2AP/IER3IP1/IL1A/ISL1/MYOM1/NNAT/PCK2/PFKFB2/PFKM/PLCB1/SNAP25/TGFB2/TMED10	17
GO:0099643	GO:0099643	signal release from synapse	17/1020	144/18870	0.00200939	0.0171589	0.0125487	CASK/CDK5/CHRNA3/GRIK5/HTR1B/NLGN1/PFN2/RIMS1/RIMS3/SNAP25/STX3/STXBP1/STXBP2/SV2A/SYT1/SYT11/TACR2	17
GO:1903076	GO:1903076	regulation of protein localization to plasma membrane	14/1020	108/18870	0.0020247	0.0172613	0.0126237	ATP2B4/CDK5/CIB1/CLIP3/EPHA2/LGALS3/PLS1/PRNP/RAB11FIP2/SORBS1/STAC/STX3/TNF/VAMP8	14
GO:0000050	GO:0000050	urea cycle	4/1020	11/18870	0.00206202	0.0172757	0.0126341	AGMAT/CEBPA/ASL/SLC25A15	4
GO:0003337	GO:0003337	mesenchymal to epithelial transition involved in metanephros morphogenesis	4/1020	11/18870	0.00206202	0.0172757	0.0126341	GREM1/SALL1/SIX2/SMO	4
GO:0010248	GO:0010248	establishment or maintenance of transmembrane electrochemical gradient	4/1020	11/18870	0.00206202	0.0172757	0.0126341	ATP1A1/ATP1A2/BAK1/BAX	4
GO:0071492	GO:0071492	cellular response to UV-A	4/1020	11/18870	0.00206202	0.0172757	0.0126341	MME/MMP1/MMP3/OPN3	4
GO:0071872	GO:0071872	cellular response to epinephrine stimulus	4/1020	11/18870	0.00206202	0.0172757	0.0126341	ATP2B4/KCNQ1/RYR2/SRD5A1	4
GO:0086016	GO:0086016	AV node cell action potential	4/1020	11/18870	0.00206202	0.0172757	0.0126341	CACNA1C/CACNB2/CXADR/RYR2	4
GO:0086027	GO:0086027	AV node cell to bundle of His cell signaling	4/1020	11/18870	0.00206202	0.0172757	0.0126341	CACNA1C/CACNB2/CXADR/RYR2	4
GO:0098885	GO:0098885	modification of postsynaptic actin cytoskeleton	4/1020	11/18870	0.00206202	0.0172757	0.0126341	ITPKA/PFN2/WASF1/WASF3	4
GO:0099624	GO:0099624	atrial cardiac muscle cell membrane repolarization	4/1020	11/18870	0.00206202	0.0172757	0.0126341	FLNA/KCNA5/KCNN2/KCNQ1	4
GO:2000169	GO:2000169	regulation of peptidyl-cysteine S-nitrosylation	4/1020	11/18870	0.00206202	0.0172757	0.0126341	ATP2B4/DMD/SNTA1/TXN	4
GO:0006814	GO:0006814	sodium ion transport	25/1020	248/18870	0.00206287	0.0172757	0.0126341	ATP1A1/ATP1A2/ATP1B2/ATP2B4/CNNM4/CNTN1/DMD/DMPK/FGF13/FXYD1/FXYD6/GRP/KCNQ1/P2RX4/PKD2/PRSS8/SCN3B/SCN7A/SLC38A1/SLC6A12/SLC6A14/SLC8A2/SLC9A7/SNTA1/TRPM2	25
GO:0030336	GO:0030336	negative regulation of cell migration	34/1020	373/18870	0.00208071	0.0173972	0.012723	ANGPT2/ADARB1/ATP1B2/ATP2B4/CARD10/CDH1/CHRD/CLIC4/CORO1C/DLC1/DLG5/DPYSL3/DUSP3/EPHA1/EPHA4/FGF2/GREM1/KANK1/MITF/NDRG4/NGFR/PFN2/PLCB1/PLXNB3/PRKG1/RHOB/RRAS/STARD13/TACSTD2/TNF/TNN/TPM1/TRIB1/VCL	34
GO:0007043	GO:0007043	cell-cell junction assembly	18/1020	157/18870	0.00209376	0.0174782	0.0127823	ANK2/CAV1/CDH1/CDH19/CLDN7/CNTNAP1/DLG5/EPHA2/F11R/GJC1/IL1B/JAM3/MPDZ/OCLN/TLN1/TNF/UGT8/VCL	18
GO:0060419	GO:0060419	heart growth	13/1020	97/18870	0.00213706	0.0177826	0.0130049	FGF2/FOXC2/G6PD/GATA6/KCNK2/MEIS1/NDRG4/PRKG1/RGS4/SORBS2/TGFB2/TGFBR3/YAP1	13
GO:1903035	GO:1903035	negative regulation of response to wounding	13/1020	97/18870	0.00213706	0.0177826	0.0130049	ANXA2/CASK/CEACAM1/EPHA4/FGF2/MDK/PLAUR/PRKCD/PRKG1/SERPINB2/TNF/WFDC1/PTPRS	13
GO:0046165	GO:0046165	alcohol biosynthetic process	17/1020	145/18870	0.00216461	0.017872	0.0130702	CACNA1H/CYP27B1/DGKQ/EBP/FGF2/G6PD/HMGCR/IDI1/INSIG1/ITPKA/ITPKB/LHCGR/PCK2/PRKAA2/PRKG1/SRD5A3/GCH1	17
GO:0010522	GO:0010522	regulation of calcium ion transport into cytosol	5/1020	18/18870	0.00216838	0.017872	0.0130702	BAK1/CAV1/LHCGR/P2RX4/BAX	5
GO:0035234	GO:0035234	ectopic germ cell programmed cell death	5/1020	18/18870	0.00216838	0.017872	0.0130702	IL1A/IL1B/KITLG/TEX11/BAX	5
GO:0038128	GO:0038128	ERBB2 signaling pathway	5/1020	18/18870	0.00216838	0.017872	0.0130702	AREG/BTC/MYOC/TGFA/EREG	5
GO:0072087	GO:0072087	renal vesicle development	5/1020	18/18870	0.00216838	0.017872	0.0130702	GREM1/SALL1/SIX2/SMO/SOX9	5
GO:2000811	GO:2000811	negative regulation of anoikis	5/1020	18/18870	0.00216838	0.017872	0.0130702	CEACAM6/ITGA5/CAV1/CEACAM5/NTRK2	5
GO:0043268	GO:0043268	positive regulation of potassium ion transport	8/1020	44/18870	0.00221126	0.0180714	0.013216	ACTN2/ANK2/ATP1B2/FHL1/FLNA/KCNH2/KCNMB1/KCNQ1	8
GO:0032370	GO:0032370	positive regulation of lipid transport	12/1020	86/18870	0.00221198	0.0180714	0.013216	ACSL5/ATP8A1/ABCA3/ABCA7/ANXA2/CAV1/FABP3/IL1A/IL1B/P2RX4/PRKCD/TNFRSF11A	12
GO:0033273	GO:0033273	response to vitamin	12/1020	86/18870	0.00221198	0.0180714	0.013216	BCHE/CYP27B1/IGF1R/IL1A/ITGA2/KANK2/MAP1B/MN1/PENK/TNC/TRIM24/VDR	12
GO:2000243	GO:2000243	positive regulation of reproductive process	12/1020	86/18870	0.00221198	0.0180714	0.013216	ACVR1B/CACNA1H/CIB1/DEFB1/PDE3A/PDE5A/PLCB1/SOX9/TACR2/VEGFA/VIP/BAX	12
GO:0030168	GO:0030168	platelet activation	16/1020	133/18870	0.00221339	0.0180714	0.013216	CEACAM1/CSRP1/DGKG/DGKQ/F11R/FLNA/HSPB1/ILK/MYL9/PF4/PRKCD/PRKG1/SLC7A11/STXBP1/TLN1/VCL	16
GO:1904950	GO:1904950	negative regulation of establishment of protein localization	16/1020	133/18870	0.00221339	0.0180714	0.013216	ANGPT1/CDK5/FERMT1/GNAZ/HMGCR/IL1B/INSIG1/IRS1/KCNB1/PDE8B/PKIA/PKIG/RAB11FIP1/RAB11FIP3/RAB23/TXN	16
GO:0022038	GO:0022038	corpus callosum development	6/1020	26/18870	0.00222548	0.0181061	0.0132414	CDK5/CORO1C/KCNA1/PRDM8/TSKU/PTPRS	6
GO:0031579	GO:0031579	membrane raft organization	6/1020	26/18870	0.00222548	0.0181061	0.0132414	ABCA7/ANXA2/CAV1/CAV2/LRCH4/S100A10	6
GO:0090559	GO:0090559	regulation of membrane permeability	11/1020	75/18870	0.00222807	0.0181061	0.0132414	BAK1/BNIP3/F11R/HIP1R/HK2/IER3/JAM3/PPIF/SLC25A4/TMEM14A/BAX	11
GO:0048675	GO:0048675	axon extension	15/1020	121/18870	0.00223191	0.0181091	0.0132436	CDH1/CDK5/LAMB2/MAP1B/MAP2/NRP2/NTN1/SEMA3A/SEMA3C/SEMA3E/SEMA3F/SEMA7A/VCL/VEGFA/PTPRS	15
GO:0010761	GO:0010761	fibroblast migration	9/1020	54/18870	0.00224805	0.0182117	0.0133187	ACTA2/AKAP12/AQP1/CORO1C/DDR2/FGF2/ILK/PDLIM1/TNS1	9
GO:1903725	GO:1903725	regulation of phospholipid metabolic process	7/1020	35/18870	0.00234512	0.0189685	0.0138721	ABCA3/FABP3/HTR2B/IDH1/LDLR/PRKCD/SCARB1	7
GO:0007586	GO:0007586	digestion	16/1020	134/18870	0.00239064	0.0193067	0.0141195	AQP1/CYP39A1/F11R/GCNT3/HIP1R/KCNQ1/LDLR/MDK/MUC13/NPPC/PLS1/PRSS2/PRSS3/SOX9/VDR/SCARB1	16
GO:0035966	GO:0035966	response to topologically incorrect protein	18/1020	159/18870	0.00240902	0.019425	0.014206	ABCA7/BAG3/BAK1/CCND1/CLU/DNAJB5/ERMP1/HSPA2/HSPB1/HSPB2/HSPB3/HSPB7/HSPB8/PPP1R15A/SDF2L1/THBS4/WFS1/BAX	18
GO:0010232	GO:0010232	vascular transport	12/1020	87/18870	0.00244258	0.0196046	0.0143374	ATP8A1/ABCC9/ATP1A2/ATP1B2/ATP2B4/LRP3/SLC29A1/SLC2A4/SLC38A1/SLC4A3/SLC8A2/TFRC	12
GO:0150104	GO:0150104	transport across blood-brain barrier	12/1020	87/18870	0.00244258	0.0196046	0.0143374	ATP8A1/ABCC9/ATP1A2/ATP1B2/ATP2B4/LRP3/SLC29A1/SLC2A4/SLC38A1/SLC4A3/SLC8A2/TFRC	12
GO:1901292	GO:1901292	nucleoside phosphate catabolic process	12/1020	87/18870	0.00244258	0.0196046	0.0143374	SMPDL3A/ENTPD6/ENTPD7/NUDT11/PDE2A/PDE4D/PDE5A/PDE7B/PDE8B/PDE9A/UPP1/XDH	12
GO:0051701	GO:0051701	biological process involved in interaction with host	22/1020	211/18870	0.00244958	0.0196306	0.0143563	ITGA5/AGTR1/CAV1/CAV2/CD46/CXADR/EPHA2/F11R/FCN3/FURIN/GPR15/ITGA2/LDLR/MID2/NCAM1/PC/TFRC/TMPRSS4/TRIM31/VAMP8/VPS37B/SCARB1	22
GO:0099504	GO:0099504	synaptic vesicle cycle	21/1020	198/18870	0.00247216	0.0197811	0.0144664	AMPH/CASK/CDK5/DGKQ/GRIK5/HTR1B/NLGN1/NLGN4Y/PFN2/RIMS1/RIMS3/SCRN1/SLC2A4/SNAP25/SNAP91/STON1/STX3/STXBP1/SV2A/SYT1/SYT11	21
GO:0001894	GO:0001894	tissue homeostasis	27/1020	279/18870	0.00251484	0.020061	0.0146711	AKT3/ANGPT1/ATP1B2/BBS10/CARTPT/CXADR/DMD/F11R/HSPB1/IL7/JAM3/LTBP3/MUC13/OCLN/P2RX4/SLC39A8/SMO/SOX9/TFRC/TNFRSF11A/TUBA1A/USH1C/VCL/VEGFA/WWTR1/YAP1/BAX	27
GO:0060249	GO:0060249	anatomical structure homeostasis	27/1020	279/18870	0.00251484	0.020061	0.0146711	AKT3/ANGPT1/ATP1B2/BBS10/CARTPT/CXADR/DMD/F11R/HSPB1/IL7/JAM3/LTBP3/MUC13/OCLN/P2RX4/SLC39A8/SMO/SOX9/TFRC/TNFRSF11A/TUBA1A/USH1C/VCL/VEGFA/WWTR1/YAP1/BAX	27
GO:0071559	GO:0071559	response to transforming growth factor beta	28/1020	293/18870	0.00253827	0.0202169	0.0147851	ZYX/ACTA2/ADAM9/ADAMTSL2/CAV1/CAV2/CDKN1C/DDR2/FBN2/FERMT1/FERMT2/FURIN/GDF15/IGF1R/LTBP1/LTBP3/PDE2A/PDE3A/PENK/RASL11B/SMAD6/SMAD9/SOX9/TGFB1I1/TGFB2/TGFBR3/ZFHX3/SKIL	28
GO:0009154	GO:0009154	purine ribonucleotide catabolic process	8/1020	45/18870	0.00256424	0.0202996	0.0148456	NUDT11/PDE2A/PDE4D/PDE5A/PDE7B/PDE8B/PDE9A/XDH	8
GO:0071604	GO:0071604	transforming growth factor beta production	8/1020	45/18870	0.00256424	0.0202996	0.0148456	CD2AP/CD46/FERMT1/FURIN/GATA6/LTBP1/TGFB2/TSKU	8
GO:0090199	GO:0090199	regulation of release of cytochrome c from mitochondria	8/1020	45/18870	0.00256424	0.0202996	0.0148456	BAK1/BIK/BNIP3/CLU/MLLT11/PLAUR/PPIF/BAX	8
GO:1902686	GO:1902686	mitochondrial outer membrane permeabilization involved in programmed cell death	8/1020	45/18870	0.00256424	0.0202996	0.0148456	BAK1/BNIP3/HIP1R/IER3/PPIF/SLC25A4/TMEM14A/BAX	8
GO:0051588	GO:0051588	regulation of neurotransmitter transport	13/1020	99/18870	0.00256895	0.020306	0.0148503	ATP1A2/CASK/CHRNA3/GPM6B/HTR1B/NLGN1/PFN2/RIMS1/RIMS3/STXBP1/SYT1/SYT11/TACR2	13
GO:2001257	GO:2001257	regulation of cation channel activity	15/1020	123/18870	0.00262281	0.0206402	0.0150947	ACTN2/ANK2/CACNA2D1/CACNB2/CASQ1/CASQ2/CAV1/DMD/FGF13/GRP/JPH2/KCNG1/PDE4D/PKD2/STAC	15
GO:0060840	GO:0060840	artery development	14/1020	111/18870	0.0026238	0.0206402	0.0150947	AKT3/FOXC2/FOXF1/GLI3/HAND2/LDLR/MDK/MYLK/NGFR/PDE2A/PKD2/SMAD6/TGFB2/VEGFA	14
GO:1905954	GO:1905954	positive regulation of lipid localization	14/1020	111/18870	0.0026238	0.0206402	0.0150947	ACSL5/ATP8A1/ABCA3/ABCA7/ANXA2/CAV1/FABP3/IKBKE/IL1A/IL1B/P2RX4/PRKCD/TNFRSF11A/SCARB1	14
GO:0030073	GO:0030073	insulin secretion	21/1020	199/18870	0.00262707	0.0206402	0.0150947	AACS/CARTPT/CNR1/FOXA2/GNAZ/HNF4A/IL1B/IRS1/ISL1/KCNA5/KCNB1/NNAT/PCK2/PDE8B/PFKFB2/PFKM/PLCB1/RAB11FIP2/SLC25A22/SNAP25/TNF	21
GO:0051302	GO:0051302	regulation of cell division	20/1020	186/18870	0.00263696	0.0206866	0.0151287	BTC/CIB1/FGF2/HTR2B/IGF1R/IL1A/IL1B/KLHL21/MAP9/MDK/NAP1L2/PTN/RAB11FIP3/SFN/SVIL/TGFA/TGFB2/THBS4/VEGFA/EREG	20
GO:0015800	GO:0015800	acidic amino acid transport	10/1020	66/18870	0.00272659	0.0213576	0.0156194	ARL6IP1/ATP1A2/GABBR1/NTRK2/PRKG1/SLC25A12/SLC25A22/SLC7A11/STXBP1/TNF	10
GO:0007274	GO:0007274	neuromuscular synaptic transmission	6/1020	27/18870	0.00273227	0.02137	0.0156284	ADARB1/CHRNA3/DTNA/NLGN1/STXBP1/CHRNA1	6
GO:1903036	GO:1903036	positive regulation of response to wounding	11/1020	77/18870	0.00275595	0.0215228	0.0157402	DDR2/FERMT1/FERMT2/FLNA/FOXC2/IGF1R/KANK1/MDK/MYLK/OCLN/PTN	11
GO:0046942	GO:0046942	carboxylic acid transport	32/1020	351/18870	0.00276104	0.0215303	0.0157457	ACSL5/ARL6IP1/ATP1A2/CEACAM1/FABP3/FOLR3/GABBR1/HTR1B/IL1A/IL1B/LHCGR/NTRK2/P2RX4/PRKG1/RBP1/RGS4/SERINC5/SLC16A5/SLC25A12/SLC25A15/SLC25A22/SLC27A2/SLC38A1/SLC6A12/SLC6A14/SLC7A11/STXBP1/SV2A/TNF/TNFRSF11A/TRPC4/SLC16A10	32
GO:0071711	GO:0071711	basement membrane organization	7/1020	36/18870	0.00277758	0.0216027	0.0157986	CAV1/CAV2/FERMT1/LAMA1/LAMB2/SPINT2/PLOD3	7
GO:0030833	GO:0030833	regulation of actin filament polymerization	16/1020	136/18870	0.00278067	0.0216027	0.0157986	ADD3/BAIAP2L2/CAPG/CAPZA1/CDC42EP3/DAAM2/FHOD3/HIP1R/KANK1/KANK2/LMOD1/PAK3/PFN2/PRKCD/SVIL/TMOD1	16
GO:0030595	GO:0030595	leukocyte chemotaxis	24/1020	240/18870	0.00278276	0.0216027	0.0157986	CCL20/CXADR/CXCL1/CXCL2/CXCL3/CXCL5/CXCL6/GREM1/IL1B/ITGA1/ITGA9/JAM3/LGALS3/MDK/PF4/PF4V1/PTN/TGFB2/THBS4/TNFRSF11A/TRPM2/VEGFA/ADAM10/PPIB	24
GO:0061458	GO:0061458	reproductive system development	29/1020	309/18870	0.0028035	0.0216776	0.0158534	BAK1/BIK/BMPR1B/CDKN1C/FLNA/FOXF2/GATA6/GFRA1/IDH1/IL1A/KITLG/LHCGR/NPPC/PLEKHA5/PRDX4/RHOBTB3/ROR2/SALL1/SDC1/SERPINB5/SOX15/SOX9/SRD5A1/TEX11/TGFB2/TNC/VEGFA/BAX/EREG	29
GO:0007620	GO:0007620	copulation	5/1020	19/18870	0.00281322	0.0216776	0.0158534	CNR1/PI3/SEMG1/TAC1/VIP	5
GO:0051797	GO:0051797	regulation of hair follicle development	5/1020	19/18870	0.00281322	0.0216776	0.0158534	FERMT1/NGFR/SMO/TGFB2/TNF	5
GO:0060231	GO:0060231	mesenchymal to epithelial transition	5/1020	19/18870	0.00281322	0.0216776	0.0158534	FZD7/GREM1/SALL1/SIX2/SMO	5
GO:0060977	GO:0060977	coronary vasculature morphogenesis	5/1020	19/18870	0.00281322	0.0216776	0.0158534	FGF2/HAND2/SGCD/TGFBR3/VEGFA	5
GO:0022411	GO:0022411	cellular component disassembly	42/1020	497/18870	0.00282862	0.0217641	0.0159166	ADD3/ACTN2/ATP13A2/BNIP3/CAPG/CAPZA1/CIB1/DDR2/DSTN/DUSP3/ENDOG/EPHA4/FGF13/FRAT2/FURIN/FYCO1/HK2/HSPA2/IGF1R/LMOD1/MAP1A/MAP1B/MCTS1/MICAL2/MMP1/MMP10/MMP12/MMP3/PRKAA2/PRSS2/SH3BP1/SLC25A4/SMARCD3/STMN2/STON1/SVIL/TMOD1/TNF/VAMP8/ADAM10/BAX/NFE2	42
GO:0015849	GO:0015849	organic acid transport	32/1020	352/18870	0.00288477	0.0221633	0.0162086	ACSL5/ARL6IP1/ATP1A2/CEACAM1/FABP3/FOLR3/GABBR1/HTR1B/IL1A/IL1B/LHCGR/NTRK2/P2RX4/PRKG1/RBP1/RGS4/SERINC5/SLC16A5/SLC25A12/SLC25A15/SLC25A22/SLC27A2/SLC38A1/SLC6A12/SLC6A14/SLC7A11/STXBP1/SV2A/TNF/TNFRSF11A/TRPC4/SLC16A10	32
GO:0050768	GO:0050768	negative regulation of neurogenesis	17/1020	149/18870	0.00288946	0.0221667	0.0162111	CDH1/CDK5/DAAM2/EPHA7/FGF13/IL1B/LDLR/MAP2/NTN1/PTN/SEMA3A/SEMA3C/SEMA3E/SEMA3F/SEMA7A/TNF/PTPRS	17
GO:0001836	GO:0001836	release of cytochrome c from mitochondria	9/1020	56/18870	0.0029086	0.022248	0.0162705	BAK1/BIK/BNIP3/CLU/MLLT11/PLAUR/PPIF/SFN/BAX	9
GO:0001954	GO:0001954	positive regulation of cell-matrix adhesion	9/1020	56/18870	0.0029086	0.022248	0.0162705	CEACAM6/CIB1/EPHA1/FERMT1/FERMT2/MYOC/RRAS/S100A10/VEGFA	9
GO:0055078	GO:0055078	sodium ion homeostasis	8/1020	46/18870	0.00295977	0.0223006	0.016309	AGTR1/ATP1A1/ATP1A2/ATP1B2/IL1A/NPR1/SCN7A/TMPRSS3	8
GO:1990573	GO:1990573	potassium ion import across plasma membrane	8/1020	46/18870	0.00295977	0.0223006	0.016309	ABCC9/ATP1A1/ATP1A2/ATP1B2/KCNH2/KCNK5/KCNQ1/SLC12A8	8
GO:0006534	GO:0006534	cysteine metabolic process	4/1020	12/18870	0.00296153	0.0223006	0.016309	GCLM/MPST/SLC7A11/CSAD	4
GO:0014051	GO:0014051	gamma-aminobutyric acid secretion	4/1020	12/18870	0.00296153	0.0223006	0.016309	GABBR1/HTR1B/SV2A/TRPC4	4
GO:0031650	GO:0031650	regulation of heat generation	4/1020	12/18870	0.00296153	0.0223006	0.016309	CNR1/IL1B/TNF/TNFRSF11A	4
GO:0033605	GO:0033605	positive regulation of catecholamine secretion	4/1020	12/18870	0.00296153	0.0223006	0.016309	CARTPT/KCNB1/SYT1/VIP	4
GO:0071635	GO:0071635	negative regulation of transforming growth factor beta production	4/1020	12/18870	0.00296153	0.0223006	0.016309	CD2AP/FURIN/GATA6/TSKU	4
GO:1902337	GO:1902337	regulation of apoptotic process involved in morphogenesis	4/1020	12/18870	0.00296153	0.0223006	0.016309	FOXC2/TGFB2/VDR/BAX	4
GO:2001046	GO:2001046	positive regulation of integrin-mediated signaling pathway	4/1020	12/18870	0.00296153	0.0223006	0.016309	FLNA/LAMA1/LAMB2/LIMS2	4
GO:2001214	GO:2001214	positive regulation of vasculogenesis	4/1020	12/18870	0.00296153	0.0223006	0.016309	ADM/CEACAM1/RRAS/TMEM100	4
GO:0021954	GO:0021954	central nervous system neuron development	12/1020	89/18870	0.00296257	0.0223006	0.016309	ADARB1/CDK5/DCLK2/EPHA4/MAP2/NPY/NRP2/NTRK2/PHOX2B/PRDM8/SEMA3E/TSKU	12
GO:1902905	GO:1902905	positive regulation of supramolecular fiber organization	19/1020	175/18870	0.002986	0.0224446	0.0164143	ACTN2/BAIAP2L2/CDC42EP3/CLU/DSTN/EPHA1/FERMT2/FLNA/LMOD1/MAP1B/MYOC/OCLN/PFN2/S100A10/STMN2/SYNPO/TPM1/WASF1/WASF3	19
GO:0006986	GO:0006986	response to unfolded protein	16/1020	137/18870	0.00299462	0.0224769	0.0164379	ABCA7/BAG3/BAK1/CCND1/DNAJB5/ERMP1/HSPA2/HSPB1/HSPB2/HSPB3/HSPB7/HSPB8/PPP1R15A/THBS4/WFS1/BAX	16
GO:0046888	GO:0046888	negative regulation of hormone secretion	10/1020	67/18870	0.0030531	0.0228011	0.016675	IL11/CARTPT/GNAZ/IL1B/IRS1/KCNB1/PDE8B/RAB11FIP1/RAB11FIP3/TACR2	10
GO:0035418	GO:0035418	protein localization to synapse	11/1020	78/18870	0.00305532	0.0228011	0.016675	CDK5/GPC4/GRIN2A/HSPB1/LGI1/MAP1A/NLGN1/NPTX1/SNAP25/STX3/ADAM10	11
GO:0045921	GO:0045921	positive regulation of exocytosis	11/1020	78/18870	0.00305532	0.0228011	0.016675	ANXA2/ATP13A2/CDK5/KCNB1/NLGN1/S100A10/SCAMP5/SDC1/STXBP1/SYT1/VAMP8	11
GO:0046209	GO:0046209	nitric oxide metabolic process	11/1020	78/18870	0.00305532	0.0228011	0.016675	ASL/ATP2B4/CAV1/CLU/GCHFR/IL1B/P2RX4/PKD2/TICAM1/TNF/GCH1	11
GO:0072089	GO:0072089	stem cell proliferation	15/1020	125/18870	0.00306861	0.0228675	0.0167236	CEBPA/ELL3/FERMT1/FERMT2/FGF2/GLI3/HOXA3/IRF6/KITLG/LTBP3/PBX1/SFN/SIX2/SOX9/YAP1	15
GO:1902652	GO:1902652	secondary alcohol metabolic process	17/1020	150/18870	0.00309918	0.0230623	0.0168661	CEBPA/CYP27B1/CYP39A1/DGKQ/EBP/G6PD/HMGCR/IDH1/IDI1/INSIG1/LCAT/LDLR/OSBPL1A/PRKAA2/TSKU/VLDLR/SCARB1	17
GO:0043542	GO:0043542	endothelial cell migration	27/1020	284/18870	0.00322012	0.0239281	0.0174992	ANGPT2/AKT3/ANGPT1/ATP2B4/CARD10/CEACAM1/CIB1/EPHA2/EPHB4/FGF2/FGFR1/FOXC2/GREM1/HDAC9/HSPB1/NRP2/P2RX4/PRSS3/PTN/PTP4A3/RHOB/RRAS/SH3BP1/STARD13/TNF/VEGFA/SCARB1	27
GO:0002237	GO:0002237	response to molecule of bacterial origin	33/1020	369/18870	0.00323779	0.0239806	0.0175376	ADM/ADAM9/AKAP12/C2/CASP7/CNR1/CXCL1/CXCL2/CXCL3/CXCL5/CXCL6/CYP27B1/GSTP1/IL1A/IL1B/IRAK1/LDOC1/MAOB/MGST2/MMP3/PCK2/PENK/PF4/PF4V1/SHPK/SLPI/SMAD6/TICAM1/TNF/TNFRSF11A/TRIB1/GCH1/SCARB1	33
GO:2001233	GO:2001233	regulation of apoptotic signaling pathway	35/1020	398/18870	0.00325477	0.0239806	0.0175376	BAK1/BCL2L14/BMPR1B/CAV1/CLU/CTSH/ELL3/FADD/FGFR1/GCLM/GSTP1/HSPB1/HYOU1/IER3/IL1A/IL1B/IL7/ITGA6/IVNS1ABP/LGALS3/NGFR/NME5/PF4/PLAUR/PPIF/PRKCD/PYCR1/SLC25A4/STYXL1/TMEM14A/TNF/WFS1/YAP1/BAX/SKIL	35
GO:0002052	GO:0002052	positive regulation of neuroblast proliferation	7/1020	37/18870	0.00326862	0.0239806	0.0175376	CDON/FGF2/GLI3/HAPLN1/SMARCD3/SMO/VEGFA	7
GO:0033280	GO:0033280	response to vitamin D	7/1020	37/18870	0.00326862	0.0239806	0.0175376	CYP27B1/KANK2/MN1/PENK/TNC/TRIM24/VDR	7
GO:0043243	GO:0043243	positive regulation of protein-containing complex disassembly	7/1020	37/18870	0.00326862	0.0239806	0.0175376	ACTN2/BNIP3/DSTN/FYCO1/IGF1R/STMN2/TNF	7
GO:0043267	GO:0043267	negative regulation of potassium ion transport	7/1020	37/18870	0.00326862	0.0239806	0.0175376	ACTN2/CASQ2/CAV1/GRP/KCNH2/RGS4/VIP	7
GO:0046688	GO:0046688	response to copper ion	7/1020	37/18870	0.00326862	0.0239806	0.0175376	ATP7B/AQP1/AQP2/IL1A/PRNP/SOD3/TFRC	7
GO:0097345	GO:0097345	mitochondrial outer membrane permeabilization	7/1020	37/18870	0.00326862	0.0239806	0.0175376	BAK1/BNIP3/HIP1R/IER3/SLC25A4/TMEM14A/BAX	7
GO:1901381	GO:1901381	positive regulation of potassium ion transmembrane transport	7/1020	37/18870	0.00326862	0.0239806	0.0175376	ACTN2/ANK2/ATP1B2/FLNA/KCNH2/KCNMB1/KCNQ1	7
GO:0042634	GO:0042634	regulation of hair cycle	6/1020	28/18870	0.00332077	0.0241591	0.0176681	FERMT1/NGFR/SMO/TGFB2/TNF/TSKU	6
GO:0045606	GO:0045606	positive regulation of epidermal cell differentiation	6/1020	28/18870	0.00332077	0.0241591	0.0176681	CYP27B1/FGF2/PTCH2/SFN/TRIM16/VDR	6
GO:0048499	GO:0048499	synaptic vesicle membrane organization	6/1020	28/18870	0.00332077	0.0241591	0.0176681	GRIK5/SNAP25/STX3/STXBP1/SYNGR1/SYT1	6
GO:0060575	GO:0060575	intestinal epithelial cell differentiation	6/1020	28/18870	0.00332077	0.0241591	0.0176681	C1GALT1/GATA6/HOXA5/NPY/SOX9/YAP1	6
GO:0099625	GO:0099625	ventricular cardiac muscle cell membrane repolarization	6/1020	28/18870	0.00332077	0.0241591	0.0176681	ANK2/CACNA2D1/KCND3/KCNH2/KCNQ1/SNTA1	6
GO:2000647	GO:2000647	negative regulation of stem cell proliferation	6/1020	28/18870	0.00332077	0.0241591	0.0176681	CEBPA/FERMT1/FGF2/GLI3/IRF6/SFN	6
GO:0021510	GO:0021510	spinal cord development	13/1020	102/18870	0.00334849	0.0243267	0.0177908	ADARB1/CHRD/DAAM2/GLI3/ISL1/MPST/NEFL/PBX3/PKD2/SMO/SRD5A1/VLDLR/PTPRS	13
GO:0018958	GO:0018958	phenol-containing compound metabolic process	14/1020	114/18870	0.00336156	0.0243877	0.0178354	DDC/ASIP/GRIN2A/HAND2/MAOB/NPR1/OPN3/SLC7A11/SRD5A1/TGFB2/TRPC1/TYRP1/GCH1/SLC16A10	14
GO:2001057	GO:2001057	reactive nitrogen species metabolic process	11/1020	79/18870	0.00338027	0.0244838	0.0179056	ASL/ATP2B4/CAV1/CLU/GCHFR/IL1B/P2RX4/PKD2/TICAM1/TNF/GCH1	11
GO:0009101	GO:0009101	glycoprotein biosynthetic process	28/1020	299/18870	0.0033842	0.0244838	0.0179056	MGAT4A/ABCA7/B3GALT2/BMPR1B/C1GALT1/CANT1/CHST3/DOLPP1/FOXL1/FUT3/FUT4/GCNT3/GFPT1/GLCE/HS3ST1/MGAT4B/PGM3/PLCB1/RAMP1/SLC35C1/SLC39A8/SRD5A3/ST6GALNAC4/TM9SF2/UST/ALG8/PLOD3/RPN2	28
GO:0010837	GO:0010837	regulation of keratinocyte proliferation	8/1020	47/18870	0.00340121	0.0245047	0.0179209	AREG/CASK/CRNN/IRF6/MDK/SFN/VDR/YAP1	8
GO:0035794	GO:0035794	positive regulation of mitochondrial membrane permeability	8/1020	47/18870	0.00340121	0.0245047	0.0179209	BAK1/BNIP3/HIP1R/IER3/PPIF/SLC25A4/TMEM14A/BAX	8
GO:0050919	GO:0050919	negative chemotaxis	8/1020	47/18870	0.00340121	0.0245047	0.0179209	EPHA7/NRP2/NTN1/SEMA3A/SEMA3C/SEMA3E/SEMA3F/SEMA7A	8
GO:0015711	GO:0015711	organic anion transport	38/1020	443/18870	0.00341043	0.0245372	0.0179447	ACSL5/ARL6IP1/ATP1A2/CEACAM1/FABP3/FOLR3/GABBR1/HTR1B/IL1A/IL1B/LHCGR/NTRK2/P2RX4/PRKG1/RBP1/RGS4/SERINC5/SLC16A5/SLC25A12/SLC25A15/SLC25A22/SLC25A23/SLC25A4/SLC27A2/SLC2A4/SLC38A1/SLC39A8/SLC4A3/SLC6A12/SLC6A14/SLC7A11/STXBP1/SV2A/TNF/TNFRSF11A/TRPC4/CYB5R2/SLC16A10	38
GO:0032271	GO:0032271	regulation of protein polymerization	21/1020	204/18870	0.00352969	0.0253602	0.0185466	ADD3/BAIAP2L2/CAPG/CAPZA1/CDC42EP3/CLIP3/DAAM2/FHOD3/HIP1R/KANK1/KANK2/LMOD1/MAP1B/MAP2/OCLN/PAK3/PFN2/PRKCD/STMN2/SVIL/TMOD1	21
GO:0010594	GO:0010594	regulation of endothelial cell migration	23/1020	231/18870	0.00355484	0.0254831	0.0186364	ANGPT2/AKT3/ANGPT1/ATP2B4/CARD10/CEACAM1/CIB1/EPHA2/FGF2/FGFR1/FOXC2/HDAC9/HSPB1/NRP2/P2RX4/PTN/RHOB/RRAS/SH3BP1/STARD13/TNF/VEGFA/SCARB1	23
GO:0010821	GO:0010821	regulation of mitochondrion organization	17/1020	152/18870	0.00355657	0.0254831	0.0186364	ATP13A2/BAK1/BIK/BNIP3/CLU/ENDOG/HIP1R/IER3/INF2/MLLT11/PDE2A/PLAUR/PPIF/SLC25A4/TFRC/TMEM14A/BAX	17
GO:0003231	GO:0003231	cardiac ventricle development	15/1020	127/18870	0.00357496	0.0255186	0.0186624	DSP/FOXC2/FOXF1/HAND2/ISL1/KCNK2/PDE2A/RYR2/SALL1/SEMA3C/SMAD6/SMARCD3/TGFB2/TGFBR3/TPM1	15
GO:0051384	GO:0051384	response to glucocorticoid	15/1020	127/18870	0.00357496	0.0255186	0.0186624	ADM/ABCA3/ADAM9/AQP1/AREG/BCHE/HSD11B2/IGF1R/ISL1/MAOB/NEFL/PCK2/SDC1/SRD5A1/TNF	15
GO:0003215	GO:0003215	cardiac right ventricle morphogenesis	5/1020	20/18870	0.00358603	0.0255186	0.0186624	HAND2/ISL1/SEMA3C/SMARCD3/TGFB2	5
GO:0006098	GO:0006098	pentose-phosphate shunt	5/1020	20/18870	0.00358603	0.0255186	0.0186624	G6PD/PGD/RBKS/RPIA/SHPK	5
GO:0015812	GO:0015812	gamma-aminobutyric acid transport	5/1020	20/18870	0.00358603	0.0255186	0.0186624	GABBR1/HTR1B/SLC6A12/SV2A/TRPC4	5
GO:0001837	GO:0001837	epithelial to mesenchymal transition	19/1020	178/18870	0.00360817	0.0256412	0.018752	DLG5/ELL3/EPHA4/FERMT2/FGFR1/FLNA/FOXA2/FOXF2/GREM1/IL1B/MARK1/MDK/NCAM1/SOX9/TGFB1I1/TGFB2/TGFBR3/TMEM100/WWTR1	19
GO:0009913	GO:0009913	epidermal cell differentiation	24/1020	245/18870	0.00362753	0.0257436	0.018827	ADAM9/CLIC4/CYP27B1/DSP/EPHA2/FGF2/FLNB/GATA6/IL1A/IRF6/KCNQ1/MYO6/MYO7A/OPN3/PALLD/PLS1/PTCH2/SFN/ST14/TRIM16/USH1C/VDR/YAP1/EREG	24
GO:0022600	GO:0022600	digestive system process	13/1020	103/18870	0.00364741	0.0258143	0.0188787	AQP1/F11R/GCNT3/HIP1R/KCNQ1/LDLR/MDK/MUC13/NPPC/PLS1/SOX9/VDR/SCARB1	13
GO:0099175	GO:0099175	regulation of postsynapse organization	13/1020	103/18870	0.00364741	0.0258143	0.0188787	CDK5/DBN1/EPHA4/EPHA7/ITPKA/NLGN1/NRP2/PAK3/PRNP/ROR2/SEMA3F/ADAM10/PTPRS	13
GO:0045428	GO:0045428	regulation of nitric oxide biosynthetic process	9/1020	58/18870	0.00371357	0.026218	0.0191739	ASL/ATP2B4/CAV1/CLU/IL1B/P2RX4/PKD2/TICAM1/TNF	9
GO:0071560	GO:0071560	cellular response to transforming growth factor beta stimulus	27/1020	287/18870	0.00371879	0.026218	0.0191739	ZYX/ACTA2/ADAM9/ADAMTSL2/CAV1/CAV2/CDKN1C/DDR2/FBN2/FERMT1/FERMT2/FURIN/GDF15/IGF1R/LTBP1/LTBP3/PDE2A/PDE3A/PENK/RASL11B/SMAD6/SMAD9/SOX9/TGFB1I1/TGFB2/TGFBR3/SKIL	27
GO:0071902	GO:0071902	positive regulation of protein serine/threonine kinase activity	16/1020	140/18870	0.00371955	0.026218	0.0191739	ADAM9/ATP2B4/CAMK1/CCND1/CIB1/FERMT2/FGF2/FGFR1/HTR2B/IL1B/IRAK1/PKD2/SLC8A2/TNF/TNFRSF11A/VEGFA	16
GO:0043242	GO:0043242	negative regulation of protein-containing complex disassembly	11/1020	80/18870	0.00373235	0.0262727	0.0192139	ADD3/CAPG/CAPZA1/CIB1/FGF13/LMOD1/MAP1B/STMN2/SVIL/TMOD1/TNF	11
GO:0043535	GO:0043535	regulation of blood vessel endothelial cell migration	17/1020	153/18870	0.00380536	0.0267314	0.0195494	ANGPT2/AKT3/ANGPT1/ATP2B4/CARD10/CIB1/EPHA2/FGF2/FGFR1/FOXC2/HDAC9/HSPB1/P2RX4/SH3BP1/STARD13/TNF/VEGFA	17
GO:0035633	GO:0035633	maintenance of blood-brain barrier	7/1020	38/18870	0.00382317	0.0267314	0.0195494	ANGPT1/DMD/F11R/JAM3/OCLN/VCL/VEGFA	7
GO:0045429	GO:0045429	positive regulation of nitric oxide biosynthetic process	7/1020	38/18870	0.00382317	0.0267314	0.0195494	ASL/CLU/IL1B/P2RX4/PKD2/TICAM1/TNF	7
GO:0048846	GO:0048846	axon extension involved in axon guidance	7/1020	38/18870	0.00382317	0.0267314	0.0195494	NRP2/SEMA3A/SEMA3C/SEMA3E/SEMA3F/SEMA7A/VEGFA	7
GO:1902284	GO:1902284	neuron projection extension involved in neuron projection guidance	7/1020	38/18870	0.00382317	0.0267314	0.0195494	NRP2/SEMA3A/SEMA3C/SEMA3E/SEMA3F/SEMA7A/VEGFA	7
GO:0006953	GO:0006953	acute-phase response	8/1020	48/18870	0.00389202	0.0271399	0.0198481	CNR1/IL1A/IL1B/ORM1/SERPINA1/TFRC/TNF/TNFRSF11A	8
GO:0031670	GO:0031670	cellular response to nutrient	8/1020	48/18870	0.00389202	0.0271399	0.0198481	CYP27B1/FOXA2/KANK2/MN1/PENK/TNC/TRIM24/VDR	8
GO:0007548	GO:0007548	sex differentiation	27/1020	288/18870	0.00389886	0.0271513	0.0198564	BAK1/BIK/BMPR1B/FLNA/FOXF2/GATA6/GFRA1/HNF4A/IDH1/IL1A/KITLG/LHCGR/NPPC/PBX1/PRDX4/RHOBTB3/ROR2/SALL1/SDC1/SOX15/SOX9/SRD5A1/TEX11/TGFB2/VEGFA/BAX/EREG	27
GO:0030516	GO:0030516	regulation of axon extension	12/1020	92/18870	0.00390737	0.0271742	0.0198732	CDH1/CDK5/MAP1B/MAP2/NTN1/SEMA3A/SEMA3C/SEMA3E/SEMA3F/SEMA7A/VEGFA/PTPRS	12
GO:0003416	GO:0003416	endochondral bone growth	6/1020	29/18870	0.00399865	0.0276613	0.0202294	BNC2/DDR2/NPPC/SOX9/THBS3/TSKU	6
GO:0015813	GO:0015813	L-glutamate transmembrane transport	6/1020	29/18870	0.00399865	0.0276613	0.0202294	ARL6IP1/ATP1A2/SLC25A12/SLC25A22/SLC7A11/TNF	6
GO:0051156	GO:0051156	glucose 6-phosphate metabolic process	6/1020	29/18870	0.00399865	0.0276613	0.0202294	G6PD/HK2/PGD/RBKS/RPIA/SHPK	6
GO:0072207	GO:0072207	metanephric epithelium development	6/1020	29/18870	0.00399865	0.0276613	0.0202294	AQP1/LAMB2/PKD2/SOX9/WWTR1/YAP1	6
GO:0043588	GO:0043588	skin development	29/1020	317/18870	0.00404338	0.0279336	0.0204286	ACVR1B/ADAM9/CLIC4/CYP27B1/DSP/EPHA2/FERMT1/FLNB/GATA6/IL1A/IRF6/ITGA2/ITGA6/LAMA5/NGFR/OPN3/PALLD/PTCH2/SFN/SLITRK5/SMO/SOX9/ST14/TGFB2/TNF/TRIM16/VDR/YAP1/EREG	29
GO:0005513	GO:0005513	detection of calcium ion	4/1020	13/18870	0.00409627	0.0279652	0.0204517	CASQ2/KCNMB1/RYR2/SYT1	4
GO:0009415	GO:0009415	response to water	4/1020	13/18870	0.00409627	0.0279652	0.0204517	AQP2/ATP2B4/KRT8/PKD2	4
GO:0019627	GO:0019627	urea metabolic process	4/1020	13/18870	0.00409627	0.0279652	0.0204517	AGMAT/CEBPA/ASL/SLC25A15	4
GO:0032306	GO:0032306	regulation of prostaglandin secretion	4/1020	13/18870	0.00409627	0.0279652	0.0204517	IL1A/IL1B/P2RX4/TNFRSF11A	4
GO:0032308	GO:0032308	positive regulation of prostaglandin secretion	4/1020	13/18870	0.00409627	0.0279652	0.0204517	IL1A/IL1B/P2RX4/TNFRSF11A	4
GO:0060670	GO:0060670	branching involved in labyrinthine layer morphogenesis	4/1020	13/18870	0.00409627	0.0279652	0.0204517	ADM/SPINT1/SPINT2/ST14	4
GO:0071941	GO:0071941	nitrogen cycle metabolic process	4/1020	13/18870	0.00409627	0.0279652	0.0204517	AGMAT/CEBPA/ASL/SLC25A15	4
GO:1904748	GO:1904748	regulation of apoptotic process involved in development	4/1020	13/18870	0.00409627	0.0279652	0.0204517	FOXC2/TGFB2/VDR/BAX	4
GO:0007405	GO:0007405	neuroblast proliferation	11/1020	81/18870	0.00411311	0.0279702	0.0204553	CDON/EML1/FGF13/FGF2/GLI3/HAPLN1/KCNA1/PTN/SMARCD3/SMO/VEGFA	11
GO:0030500	GO:0030500	regulation of bone mineralization	11/1020	81/18870	0.00411311	0.0279702	0.0204553	BMPR1B/CYP27B1/DDR2/FBN2/GPM6B/GREM1/LTBP3/MGP/PTN/SOX9/VDR	11
GO:0050810	GO:0050810	regulation of steroid biosynthetic process	11/1020	81/18870	0.00411311	0.0279702	0.0204553	ADM/ATP1A1/CYP27B1/DGKQ/IGF1R/IL1A/INSIG1/LHCGR/PDE8B/PRKG1/TNF	11
GO:0031638	GO:0031638	zymogen activation	9/1020	59/18870	0.00417655	0.0283646	0.0207438	ANXA2/BAK1/CTSH/FADD/FURIN/GRIN2A/PLAUR/PRSS3/S100A10	9
GO:0006487	GO:0006487	protein N-linked glycosylation	10/1020	70/18870	0.00422285	0.0285673	0.020892	MGAT4A/DOLPP1/FUT3/GFPT1/MGAT4B/PGM3/SLC39A8/SRD5A3/ALG8/RPN2	10
GO:0046847	GO:0046847	filopodium assembly	10/1020	70/18870	0.00422285	0.0285673	0.020892	DAAM2/DPYSL3/FGD1/FNBP1L/GAP43/GPM6A/NLGN1/PRKCD/SH3BP1/TRPM2	10
GO:1901880	GO:1901880	negative regulation of protein depolymerization	10/1020	70/18870	0.00422285	0.0285673	0.020892	ADD3/CAPG/CAPZA1/CIB1/FGF13/LMOD1/MAP1B/STMN2/SVIL/TMOD1	10
GO:0043279	GO:0043279	response to alkaloid	12/1020	93/18870	0.00427126	0.0288573	0.0211041	BCHE/CASP6/CASP7/CASQ2/CDK5/CNR1/FADD/HTR1B/IGF1R/RGS4/RYR2/RYR3	12
GO:0018108	GO:0018108	peptidyl-tyrosine phosphorylation	26/1020	276/18870	0.00428439	0.0289086	0.0211416	IL11/ITGA5/ANGPT1/AREG/CAV1/CSPG4/CTF1/DDR2/DGKQ/EPHA1/EPHA4/EPHA7/FGFR1/GFRA1/GPRC5A/GREM1/IGF1R/IL7/ISL1/KITLG/PRKCD/PRNP/TGFA/THBS4/TNF/VEGFA	26
GO:0007584	GO:0007584	response to nutrient	17/1020	155/18870	0.00434603	0.0292487	0.0213903	BCHE/C2/CNR1/CYP27B1/FOXA2/GCLM/IGF1R/IL1A/ITGA2/KANK2/MAP1B/MN1/PENK/TFRC/TNC/TRIM24/VDR	17
GO:0051961	GO:0051961	negative regulation of nervous system development	17/1020	155/18870	0.00434603	0.0292487	0.0213903	CDH1/CDK5/DAAM2/EPHA7/FGF13/IL1B/LDLR/MAP2/NTN1/PTN/SEMA3A/SEMA3C/SEMA3E/SEMA3F/SEMA7A/TNF/PTPRS	17
GO:0032350	GO:0032350	regulation of hormone metabolic process	7/1020	39/18870	0.00444629	0.0297696	0.0217712	ADM/ATP1A1/CYP27B1/DGKQ/IGF1R/LHCGR/PDE8B	7
GO:0051938	GO:0051938	L-glutamate import	7/1020	39/18870	0.00444629	0.0297696	0.0217712	ARL6IP1/ATP1A2/SLC25A12/SLC25A22/SLC7A11/STXBP1/TNF	7
GO:0097242	GO:0097242	amyloid-beta clearance	7/1020	39/18870	0.00444629	0.0297696	0.0217712	ABCA7/CLU/HMGCR/IGF1R/LDLR/MME/TNF	7
GO:1904407	GO:1904407	positive regulation of nitric oxide metabolic process	7/1020	39/18870	0.00444629	0.0297696	0.0217712	ASL/CLU/IL1B/P2RX4/PKD2/TICAM1/TNF	7
GO:0048608	GO:0048608	reproductive structure development	28/1020	305/18870	0.00445774	0.0298079	0.0217993	BAK1/BIK/BMPR1B/CDKN1C/FLNA/FOXF2/GATA6/GFRA1/IDH1/IL1A/KITLG/LHCGR/NPPC/PRDX4/RHOBTB3/ROR2/SALL1/SDC1/SERPINB5/SOX15/SOX9/SRD5A1/TEX11/TGFB2/TNC/VEGFA/BAX/EREG	28
GO:0097049	GO:0097049	motor neuron apoptotic process	5/1020	21/18870	0.00450003	0.0300137	0.0219498	ADARB1/FADD/KCNB1/NEFL/BAX	5
GO:0097284	GO:0097284	hepatocyte apoptotic process	5/1020	21/18870	0.00450003	0.0300137	0.0219498	CASP6/IGF1R/KRT18/KRT8/PRKAA2	5
GO:0046928	GO:0046928	regulation of neurotransmitter secretion	11/1020	82/18870	0.00452418	0.0301361	0.0220393	CASK/CHRNA3/HTR1B/NLGN1/PFN2/RIMS1/RIMS3/STXBP1/SYT1/SYT11/TACR2	11
GO:0032102	GO:0032102	negative regulation of response to external stimulus	40/1020	481/18870	0.00462366	0.0307594	0.0224952	GRAMD4/IL22RA1/ANGPT2/ANXA2/CARTPT/CASK/CEACAM1/DTX4/DUSP3/EPHA4/FBXL2/FGF2/FOXF1/FURIN/GREM1/GSTP1/IER3/ISL1/KIR2DL4/LDLR/MDK/MMP12/PLAUR/PRKCD/PRKG1/SEMA3A/SEMA3C/SEMA3E/SEMA3F/SEMA7A/SERPINB2/SLC39A8/SMPDL3B/SYT11/TNF/TRIB1/TRIM31/TSPAN6/WFDC1/PTPRS	40
GO:0048488	GO:0048488	synaptic vesicle endocytosis	10/1020	71/18870	0.00468282	0.0310773	0.0227276	AMPH/CDK5/DGKQ/NLGN1/NLGN4Y/SLC2A4/SNAP91/STON1/SYT1/SYT11	10
GO:0080164	GO:0080164	regulation of nitric oxide metabolic process	9/1020	60/18870	0.00468337	0.0310773	0.0227276	ASL/ATP2B4/CAV1/CLU/IL1B/P2RX4/PKD2/TICAM1/TNF	9
GO:0018212	GO:0018212	peptidyl-tyrosine modification	26/1020	278/18870	0.0047097	0.0312123	0.0228263	IL11/ITGA5/ANGPT1/AREG/CAV1/CSPG4/CTF1/DDR2/DGKQ/EPHA1/EPHA4/EPHA7/FGFR1/GFRA1/GPRC5A/GREM1/IGF1R/IL7/ISL1/KITLG/PRKCD/PRNP/TGFA/THBS4/TNF/VEGFA	26
GO:0021602	GO:0021602	cranial nerve morphogenesis	6/1020	30/18870	0.00477367	0.0315559	0.0230776	ADARB1/GLI3/HOXA3/HOXB2/NRP2/SEMA3F	6
GO:1901380	GO:1901380	negative regulation of potassium ion transmembrane transport	6/1020	30/18870	0.00477367	0.0315559	0.0230776	ACTN2/CASQ2/CAV1/GRP/KCNH2/RGS4	6
GO:0014855	GO:0014855	striated muscle cell proliferation	11/1020	83/18870	0.00496719	0.0327935	0.0239828	ANGPT1/CAV2/FGF2/FOXC2/GATA6/KCNK2/NDRG4/SIX5/TGFB2/TGFBR3/YAP1	11
GO:0060976	GO:0060976	coronary vasculature development	8/1020	50/18870	0.00503595	0.0332054	0.0242839	ABCC9/FGF2/GATA6/HAND2/SGCD/SMAD6/TGFBR3/VEGFA	8
GO:0001953	GO:0001953	negative regulation of cell-matrix adhesion	7/1020	40/18870	0.00514308	0.0338261	0.0247379	ARHGAP6/CASK/CORO1C/DLC1/MMP12/MYOC/SEMA3E	7
GO:0016053	GO:0016053	organic acid biosynthetic process	30/1020	337/18870	0.0051704	0.0338635	0.0247652	HAAO/ABHD3/ASL/ATP2B4/BHMT2/CEACAM1/CYP39A1/CYP4F11/ELOVL2/ELOVL4/ELOVL6/GAMT/GSTP1/IL1B/INSIG1/MGST2/OSBPL1A/OSBPL3/PLP1/PRKAA2/PRKAB2/PYCR1/RBP1/SEPHS2/SERINC5/SLC27A2/SLC38A1/UST/CSAD/PLOD3	30
GO:0051495	GO:0051495	positive regulation of cytoskeleton organization	19/1020	184/18870	0.00517737	0.0338635	0.0247652	ADD3/ACTN2/BAIAP2L2/CDC42EP3/DSTN/EPHA1/FERMT2/FLNA/LMOD1/MAP1B/MYOC/OCLN/PFN2/S100A10/STMN2/SYNPO/TPM1/WASF1/WASF3	19
GO:0016050	GO:0016050	vesicle organization	32/1020	366/18870	0.00518017	0.0338635	0.0247652	ANXA2/AP1S1/AP1S2/AQP1/ASIP/ATP13A2/CAV1/CAV2/CORO1C/FNBP1L/GRIK5/HOOK1/INSIG1/MYO7A/PLN/S100A10/SDC1/SEC23B/SLC2A4/SNAP25/SNAP91/STX3/STXBP1/SYT1/SYT11/TMED10/TYRP1/VAMP1/VAMP8/VPS37B/SEC31B/TBC1D4	32
GO:0061035	GO:0061035	regulation of cartilage development	10/1020	72/18870	0.00518127	0.0338635	0.0247652	BMPR1B/FRZB/GLI3/GREM1/LTBP3/MDK/SIX2/SOX9/TRPS1/ZBTB16	10
GO:0140238	GO:0140238	presynaptic endocytosis	10/1020	72/18870	0.00518127	0.0338635	0.0247652	AMPH/CDK5/DGKQ/NLGN1/NLGN4Y/SLC2A4/SNAP91/STON1/SYT1/SYT11	10
GO:0046902	GO:0046902	regulation of mitochondrial membrane permeability	9/1020	61/18870	0.00523673	0.0341694	0.0249889	BAK1/BNIP3/HIP1R/HK2/IER3/PPIF/SLC25A4/TMEM14A/BAX	9
GO:0009266	GO:0009266	response to temperature stimulus	18/1020	171/18870	0.00524775	0.0341694	0.0249889	BAG3/CASQ1/CRNN/CRYAB/HSPA2/HSPB1/HSPB2/HSPB6/HTR1B/HTR2B/IL1A/IRAK1/NGFR/PSIP1/STAC/TRPA1/TRPM2/IER5	18
GO:0031334	GO:0031334	positive regulation of protein-containing complex assembly	20/1020	198/18870	0.00536467	0.0348871	0.0255138	ABCA3/BAIAP2L2/BAK1/BIK/CDC42EP3/CLU/FERMT1/FERMT2/HIP1R/LGALS3/LMOD1/MAP1B/MMP1/MMP3/OCLN/PFN2/TFRC/TNF/VEGFA/BAX	20
GO:0018105	GO:0018105	peptidyl-serine phosphorylation	27/1020	295/18870	0.00537659	0.034921	0.0255386	IL11/AKT3/ANGPT1/ATP2B4/BAK1/CAMK1/CAV1/CDK5/DGKQ/DMD/DMPK/DYRK4/IKBKE/MAPK13/MARK1/MAST1/NTRK2/PDE4D/PFN2/PRKCD/RPS6KA1/STK38L/TFRC/TNF/VEGFA/BAX/TXN	27
GO:0032908	GO:0032908	regulation of transforming growth factor beta1 production	4/1020	14/18870	0.00549194	0.0352744	0.0257971	CD2AP/FURIN/GATA6/TSKU	4
GO:0071415	GO:0071415	cellular response to purine-containing compound	4/1020	14/18870	0.00549194	0.0352744	0.0257971	CASQ2/RYR2/RYR3/TRPM2	4
GO:0072283	GO:0072283	metanephric renal vesicle morphogenesis	4/1020	14/18870	0.00549194	0.0352744	0.0257971	GREM1/SALL1/SIX2/SMO	4
GO:0098840	GO:0098840	protein transport along microtubule	4/1020	14/18870	0.00549194	0.0352744	0.0257971	BAG3/CLIP3/HSPB1/MAP1A	4
GO:0099118	GO:0099118	microtubule-based protein transport	4/1020	14/18870	0.00549194	0.0352744	0.0257971	BAG3/CLIP3/HSPB1/MAP1A	4
GO:1900025	GO:1900025	negative regulation of substrate adhesion-dependent cell spreading	4/1020	14/18870	0.00549194	0.0352744	0.0257971	CORO1C/KANK1/SPRY4/TACSTD2	4
GO:1901029	GO:1901029	negative regulation of mitochondrial outer membrane permeabilization involved in apoptotic signaling pathway	4/1020	14/18870	0.00549194	0.0352744	0.0257971	BAK1/IER3/SLC25A4/TMEM14A	4
GO:1901160	GO:1901160	primary amino compound metabolic process	4/1020	14/18870	0.00549194	0.0352744	0.0257971	AGMAT/DDC/GRIN2A/SRD5A1	4
GO:2000288	GO:2000288	positive regulation of myoblast proliferation	4/1020	14/18870	0.00549194	0.0352744	0.0257971	GATA6/KCNA5/MEIS2/SOX15	4
GO:0019730	GO:0019730	antimicrobial humoral response	15/1020	133/18870	0.0055181	0.0353552	0.0258562	CXCL1/CXCL2/CXCL3/CXCL5/CXCL6/DEFB1/GATA6/PF4/PF4V1/PI3/PRSS2/PRSS3/SEMG1/SEMG2/SLPI	15
GO:0043271	GO:0043271	negative regulation of monoatomic ion transport	15/1020	133/18870	0.0055181	0.0353552	0.0258562	ACTN2/ATP1A2/CASQ2/CAV1/CNR1/GRP/HTR1B/KCNH2/MAOB/PKD2/PLN/PPIF/RGS4/SEMG1/VIP	15
GO:0006837	GO:0006837	serotonin transport	5/1020	22/18870	0.00556829	0.0353722	0.0258686	CNR1/GPM6B/HTR1B/MAOB/SLC29A3	5
GO:0006883	GO:0006883	intracellular sodium ion homeostasis	5/1020	22/18870	0.00556829	0.0353722	0.0258686	ATP1A1/ATP1A2/ATP1B2/IL1A/TMPRSS3	5
GO:0033630	GO:0033630	positive regulation of cell adhesion mediated by integrin	5/1020	22/18870	0.00556829	0.0353722	0.0258686	ADAM9/CIB1/FERMT1/FOXC2/TGFB2	5
GO:0035584	GO:0035584	calcium-mediated signaling using intracellular calcium source	5/1020	22/18870	0.00556829	0.0353722	0.0258686	CCL20/DEFB1/PRNP/RYR2/TRPM2	5
GO:0051220	GO:0051220	cytoplasmic sequestering of protein	5/1020	22/18870	0.00556829	0.0353722	0.0258686	DBN1/DZIP1/FLNA/NFKBIE/PKD2	5
GO:0072234	GO:0072234	metanephric nephron tubule development	5/1020	22/18870	0.00556829	0.0353722	0.0258686	AQP1/PKD2/SOX9/WWTR1/YAP1	5
GO:0150105	GO:0150105	protein localization to cell-cell junction	5/1020	22/18870	0.00556829	0.0353722	0.0258686	DLG5/DSP/F11R/FLNA/VCL	5
GO:0033157	GO:0033157	regulation of intracellular protein transport	22/1020	226/18870	0.00560224	0.0355446	0.0259946	ANGPT1/ATP13A2/BAG3/CAMK1/CDH1/CDK5/CIB1/FERMT1/FLNA/FRAT2/GLI3/IL1B/INSIG1/KCNB1/PKIA/PKIG/PRKCD/PRNP/RAB23/SFN/SMO/TXN	22
GO:0003338	GO:0003338	metanephros morphogenesis	6/1020	31/18870	0.00565364	0.0355674	0.0260114	GREM1/PKD2/SALL1/SIX2/SMO/SOX9	6
GO:0014044	GO:0014044	Schwann cell development	6/1020	31/18870	0.00565364	0.0355674	0.0260114	CDK5/CNTNAP1/ILK/LAMB2/MYOC/NTRK2	6
GO:0050999	GO:0050999	regulation of nitric-oxide synthase activity	6/1020	31/18870	0.00565364	0.0355674	0.0260114	ATP2B4/HTR2B/IL1A/IL1B/GCH1/SCARB1	6
GO:0061437	GO:0061437	renal system vasculature development	6/1020	31/18870	0.00565364	0.0355674	0.0260114	ANGPT2/ACTA2/ANGPT1/AQP1/FOXC2/PKD2	6
GO:0061440	GO:0061440	kidney vasculature development	6/1020	31/18870	0.00565364	0.0355674	0.0260114	ANGPT2/ACTA2/ANGPT1/AQP1/FOXC2/PKD2	6
GO:1900027	GO:1900027	regulation of ruffle assembly	6/1020	31/18870	0.00565364	0.0355674	0.0260114	CAV1/CORO1C/KANK1/NLGN1/PFN2/TACSTD2	6
GO:2000191	GO:2000191	regulation of fatty acid transport	6/1020	31/18870	0.00565364	0.0355674	0.0260114	ACSL5/FABP3/IL1A/IL1B/P2RX4/TNFRSF11A	6
GO:0097305	GO:0097305	response to alcohol	24/1020	254/18870	0.00569103	0.0357067	0.0261132	BAK1/CDH1/CLDN7/CNR1/G6PD/GABBR1/GNAI1/GRAMD1C/GRIN2A/HTR1B/IGF1R/KCNMB1/MAOB/NEFL/NPPC/PENK/PRKAA2/RGS4/SLC2A4/SMO/TGFBR3/TNC/TNF/TNFRSF11A	24
GO:0001974	GO:0001974	blood vessel remodeling	8/1020	51/18870	0.00569635	0.0357067	0.0261132	BAK1/CEACAM1/FLNA/FOXC2/HOXA3/NPPC/SEMA3C/BAX	8
GO:0051489	GO:0051489	regulation of filopodium assembly	8/1020	51/18870	0.00569635	0.0357067	0.0261132	DAAM2/DPYSL3/FNBP1L/GAP43/GPM6A/NLGN1/PRKCD/TRPM2	8
GO:0046824	GO:0046824	positive regulation of nucleocytoplasmic transport	9/1020	62/18870	0.00583938	0.0365593	0.0267368	BAG3/CAMK1/CDH1/FLNA/GLI3/IL1B/PRKCD/SFN/SMO	9
GO:0050680	GO:0050680	negative regulation of epithelial cell proliferation	18/1020	173/18870	0.00591673	0.036923	0.0270027	CASK/CAV1/CAV2/CDKN1C/CEACAM1/IRF6/LIMS2/NGFR/PHOX2B/SFN/SOX9/TGFB2/TGFBR3/TNF/TRIM24/VDR/XDH/EREG	18
GO:0050892	GO:0050892	intestinal absorption	7/1020	41/18870	0.00591873	0.036923	0.0270027	F11R/GCNT3/KCNQ1/LDLR/PLS1/VDR/SCARB1	7
GO:1902742	GO:1902742	apoptotic process involved in development	7/1020	41/18870	0.00591873	0.036923	0.0270027	BAK1/CRYAB/FOXC2/HAND2/TGFB2/VDR/BAX	7
GO:0019751	GO:0019751	polyol metabolic process	13/1020	109/18870	0.00592604	0.0369243	0.0270037	CYP27B1/FGF2/GALK1/GK/ITPKA/ITPKB/LHCGR/NUDT11/PCK2/PLCB1/PRKG1/SHPK/GCH1	13
GO:0051591	GO:0051591	response to cAMP	11/1020	85/18870	0.00595584	0.0370215	0.0270747	AQP1/AREG/CNGA3/DGKQ/GATA6/KCNQ1/PDE2A/PENK/PKD2/SDC1/SRD5A1	11
GO:0072524	GO:0072524	pyridine-containing compound metabolic process	11/1020	85/18870	0.00595584	0.0370215	0.0270747	HAAO/DCXR/G6PD/IDH1/PC/PDXK/PGD/RBKS/RPIA/SHPK/TP53I3	11
GO:0016055	GO:0016055	Wnt signaling pathway	38/1020	459/18870	0.00609505	0.0378416	0.0276745	TCF7/AMOTL2/BARX1/CAV1/CCND1/DAAM2/DIXDC1/FERMT1/FERMT2/FGF2/FOXL1/FRAT2/FRZB/FZD7/GLI3/GPC4/GREM1/ILK/ISL1/KANK1/MARK1/MDK/MITF/MYOC/NXN/PKD2/PLEKHA4/PRKAA2/SALL1/SDC1/SOX9/TCF7L1/TGFB1I1/TLE2/TNN/TSKU/WWTR1/YAP1	38
GO:0008361	GO:0008361	regulation of cell size	19/1020	187/18870	0.00615053	0.0381406	0.0278932	AKT3/AQP1/CDH1/CDK5/EPHA7/FGF13/KCNMA1/MAP1B/MAP2/NTN1/RND2/SEMA3A/SEMA3C/SEMA3E/SEMA3F/SEMA7A/SLC12A8/VEGFA/PTPRS	19
GO:0043434	GO:0043434	response to peptide hormone	36/1020	430/18870	0.00628444	0.0389247	0.0284666	ADM/ACTN2/AGTR1/AREG/CAV1/CAV2/CEACAM1/DDR2/FOXC2/GDF15/GLP2R/GNAI1/HDAC9/HSD11B2/IGF1R/IL1B/INSIG1/IRS1/KANK1/KCNQ1/LHCGR/MAP1B/NEFL/PCK2/PLCB1/POMC/PRKCD/SLC2A4/SORBS1/SRD5A1/TGFBR3/TNFRSF11A/TRIM16/TRIM24/EREG/TBC1D4	36
GO:0050795	GO:0050795	regulation of behavior	10/1020	74/18870	0.00630213	0.0389416	0.028479	CNR1/GRP/GRPR/HTR1B/HTR2B/MDK/NLGN1/PENK/ZFHX3/PER3	10
GO:0060415	GO:0060415	muscle tissue morphogenesis	10/1020	74/18870	0.00630213	0.0389416	0.028479	ACTC1/ADARB1/DSP/FOXC2/ISL1/MYLK/RYR2/TGFB2/TGFBR3/TPM1	10
GO:0044272	GO:0044272	sulfur compound biosynthetic process	17/1020	161/18870	0.00635732	0.0392361	0.0286944	ACSL5/ANGPT1/B4GALT4/BHMT2/CHST3/ELOVL2/ELOVL4/ELOVL6/GLCE/GSTP1/HS3ST1/MPST/SLC27A2/TM9SF2/TPK1/UST/CSAD	17
GO:0060078	GO:0060078	regulation of postsynaptic membrane potential	16/1020	148/18870	0.00638012	0.0393302	0.0287632	CDK5/CHRNA3/DMPK/GABBR1/GABRD/GLRB/GRIK5/GRIN2A/KCNA1/NLGN1/P2RX4/RGS4/RIMS1/SLC29A1/SLC8A2/CHRNA1	16
GO:0030038	GO:0030038	contractile actin filament bundle assembly	13/1020	110/18870	0.00639729	0.039343	0.0287725	ZYX/ARHGAP6/DLC1/EPHA1/F11R/FERMT2/MYOC/PDLIM1/PFN2/S100A10/SORBS1/TACSTD2/TPM1	13
GO:0043149	GO:0043149	stress fiber assembly	13/1020	110/18870	0.00639729	0.039343	0.0287725	ZYX/ARHGAP6/DLC1/EPHA1/F11R/FERMT2/MYOC/PDLIM1/PFN2/S100A10/SORBS1/TACSTD2/TPM1	13
GO:0010823	GO:0010823	negative regulation of mitochondrion organization	8/1020	52/18870	0.00642065	0.0393936	0.0288095	BAK1/BNIP3/CLU/IER3/PPIF/SLC25A4/TFRC/TMEM14A	8
GO:0060688	GO:0060688	regulation of morphogenesis of a branching structure	8/1020	52/18870	0.00642065	0.0393936	0.0288095	GREM1/MDK/SIX2/SMO/SOX9/TACSTD2/TNF/VEGFA	8
GO:0071900	GO:0071900	regulation of protein serine/threonine kinase activity	26/1020	285/18870	0.00648622	0.0397491	0.0290695	CEBPA/ADAM9/ATP2B4/CAMK1/CCND1/CDKN1C/CIB1/DIRAS3/FERMT2/FGF2/FGFR1/GSTP1/HTR2B/IL1B/IRAK1/PKD2/PKIA/PKIG/PRKCD/SLC8A2/SPRY4/TNF/TNFRSF11A/TRIB1/UCHL1/VEGFA	26
GO:0002931	GO:0002931	response to ischemia	9/1020	63/18870	0.00649412	0.0397508	0.0290707	CAV1/CIB1/HK2/HYOU1/NPPC/P2RX4/PPIF/SLC8A2/UCHL1	9
GO:0007264	GO:0007264	small GTPase mediated signal transduction	40/1020	491/18870	0.00650408	0.039765	0.0290811	AGTR1/ARHGAP10/ARHGAP26/ARHGAP6/ARHGEF17/CD2AP/CDC42EP3/CDON/CTNNAL1/DIRAS3/DLC1/DOCK3/DOK4/F11R/FGD1/FGF2/GPR20/ITPKB/KANK1/KANK2/KITLG/MYOC/NGFR/NTN1/PSD/PSD4/RAB33B/RALGPS2/RAPGEFL1/RHOB/RHOF/RND1/RND2/RRAD/RRAS/SH3BP1/SPRY4/STARD13/TGFB2/WASF1	40
GO:0198738	GO:0198738	cell-cell signaling by wnt	38/1020	461/18870	0.0065309	0.0398821	0.0291668	TCF7/AMOTL2/BARX1/CAV1/CCND1/DAAM2/DIXDC1/FERMT1/FERMT2/FGF2/FOXL1/FRAT2/FRZB/FZD7/GLI3/GPC4/GREM1/ILK/ISL1/KANK1/MARK1/MDK/MITF/MYOC/NXN/PKD2/PLEKHA4/PRKAA2/SALL1/SDC1/SOX9/TCF7L1/TGFB1I1/TLE2/TNN/TSKU/WWTR1/YAP1	38
GO:0045684	GO:0045684	positive regulation of epidermis development	6/1020	32/18870	0.00664637	0.040445	0.0295784	CYP27B1/FGF2/PTCH2/SFN/TRIM16/VDR	6
GO:0098868	GO:0098868	bone growth	6/1020	32/18870	0.00664637	0.040445	0.0295784	BNC2/DDR2/NPPC/SOX9/THBS3/TSKU	6
GO:1901889	GO:1901889	negative regulation of cell junction assembly	6/1020	32/18870	0.00664637	0.040445	0.0295784	ARHGAP6/CORO1C/DLC1/EPHA7/IL1B/TNF	6
GO:0048592	GO:0048592	eye morphogenesis	17/1020	162/18870	0.00675612	0.0410649	0.0300318	AQP1/BAK1/CDON/EPHA2/FBN2/FGF2/FOXF2/GLI3/MEIS1/MYO7A/NTRK2/SOX9/THRB/TSKU/USH1C/VEGFA/BAX	17
GO:0031960	GO:0031960	response to corticosteroid	16/1020	149/18870	0.00680005	0.0411138	0.0300676	ADM/ABCA3/ADAM9/AQP1/AREG/BCHE/HSD11B2/HTR1B/IGF1R/ISL1/MAOB/NEFL/PCK2/SDC1/SRD5A1/TNF	16
GO:0006740	GO:0006740	NADPH regeneration	5/1020	23/18870	0.00680363	0.0411138	0.0300676	G6PD/PGD/RBKS/RPIA/SHPK	5
GO:0031629	GO:0031629	synaptic vesicle fusion to presynaptic active zone membrane	5/1020	23/18870	0.00680363	0.0411138	0.0300676	GRIK5/SNAP25/STX3/STXBP1/SYT1	5
GO:0060307	GO:0060307	regulation of ventricular cardiac muscle cell membrane repolarization	5/1020	23/18870	0.00680363	0.0411138	0.0300676	ANK2/CACNA2D1/KCNH2/KCNQ1/SNTA1	5
GO:0061744	GO:0061744	motor behavior	5/1020	23/18870	0.00680363	0.0411138	0.0300676	ADARB1/ATP1B2/GRP/GRPR/TUBA1A	5
GO:0048705	GO:0048705	skeletal system morphogenesis	22/1020	230/18870	0.00685865	0.0413983	0.0302756	BMPR1B/FBN2/FGFR1/FOXC2/GLI3/GREM1/HOXA2/HOXA3/HOXA4/HOXA5/HOXB2/INSIG1/LAMA5/LTBP3/MGP/NPPC/RAB23/RAB33B/SIX2/SOX9/THBS3/TSKU	22
GO:0001938	GO:0001938	positive regulation of endothelial cell proliferation	13/1020	111/18870	0.00689786	0.0415868	0.0304134	AGTR1/AKT3/CAV2/FGF2/FGFR1/HTR2B/MDK/NRP2/PLXNB3/POLD4/THBS4/VEGFA/VIP	13
GO:0061045	GO:0061045	negative regulation of wound healing	10/1020	75/18870	0.0069289	0.0417256	0.030515	ANXA2/CASK/CEACAM1/FGF2/PLAUR/PRKCD/PRKG1/SERPINB2/TNF/WFDC1	10
GO:0046620	GO:0046620	regulation of organ growth	12/1020	99/18870	0.00706283	0.042483	0.0310689	FGF2/FOXC2/G6PD/GATA6/IL7/KCNK2/RGS4/SMO/TGFBR3/WWC1/WWC3/YAP1	12
GO:0038127	GO:0038127	ERBB signaling pathway	14/1020	124/18870	0.00712647	0.0426018	0.0311558	AREG/BTC/CADM1/CEACAM1/DUSP3/GPRC5A/HIP1R/ITGA1/MYOC/PLAUR/SHC3/SOX9/TGFA/EREG	14
GO:0010763	GO:0010763	positive regulation of fibroblast migration	4/1020	15/18870	0.00717255	0.0426018	0.0311558	ACTA2/AKAP12/AQP1/DDR2	4
GO:0030007	GO:0030007	intracellular potassium ion homeostasis	4/1020	15/18870	0.00717255	0.0426018	0.0311558	ATP1A1/ATP1A2/ATP1B2/KCNMA1	4
GO:0036376	GO:0036376	sodium ion export across plasma membrane	4/1020	15/18870	0.00717255	0.0426018	0.0311558	ATP1A1/ATP1A2/ATP1B2/FXYD1	4
GO:0038065	GO:0038065	collagen-activated signaling pathway	4/1020	15/18870	0.00717255	0.0426018	0.0311558	COL4A5/COL4A6/DDR2/ITGA2	4
GO:0048934	GO:0048934	peripheral nervous system neuron differentiation	4/1020	15/18870	0.00717255	0.0426018	0.0311558	HAND2/ISL1/NEFH/NTRK2	4
GO:0048935	GO:0048935	peripheral nervous system neuron development	4/1020	15/18870	0.00717255	0.0426018	0.0311558	HAND2/ISL1/NEFH/NTRK2	4
GO:0060009	GO:0060009	Sertoli cell development	4/1020	15/18870	0.00717255	0.0426018	0.0311558	FLNA/IL1A/SDC1/SOX9	4
GO:1902065	GO:1902065	response to L-glutamate	4/1020	15/18870	0.00717255	0.0426018	0.0311558	IGF1R/KCNB1/TNF/TUBA1A	4
GO:2001138	GO:2001138	regulation of phospholipid transport	4/1020	15/18870	0.00717255	0.0426018	0.0311558	ATP8A1/ABCA3/ABCA7/PRKCD	4
GO:0044091	GO:0044091	membrane biogenesis	9/1020	64/18870	0.00720378	0.0426937	0.031223	ANXA2/CAV1/CAV2/CLIP3/LRCH4/NLGN1/NLGN4Y/REEP4/S100A10	9
GO:0050730	GO:0050730	regulation of peptidyl-tyrosine phosphorylation	22/1020	231/18870	0.00720642	0.0426937	0.031223	IL11/ITGA5/ANGPT1/AREG/CAV1/CSPG4/CTF1/DGKQ/EPHA4/EPHA7/GFRA1/GPRC5A/GREM1/IL7/ISL1/KITLG/PRKCD/PRNP/TGFA/THBS4/TNF/VEGFA	22
GO:1902692	GO:1902692	regulation of neuroblast proliferation	8/1020	53/18870	0.00721261	0.0426937	0.031223	CDON/FGF2/GLI3/HAPLN1/PTN/SMARCD3/SMO/VEGFA	8
GO:0032984	GO:0032984	protein-containing complex disassembly	23/1020	245/18870	0.00722409	0.0427131	0.0312372	ADD3/ACTN2/BNIP3/CAPG/CAPZA1/CIB1/DSTN/FGF13/FRAT2/FYCO1/IGF1R/LMOD1/MAP1A/MAP1B/MICAL2/SH3BP1/SMARCD3/STMN2/SVIL/TMOD1/TNF/VAMP8/NFE2	23
GO:0008584	GO:0008584	male gonad development	16/1020	150/18870	0.00724195	0.0427702	0.0312789	BIK/FLNA/GATA6/GFRA1/IL1A/KITLG/LHCGR/PRDX4/RHOBTB3/SDC1/SOX15/SOX9/SRD5A1/TEX11/TGFB2/BAX	16
GO:0002040	GO:0002040	sprouting angiogenesis	19/1020	190/18870	0.00726813	0.0428762	0.0313565	ITGA5/AGTR1/AKT3/ANGPT1/CARD10/CEACAM1/CIB1/EPHA2/EPHB4/FGF2/FOXC2/GREM1/HDAC9/NGFR/PARVA/SEMA3E/STARD13/TNN/VEGFA	19
GO:0031667	GO:0031667	response to nutrient levels	40/1020	495/18870	0.00741851	0.0437138	0.031969	ADM/ASL/BCHE/BNIP3/C2/CARTPT/CNR1/CYP27B1/DSC2/FOXA2/G6PD/GCLM/GDF15/HSD11B2/IGF1R/IL1A/ITGA2/KANK2/KCNB1/LDLR/MAP1B/MN1/NPPC/NPY/PCK2/PENK/POMC/PRKAA2/PRKAB2/PRR5/RRAGB/SRD5A1/TFRC/TNC/TNF/TNFRSF11A/TRIM24/UPP1/VDR/BAX	40
GO:0031349	GO:0031349	positive regulation of defense response	39/1020	480/18870	0.00745524	0.0438806	0.032091	CEBPA/GRAMD4/AGTR1/CADM1/CASP6/CAV1/CNR1/CYBA/FADD/FBXL2/FCN3/GRP/GRPR/IKBKE/IL1B/IRAK1/KIR2DL4/LDLR/LRCH4/MAPK13/MDK/MGST2/MMP12/PAK3/PDE2A/PENK/PJA2/RAB11FIP2/SMPDL3B/TICAM1/TNF/TNFRSF11A/TRIM15/TRIM31/TSPAN6/UNC93B1/VAMP8/EREG/PTPRS	39
GO:0062197	GO:0062197	cellular response to chemical stress	28/1020	317/18870	0.00747379	0.0439402	0.0321345	AQP1/ATP13A2/BNIP3/CAV1/DDR2/ERMP1/G6PD/GSR/MAPK13/MMP3/MYLK/PENK/PKD2/PPIF/PRKAA2/PRKCD/PYCR1/RHOB/SERPINB6/SLC25A23/SLC2A4/SLC7A11/SOD3/TPM1/TRPA1/TRPM2/GCH1/TXN	28
GO:0051346	GO:0051346	negative regulation of hydrolase activity	21/1020	218/18870	0.00751982	0.0441609	0.032296	AQP1/ARL6IP1/CSTB/GCHFR/HDAC9/LGALS3/PLAUR/PLXNB3/PPP1R15A/RPS6KA1/SERPINA1/SERPINB1/SERPINB2/SERPINB5/SERPINB6/SERPINB8/SFN/STYXL1/TGFB2/TNF/VEGFA	21
GO:0043536	GO:0043536	positive regulation of blood vessel endothelial cell migration	10/1020	76/18870	0.00760288	0.0445984	0.032616	AKT3/ANGPT1/CIB1/FGF2/FGFR1/FOXC2/HDAC9/HSPB1/P2RX4/VEGFA	10
GO:0001890	GO:0001890	placenta development	16/1020	151/18870	0.00770661	0.0450255	0.0329283	CEBPA/ADM/CDKN1C/CYP27B1/KRT19/KRT8/LDOC1/MME/PHLDA2/PKD2/PTN/SOX15/SPINT1/SPINT2/ST14/VDR	16
GO:0046546	GO:0046546	development of primary male sexual characteristics	16/1020	151/18870	0.00770661	0.0450255	0.0329283	BIK/FLNA/GATA6/GFRA1/IL1A/KITLG/LHCGR/PRDX4/RHOBTB3/SDC1/SOX15/SOX9/SRD5A1/TEX11/TGFB2/BAX	16
GO:0001892	GO:0001892	embryonic placenta development	11/1020	88/18870	0.00772156	0.0450255	0.0329283	CEBPA/ADM/CDKN1C/KRT19/KRT8/PHLDA2/PKD2/SOX15/SPINT1/SPINT2/ST14	11
GO:0046717	GO:0046717	acid secretion	7/1020	43/18870	0.00772754	0.0450255	0.0329283	GABBR1/HIP1R/HTR1B/KCNQ1/SV2A/TNF/TRPC4	7
GO:1902110	GO:1902110	positive regulation of mitochondrial membrane permeability involved in apoptotic process	7/1020	43/18870	0.00772754	0.0450255	0.0329283	BAK1/BNIP3/HIP1R/IER3/SLC25A4/TMEM14A/BAX	7
GO:1904646	GO:1904646	cellular response to amyloid-beta	7/1020	43/18870	0.00772754	0.0450255	0.0329283	CACNA2D1/CDK5/EPHA4/IGF1R/NGFR/PRNP/TNF	7
GO:0021591	GO:0021591	ventricular system development	6/1020	33/18870	0.00775959	0.0451113	0.032991	AQP1/ATP1B2/CORO1C/NME5/SLC7A11/TSKU	6
GO:0045777	GO:0045777	positive regulation of blood pressure	6/1020	33/18870	0.00775959	0.0451113	0.032991	CARTPT/CNR1/HSD11B2/PDE4D/TAC3/TPM1	6
GO:0060538	GO:0060538	skeletal muscle organ development	18/1020	178/18870	0.00789703	0.0458591	0.0335379	ACTA1/CASQ1/CAV1/CAV2/CDK5/CDON/CNTNAP1/DES/DMD/FLNB/HDAC9/HLF/MYOM1/PHOX2B/POPDC2/SMO/SVIL/CHRNA1	18
GO:0008406	GO:0008406	gonad development	22/1020	233/18870	0.00794527	0.0459824	0.0336281	BIK/BMPR1B/FLNA/GATA6/GFRA1/IDH1/IL1A/KITLG/LHCGR/NPPC/PRDX4/RHOBTB3/SALL1/SDC1/SOX15/SOX9/SRD5A1/TEX11/TGFB2/VEGFA/BAX/EREG	22
GO:0016358	GO:0016358	dendrite development	22/1020	233/18870	0.00794527	0.0459824	0.0336281	CAMK1/CDK5/CHRNA3/DBN1/DGKG/DLG5/EPHA4/ITPKA/MAP1A/MAP1B/MAP2/MARK1/NLGN1/OBSL1/PAK3/PRKG1/PTN/SEMA3A/SLC11A2/SLITRK5/VLDLR/PTPRS	22
GO:0032507	GO:0032507	maintenance of protein location in cell	9/1020	65/18870	0.00797122	0.0459824	0.0336281	CAV1/CDK5/DBN1/DZIP1/HK2/INSIG1/KDELR2/KDELR3/TXN	9
GO:0045668	GO:0045668	negative regulation of osteoblast differentiation	9/1020	65/18870	0.00797122	0.0459824	0.0336281	AREG/CHRD/GREM1/HAND2/HOXA2/SMAD6/SOX9/TNF/TNN	9
GO:0050435	GO:0050435	amyloid-beta metabolic process	9/1020	65/18870	0.00797122	0.0459824	0.0336281	ABCA7/CLU/EPHA4/MME/NTRK2/PRNP/PSENEN/TMED10/TNF	9
GO:1905330	GO:1905330	regulation of morphogenesis of an epithelium	9/1020	65/18870	0.00797122	0.0459824	0.0336281	FGF2/GREM1/MDK/SIX2/SMO/SOX9/TACSTD2/TNF/VEGFA	9
GO:0006195	GO:0006195	purine nucleotide catabolic process	8/1020	54/18870	0.00807601	0.0464839	0.0339948	NUDT11/PDE2A/PDE4D/PDE5A/PDE7B/PDE8B/PDE9A/XDH	8
GO:0098703	GO:0098703	calcium ion import across plasma membrane	8/1020	54/18870	0.00807601	0.0464839	0.0339948	ATP2B4/CACNA1C/CACNA1H/CACNA2D1/PRNP/SCN7A/SLC8A2/TRPM2	8
GO:0003014	GO:0003014	renal system process	14/1020	126/18870	0.00817882	0.0466851	0.034142	ADM/AGTR1/AQP1/AQP2/BTC/CHRNA3/CLCN5/HSD11B2/KCNMA1/KCNQ1/MCAM/NPR1/SLC25A23/WFS1	14
GO:0042471	GO:0042471	ear morphogenesis	14/1020	126/18870	0.00817882	0.0466851	0.034142	FRZB/HOXA2/INSIG1/KCNQ1/KCNQ4/LRIG1/MYO6/MYO7A/NTN1/PLS1/SIX2/SOBP/SOX9/USH1C	14
GO:0010923	GO:0010923	negative regulation of phosphatase activity	5/1020	24/18870	0.00821851	0.0466851	0.034142	LGALS3/PPP1R15A/STYXL1/TGFB2/TNF	5
GO:0031338	GO:0031338	regulation of vesicle fusion	5/1020	24/18870	0.00821851	0.0466851	0.034142	ANXA2/GRIK5/STXBP1/SYT1/TBC1D4	5
GO:0032891	GO:0032891	negative regulation of organic acid transport	5/1020	24/18870	0.00821851	0.0466851	0.034142	GABBR1/HTR1B/PRKG1/RGS4/TNF	5
GO:0042438	GO:0042438	melanin biosynthetic process	5/1020	24/18870	0.00821851	0.0466851	0.034142	ASIP/OPN3/SLC7A11/TRPC1/TYRP1	5
GO:0043576	GO:0043576	regulation of respiratory gaseous exchange	5/1020	24/18870	0.00821851	0.0466851	0.034142	ATP1A2/GRP/GRPR/PBX3/PHOX2B	5
GO:0046039	GO:0046039	GTP metabolic process	5/1020	24/18870	0.00821851	0.0466851	0.034142	ENTPD7/IMPDH1/NME4/NME5/RAB23	5
GO:0060706	GO:0060706	cell differentiation involved in embryonic placenta development	5/1020	24/18870	0.00821851	0.0466851	0.034142	KRT19/KRT8/SOX15/SPINT2/ST14	5
GO:0099500	GO:0099500	vesicle fusion to plasma membrane	5/1020	24/18870	0.00821851	0.0466851	0.034142	GRIK5/SNAP25/STX3/STXBP1/SYT1	5
GO:2000209	GO:2000209	regulation of anoikis	5/1020	24/18870	0.00821851	0.0466851	0.034142	CEACAM6/ITGA5/CAV1/CEACAM5/NTRK2	5
GO:2001026	GO:2001026	regulation of endothelial cell chemotaxis	5/1020	24/18870	0.00821851	0.0466851	0.034142	FGF2/FGFR1/HSPB1/P2RX4/VEGFA	5
GO:0035270	GO:0035270	endocrine system development	15/1020	139/18870	0.00823709	0.0467396	0.0341819	BAK1/CDH1/CDKN1C/FGF2/FOXA2/GATA6/HOXA3/HOXA5/ISL1/MDK/PBX1/SALL1/SMO/SOX9/SRD5A1	15
GO:0046394	GO:0046394	carboxylic acid biosynthetic process	29/1020	334/18870	0.00825614	0.0467638	0.0341995	HAAO/ABHD3/ASL/ATP2B4/BHMT2/CEACAM1/CYP39A1/CYP4F11/ELOVL2/ELOVL4/ELOVL6/GAMT/GSTP1/IL1B/INSIG1/MGST2/OSBPL1A/OSBPL3/PLP1/PRKAA2/PRKAB2/PYCR1/RBP1/SEPHS2/SERINC5/SLC27A2/SLC38A1/UST/PLOD3	29
GO:0003333	GO:0003333	amino acid transmembrane transport	12/1020	101/18870	0.0082593	0.0467638	0.0341995	ARL6IP1/ATP1A2/RGS4/SLC25A12/SLC25A15/SLC25A22/SLC38A1/SLC6A12/SLC6A14/SLC7A11/TNF/SLC16A10	12
GO:0099003	GO:0099003	vesicle-mediated transport in synapse	21/1020	220/18870	0.00831194	0.0470012	0.0343732	AMPH/CASK/CDK5/DGKQ/GRIK5/HTR1B/NLGN1/NLGN4Y/PFN2/RIMS1/RIMS3/SCRN1/SLC2A4/SNAP25/SNAP91/STON1/STX3/STXBP1/SV2A/SYT1/SYT11	21
GO:0007188	GO:0007188	adenylate cyclase-modulating G protein-coupled receptor signaling pathway	23/1020	248/18870	0.00831927	0.0470012	0.0343732	ADM/ADM2/AKAP12/ATP2B4/CHRM2/CNR1/FLNA/GABBR1/GLP2R/GNA14/GNAI1/GNAL/GNAO1/GNAZ/HTR1B/LHCGR/PDE2A/PDE4D/PF4/PLN/RAMP1/VIP/VIPR2	23
GO:0015844	GO:0015844	monoamine transport	11/1020	89/18870	0.00839271	0.0472623	0.0345641	CARTPT/CNR1/GABBR1/GPM6B/HTR1B/KCNB1/MAOB/SLC29A3/SYT1/SYT11/VIP	11
GO:0046849	GO:0046849	bone remodeling	11/1020	89/18870	0.00839271	0.0472623	0.0345641	CARTPT/EPHA2/GREM1/HTR1B/IL7/LTBP3/MDK/MITF/PTN/TFRC/TNFRSF11A	11
GO:0072384	GO:0072384	organelle transport along microtubule	11/1020	89/18870	0.00839271	0.0472623	0.0345641	CDR2L/DYNC1I1/FEZ1/FYCO1/MAP1B/MAP2/NEFH/NEFL/SYNE2/TUBA1A/UCHL1	11
GO:0007519	GO:0007519	skeletal muscle tissue development	17/1020	166/18870	0.00855823	0.0481423	0.0352077	ACTA1/CASQ1/CAV1/CAV2/CDK5/CDON/CNTNAP1/DMD/FLNB/HDAC9/HLF/MYOM1/PHOX2B/POPDC2/SMO/SVIL/CHRNA1	17
GO:1901605	GO:1901605	alpha-amino acid metabolic process	20/1020	207/18870	0.00866909	0.0486609	0.0355869	AGMAT/HAAO/ASL/ASRGL1/ATP2B4/BHMT2/GCLM/GFPT1/GSTZ1/HNF4A/MPST/PYCR1/SEPHS2/SERINC5/SLC25A12/SLC38A1/SLC39A8/SLC7A11/CSAD/PLOD3	20
GO:2000241	GO:2000241	regulation of reproductive process	20/1020	207/18870	0.00866909	0.0486609	0.0355869	ACVR1B/CACNA1H/CIB1/CNR1/DEFB1/IL1A/NPPC/PDE3A/PDE5A/PLCB1/PRDX4/SEMG1/SEMG2/SOX9/STXBP1/TACR2/TEX11/VEGFA/VIP/BAX	20
GO:0010463	GO:0010463	mesenchymal cell proliferation	7/1020	44/18870	0.00877116	0.0488577	0.0357309	CHRD/DCHS1/FOXF1/HAND2/SIX2/SMO/SOX9	7
GO:0021762	GO:0021762	substantia nigra development	7/1020	44/18870	0.00877116	0.0488577	0.0357309	CASP5/CKB/FGF2/G6PD/INA/MAOB/PLP1	7
GO:0035329	GO:0035329	hippo signaling	7/1020	44/18870	0.00877116	0.0488577	0.0357309	AMOTL2/DCHS1/DLG5/WWC1/WWC3/WWTR1/YAP1	7
GO:0120178	GO:0120178	steroid hormone biosynthetic process	7/1020	44/18870	0.00877116	0.0488577	0.0357309	ADM/ATP1A1/CACNA1H/DGKQ/HSD17B6/SRD5A1/SRD5A3	7
GO:1903307	GO:1903307	positive regulation of regulated secretory pathway	7/1020	44/18870	0.00877116	0.0488577	0.0357309	CDK5/KCNB1/NLGN1/SCAMP5/STXBP1/SYT1/VAMP8	7
GO:1903539	GO:1903539	protein localization to postsynaptic membrane	7/1020	44/18870	0.00877116	0.0488577	0.0357309	GPC4/GRIN2A/LGI1/NPTX1/SNAP25/STX3/ADAM10	7
GO:2000300	GO:2000300	regulation of synaptic vesicle exocytosis	7/1020	44/18870	0.00877116	0.0488577	0.0357309	CASK/HTR1B/NLGN1/PFN2/RIMS1/RIMS3/SYT1	7
GO:0008203	GO:0008203	cholesterol metabolic process	15/1020	140/18870	0.00877919	0.0488577	0.0357309	CEBPA/CYP39A1/DGKQ/EBP/G6PD/HMGCR/IDI1/INSIG1/LCAT/LDLR/OSBPL1A/PRKAA2/TSKU/VLDLR/SCARB1	15
GO:0019058	GO:0019058	viral life cycle	28/1020	321/18870	0.00879351	0.0488653	0.0357365	ITGA5/ADARB1/AGTR1/CAV1/CAV2/CD46/CXADR/EPHA2/F11R/FBXL2/FCN3/FURIN/GPR15/ITGA2/LDLR/MID2/NCAM1/PC/SLPI/TFRC/TMPRSS4/TNF/TRIM15/TRIM31/VAMP8/VPS37B/PPIB/SCARB1	28
GO:0017156	GO:0017156	calcium-ion regulated exocytosis	9/1020	66/18870	0.00879932	0.0488653	0.0357365	CDK5/KCNB1/RIMS1/RIMS3/SCAMP5/SNAP25/STXBP1/SYT1/SYT11	9
GO:0000096	GO:0000096	sulfur amino acid metabolic process	6/1020	34/18870	0.00900099	0.0496514	0.0363113	BHMT2/GCLM/MPST/SLC7A11/TST/CSAD	6
GO:0048841	GO:0048841	regulation of axon extension involved in axon guidance	6/1020	34/18870	0.00900099	0.0496514	0.0363113	SEMA3A/SEMA3C/SEMA3E/SEMA3F/SEMA7A/VEGFA	6
GO:0090183	GO:0090183	regulation of kidney development	6/1020	34/18870	0.00900099	0.0496514	0.0363113	GREM1/SIX2/SMO/SOX9/TACSTD2/VEGFA	6
GO:1904385	GO:1904385	cellular response to angiotensin	6/1020	34/18870	0.00900099	0.0496514	0.0363113	ACTN2/AGTR1/CAV1/DDR2/IGF1R/PRKCD	6
GO:2000648	GO:2000648	positive regulation of stem cell proliferation	8/1020	55/18870	0.00901464	0.0496514	0.0363113	ELL3/FERMT2/FGF2/HOXA3/KITLG/LTBP3/PBX1/SOX9	8
GO:0048639	GO:0048639	positive regulation of developmental growth	17/1020	167/18870	0.00906407	0.0496514	0.0363113	FGF2/GATA6/IL7/MAP1B/NTN1/PLCB1/PLS1/RIMS1/RND2/SEMA7A/SMO/SOX15/SYT1/TGFBR3/VEGFA/YAP1/PPIB	17
GO:0009166	GO:0009166	nucleotide catabolic process	10/1020	78/18870	0.00910144	0.0496514	0.0363113	ENTPD7/NUDT11/PDE2A/PDE4D/PDE5A/PDE7B/PDE8B/PDE9A/UPP1/XDH	10
GO:0044042	GO:0044042	glucan metabolic process	10/1020	78/18870	0.00910144	0.0496514	0.0363113	GYG1/IRS1/MGAM/PFKM/PHLDA2/POMC/PPP1R1A/PPP1R3C/PYGM/SORBS1	10
GO:0050772	GO:0050772	positive regulation of axonogenesis	10/1020	78/18870	0.00910144	0.0496514	0.0363113	CHODL/MAP1B/NEFL/NTN1/NTRK2/PLXNB3/RND2/SEMA7A/VEGFA/SKIL	10
GO:0015807	GO:0015807	L-amino acid transport	11/1020	90/18870	0.00910818	0.0496514	0.0363113	ARL6IP1/ATP1A2/RGS4/SERINC5/SLC25A12/SLC25A15/SLC25A22/SLC38A1/SLC7A11/STXBP1/TNF	11
GO:0046889	GO:0046889	positive regulation of lipid biosynthetic process	11/1020	90/18870	0.00910818	0.0496514	0.0363113	ADM/FABP3/HTR2B/IGF1R/IL1A/IL1B/LDLR/PRKCD/SORBS1/TNF/SCARB1	11
GO:0007158	GO:0007158	neuron cell-cell adhesion	4/1020	16/18870	0.0091601	0.0496514	0.0363113	ASTN1/NLGN1/NLGN4Y/NRXN3	4
GO:0014857	GO:0014857	regulation of skeletal muscle cell proliferation	4/1020	16/18870	0.0091601	0.0496514	0.0363113	ANGPT1/CAV2/FGF2/SIX5	4
GO:0017014	GO:0017014	protein nitrosylation	4/1020	16/18870	0.0091601	0.0496514	0.0363113	ATP2B4/DMD/SNTA1/TXN	4
GO:0018119	GO:0018119	peptidyl-cysteine S-nitrosylation	4/1020	16/18870	0.0091601	0.0496514	0.0363113	ATP2B4/DMD/SNTA1/TXN	4
GO:0035435	GO:0035435	phosphate ion transmembrane transport	4/1020	16/18870	0.0091601	0.0496514	0.0363113	ADAMTS8/SLC37A1/SLC37A4/VDR	4
GO:0043455	GO:0043455	regulation of secondary metabolic process	4/1020	16/18870	0.0091601	0.0496514	0.0363113	ASIP/OPN3/SLC7A11/TYRP1	4
GO:0045651	GO:0045651	positive regulation of macrophage differentiation	4/1020	16/18870	0.0091601	0.0496514	0.0363113	FADD/PF4/ROR2/TRIB1	4
GO:0048021	GO:0048021	regulation of melanin biosynthetic process	4/1020	16/18870	0.0091601	0.0496514	0.0363113	ASIP/OPN3/SLC7A11/TYRP1	4
GO:0051044	GO:0051044	positive regulation of membrane protein ectodomain proteolysis	4/1020	16/18870	0.0091601	0.0496514	0.0363113	ADAM9/FURIN/IL1B/TNF	4
GO:0090136	GO:0090136	epithelial cell-cell adhesion	4/1020	16/18870	0.0091601	0.0496514	0.0363113	DSP/SERPINB8/THBS4/VCL	4
GO:1900376	GO:1900376	regulation of secondary metabolite biosynthetic process	4/1020	16/18870	0.0091601	0.0496514	0.0363113	ASIP/OPN3/SLC7A11/TYRP1	4
GO:1902285	GO:1902285	semaphorin-plexin signaling pathway involved in neuron projection guidance	4/1020	16/18870	0.0091601	0.0496514	0.0363113	NRP2/PLXNB3/SEMA3A/SEMA3F	4
GO:0099565	GO:0099565	chemical synaptic transmission, postsynaptic	13/1020	115/18870	0.0092182	0.0499144	0.0365036	CDK5/CHRNA3/DMPK/GLRB/GRIK5/GRIN2A/NLGN1/P2RX4/RGS4/RIMS1/SLC29A1/SLC8A2/CHRNA1	13

## Sheet: Table S9
The up-regulated gene KEGG enrichment of Cluster A and Cluster B													The down-regulated gene KEGG enrichment of Cluster A and Cluster B
ONTOLOGY	ID	Description	GeneRatio	BgRatio	pvalue	p.adjust	qvalue	geneID	Count				ONTOLOGY	ID	Description	GeneRatio	BgRatio	pvalue	p.adjust	qvalue	geneID	Count
KEGG	hsa04510	Focal adhesion	106/1825	201/8076	4.36177e-21	1.40013e-18	7.34613e-19	ACTB/ACTN1/BIRC2/RHOA/ARHGAP5/BCL2/CAV1/CAV2/CCND2/COL1A1/COL1A2/COL4A1/COL4A2/COL4A3/COL4A4/COL4A5/COL4A6/COL6A1/COL6A2/COL6A3/COMP/CRK/CRKL/CTNNB1/DOCK1/FLNA/FLNC/FLT1/FLT4/FN1/FYN/RAPGEF1/HGF/TNC/IGF1/IGF1R/ILK/ITGA1/ITGA4/ITGA5/ITGA7/ITGA9/ITGAV/ITGB1/ITGB3/ITGB5/JUN/KDR/LAMA2/LAMA4/LAMA5/LAMB1/LAMB2/LAMC1/MYLK/PPP1R12A/PPP1R12B/PAK2/PAK3/PDGFB/PDGFRA/PDGFRB/PGF/PIK3CA/PIK3CD/PIK3R1/PPP1CB/PR…	106				KEGG	hsa01200	Carbon metabolism	76/2604	118/8076	5.48538e-13	1.77726e-10	1.4031e-10	ACADS/ACAT2/ACO1/ACO2/ACOX1/AGXT/ALDOA/ALDOB/ALDOC/AMT/CPS1/CS/DLAT/DLD/DLST/ECHS1/EHHADH/ENO1/ENO3/FBP1/FH/G6PD/GLDC/GOT1/GOT2/GPI/GPT/HADHA/HK2/IDH1/IDH2/IDH3A/IDH3B/IDH3G/MDH2/ME1/ME2/ALDH6A1/MTHFR/OGDH/PC/PCCA/PCCB/PDHA1/PDHA2/PFKL/PFKP/PGD/PGK1/PGK2/PKLR/PSPH/RPE/SDHA/SDHB/SDHC/SDHD/SHMT1/SHMT2/TALDO1/TKT/TPI1/ACOX3/FBP2/SUCLG2/SUCLG1/RPIA/PGLS/PHGDH/HIBCH/PSAT1/HAO2/HAO1/HKDC1/ADPGK/PRPS1L1	76
KEGG	hsa04010	MAPK signaling pathway	127/1825	294/8076	9.88991e-16	1.58733e-13	8.32835e-14	ANGPT1/ANGPT2/FAS/CACNA1C/CACNA2D1/CACNB1/CACNB2/CACNB3/CD14/MAP3K8/ATF2/CRK/CRKL/CSF1/CSF1R/DUSP1/DUSP3/DUSP5/DUSP6/EFNA5/FGF1/FGF2/FGF7/FGF9/FGFR1/FGFR2/FLNA/FLNC/FLT1/FLT3/FLT3LG/FLT4/GNA12/HGF/HSPA1L/HSPA2/HSPA6/HSPB1/IGF1/IGF1R/IKBKB/IL1R1/INSR/JUN/KDR/KIT/MAPT/MAX/MEF2C/MAP3K3/MAP3K4/KITLG/GADD45B/NFATC1/NFATC3/NFKB1/NFKB2/NGF/NGFR/NTRK1/NTRK2/PAK2/PDGFB/PDGFRA/PDGFRB/PGF/PPM1A/PPP3CA/PPP3C…	127				KEGG	hsa00020	Citrate cycle (TCA cycle)	26/2604	30/8076	9.56194e-10	1.54903e-07	1.22292e-07	ACLY/ACO1/ACO2/CS/DLAT/DLD/DLST/FH/IDH1/IDH2/IDH3A/IDH3B/IDH3G/MDH2/OGDH/PC/PCK1/PCK2/PDHA1/PDHA2/SDHA/SDHB/SDHC/SDHD/SUCLG2/SUCLG1	26
KEGG	hsa04015	Rap1 signaling pathway	99/1825	210/8076	1.82509e-15	1.95285e-13	1.02461e-13	ACTB/ADCY2/ADCY3/ADCY7/ADCY9/ANGPT1/ANGPT2/RHOA/CALM1/KRIT1/CNR1/CRK/CRKL/CSF1/CSF1R/CTNNB1/LPAR1/EFNA5/F2R/FGF1/FGF2/FGF7/FGF9/FGFR1/FGFR2/FLT1/FLT4/FPR1/GNAI1/GNAI2/GNAO1/LPAR4/RAPGEF1/GRIN2A/HGF/IGF1/IGF1R/INSR/ITGAL/ITGAM/ITGB1/ITGB2/ITGB3/KDR/KIT/LCP2/KITLG/NGF/NGFR/P2RY1/PDGFB/PDGFRA/PDGFRB/PFN2/PGF/PIK3CA/PIK3CD/PIK3R1/PLCG1/PRKCA/PRKD1/MAPK1/MAPK11/RAC2/RAF1/RALGDS/RAP1A/RAP1B/RRAS/MAPK12…	99				KEGG	hsa03410	Base excision repair	26/2604	33/8076	4.94871e-08	5.34461e-06	4.21943e-06	PARP1/PARP4/APEX1/FEN1/LIG1/LIG3/MPG/MUTYH/NTHL1/PCNA/POLB/POLD1/POLE/POLE2/TDG/UNG/XRCC1/PARP2/PARP3/POLD3/SMUG1/APEX2/POLL/POLE3/NEIL3/POLD4	26
KEGG	hsa05205	Proteoglycans in cancer	96/1825	205/8076	8.40235e-15	6.74289e-13	3.53783e-13	ACTB/ANK2/FAS/RHOA/CAMK2A/CAMK2G/CAV1/CAV2/CBL/CD44/CD63/COL1A1/COL1A2/CTNNB1/DCN/EIF4B/ESR1/FGF2/FGFR1/FLNA/FLNC/FN1/FZD2/GAB1/GPC3/GPC1/HCLS1/HGF/HIF1A/HSPB2/HSPG2/IGF1/IGF1R/ITGA5/ITGAV/ITGB1/ITGB3/ITGB5/ITPR1/ITPR2/KDR/LUM/SMAD2/MMP2/MSN/PPP1R12A/PPP1R12B/PIK3CA/PIK3CD/PIK3R1/PLAU/PLCG1/PLCG2/PPP1CB/PRKACA/PRKACB/PRKCA/MAPK1/MAPK11/PTCH1/PTPN11/RAF1/RDX/ROCK1/RPS6KB1/RRAS/MAPK12/SDC2/SMO/SOS1…	96				KEGG	hsa03030	DNA replication	27/2604	36/8076	1.66812e-07	1.24123e-05	9.79916e-06	DNA2/FEN1/LIG1/MCM2/MCM3/MCM4/MCM5/MCM6/MCM7/PCNA/POLA1/POLD1/POLE/POLE2/PRIM1/PRIM2/RFC2/RFC3/RFC4/RFC5/RPA3/SSBP1/RNASEH2A/POLD3/POLA2/POLE3/POLD4	27
KEGG	hsa04151	PI3K-Akt signaling pathway	143/1825	354/8076	1.26228e-14	8.10383e-13	4.25188e-13	ANGPT1/ANGPT2/BCL2/CCND2/CDKN1B/CHRM2/COL1A1/COL1A2/COL4A1/COL4A2/COL4A3/COL4A4/COL4A5/COL4A6/COL6A1/COL6A2/COL6A3/COMP/CREB1/ATF2/CSF1/CSF1R/LPAR1/EFNA5/EIF4B/F2R/FGF1/FGF2/FGF7/FGF9/FGFR1/FGFR2/FOXO3/FLT1/FLT3/FLT3LG/FLT4/FN1/GHR/GNB1/GNG7/GNG10/GNG11/LPAR4/HGF/TNC/IFNAR1/IFNAR2/IGF1/IGF1R/IKBKB/IL3RA/IL4R/IL6/IL6R/IL7R/INSR/IRS1/ITGA1/ITGA4/ITGA5/ITGA7/ITGA9/ITGAV/ITGB1/ITGB3/ITGB5/JAK1/KDR/KI…	143				KEGG	hsa01230	Biosynthesis of amino acids	46/2604	75/8076	1.91547e-07	1.24123e-05	9.79916e-06	ACO1/ACO2/ALDOA/ALDOB/ALDOC/ARG2/ASL/ASNS/ASS1/BCAT2/CBS/CPS1/CS/CTH/ENO1/ENO3/GOT1/GOT2/GPT/IDH1/IDH2/IDH3A/IDH3B/IDH3G/MAT1A/MAT2A/OTC/PC/PFKL/PFKP/PGK1/PGK2/PKLR/PSPH/PYCR1/ALDH18A1/RPE/SHMT1/SHMT2/TALDO1/TKT/TPI1/RPIA/PHGDH/PSAT1/PRPS1L1	46
KEGG	hsa04933	AGE-RAGE signaling pathway in diabetic complications	58/1825	100/8076	1.66579e-14	8.91199e-13	4.67591e-13	AGT/AGTR1/BCL2/CDKN1B/COL1A1/COL1A2/COL3A1/COL4A1/COL4A2/COL4A3/COL4A4/COL4A5/COL4A6/CYBB/EDN1/EGR1/FOXO1/FN1/ICAM1/IL6/JUN/SMAD2/SMAD4/MMP2/NFATC1/NFKB1/NOS3/SERPINE1/PIK3CA/PIM1/PIK3CD/PIK3R1/PLCG1/PLCG2/PRKCA/MAPK1/MAPK11/MAPK10/RELA/MAPK12/CCL2/SELE/STAT3/STAT5A/STAT5B/TGFB1/TGFB2/TGFB3/TGFBR1/TGFBR2/THBD/VCAM1/VEGFB/VEGFC/PIK3R3/AKT3/PLCB1/NOX4	58				KEGG	hsa04932	Non-alcoholic fatty liver disease	78/2604	150/8076	3.41501e-07	1.84411e-05	1.45587e-05	FASLG/BAX/BID/CASP3/CASP7/CASP8/CEBPA/COX4I1/COX5B/COX6A1/COX6A2/COX6B1/COX6C/COX7A2/COX7B/COX8A/CYC1/CYP2E1/DDIT3/ERN1/GSK3A/GSK3B/IL1A/IL1B/INS/MAP3K5/MAP3K11/NDUFA1/NDUFA3/NDUFA7/NDUFA8/NDUFA9/NDUFA10/NDUFAB1/NDUFB1/NDUFB2/NDUFB3/NDUFB4/NDUFB5/NDUFB7/NDUFC1/NDUFS1/NDUFS3/NDUFV1/NDUFS6/NDUFV2/PIK3CB/PIK3R2/PKLR/PPARA/PRKAB1/PRKAG1/MAPK8/MAPK9/RAC1/SDHA/SDHB/SDHC/SDHD/SREBF1/MLX/TNF/TRAF2/UQCRC1…	78
KEGG	hsa04380	Osteoclast differentiation	67/1825	128/8076	1.44697e-13	6.63541e-12	3.48144e-12	BTK/CALCR/CAMK4/CREB1/CSF1/CSF1R/CTSK/CYLD/FCGR1A/FCGR2A/FCGR2B/FHL2/FOSB/FYN/IFNAR1/IFNAR2/IKBKB/IL1R1/ITGB3/JAK1/JUN/JUNB/LCP2/MITF/NCF2/NCF4/NFATC1/NFKB1/NFKB2/NFKBIA/PIK3CA/PIK3CD/PIK3R1/PLCG2/PPP3CA/PPP3CB/PPP3CC/MAPK1/MAPK11/MAPK10/RELA/RELB/MAPK12/SPI1/STAT2/MAP3K7/TGFB1/TGFB2/TGFBR1/TGFBR2/TNFRSF1A/TYROBP/PIK3R3/MAP3K14/SOCS3/FCGR2C/GAB2/AKT3/LILRB2/LILRB1/LILRB5/LILRB4/LILRB3/LILRA2/TREM…	67				KEGG	hsa00010	Glycolysis / Gluconeogenesis	41/2604	67/8076	9.64131e-07	4.01491e-05	3.16967e-05	ADH1A/ADH1C/ADH6/ADH7/ALDH2/ALDH3A1/ALDH3B1/ALDH3B2/ALDH9A1/ALDH3A2/ALDOA/ALDOB/ALDOC/ALDH7A1/DLAT/DLD/ENO1/ENO3/FBP1/G6PC/GPI/HK2/LDHC/PCK1/PCK2/PDHA1/PDHA2/PFKL/PFKP/PGK1/PGK2/PKLR/TPI1/FBP2/MINPP1/AKR1A1/G6PC2/HKDC1/ADPGK/LDHAL6B/G6PC3	41
KEGG	hsa04810	Regulation of actin cytoskeleton	95/1825	218/8076	2.51236e-12	1.00808e-10	5.28918e-11	ACTB/ACTN1/APC/RHOA/BDKRB1/CHRM2/CRK/CRKL/DIAPH2/DOCK1/LPAR1/F2R/FGD1/FGF1/FGF2/FGF7/FGF9/FGFR1/FGFR2/FN1/GNA12/LPAR4/GSN/NCKAP1L/ITGA1/ITGA4/ITGA5/ITGA7/ITGA9/ITGAL/ITGAM/ITGAV/ITGAX/ITGB1/ITGB2/ITGB3/ITGB5/MSN/MYH9/MYH10/MYH11/MYLK/PPP1R12A/PPP1R12B/PAK2/PAK3/PDGFB/PDGFRA/PDGFRB/PFN2/PIK3CA/PIK3CD/PIK3R1/PPP1CB/MAPK1/RAC2/RAF1/RDX/ROCK1/RRAS/CXCL12/SOS1/SOS2/TIAM1/TMSB4X/VAV1/VCL/CXCR4/PIP4K2B/…	95				KEGG	hsa00280	Valine, leucine and isoleucine degradation	32/2604	48/8076	9.91337e-07	4.01491e-05	3.16967e-05	ABAT/ACAA1/ACADS/ACAT2/ALDH2/ALDH9A1/ALDH3A2/ALDH7A1/AUH/BCAT2/BCKDHA/BCKDHB/DLD/ECHS1/EHHADH/HSD17B10/HADHA/HADH/HMGCL/HMGCS1/HMGCS2/IVD/ALDH6A1/PCCA/PCCB/ACAA2/HIBCH/ACAD8/MCCC1/OXCT2/MCCC2/AACS	32
KEGG	hsa04014	Ras signaling pathway	99/1825	232/8076	3.97902e-12	1.41919e-10	7.44613e-11	ABL1/ABL2/ANGPT1/ANGPT2/RHOA/CALM1/CSF1/CSF1R/EFNA5/ETS1/FGF1/FGF2/FGF7/FGF9/FGFR1/FGFR2/FLT1/FLT3/FLT3LG/FLT4/GAB1/GNB1/GNG7/GNG10/GNG11/GRIN2A/HGF/IGF1/IGF1R/IKBKB/INSR/KDR/KIT/KITLG/FOXO4/NFKB1/NGF/NGFR/NTRK1/NTRK2/PAK2/PAK3/PDGFB/PDGFRA/PDGFRB/PGF/PIK3CA/PIK3CD/PIK3R1/PLA2G5/PLCG1/PLCG2/PRKACA/PRKACB/PRKCA/MAPK1/MAPK10/PTPN11/RAB5B/RAC2/RAF1/RALGDS/RAP1A/RAP1B/RASA1/RASA2/RELA/RRAS/SHC1/SOS1/…	99				KEGG	hsa03050	Proteasome	30/2604	46/8076	4.32119e-06	0.000147683	0.000116592	IFNG/PSMA1/PSMA2/PSMA3/PSMA4/PSMA5/PSMA7/PSMB1/PSMB2/PSMB3/PSMB5/PSMB6/PSMB7/PSMB8/PSMB9/PSMB10/PSMC4/PSMD1/PSMD3/PSMD8/PSMD9/PSMD13/PSME1/PSMF1/PSMD6/PSME3/PSMD14/ADRM1/PSME4/POMP	30
KEGG	hsa04360	Axon guidance	82/1825	181/8076	7.10782e-12	2.28161e-10	1.19711e-10	ABL1/RHOA/BMPR1B/BMPR2/CAMK2A/CAMK2G/DPYSL2/EFNA5/EPHA3/EPHA4/EPHA7/EPHB6/FES/FYN/GNAI1/GNAI2/ILK/ITGB1/L1CAM/NCK1/NFATC3/NFATC4/PAK2/PAK3/PIK3CA/PIK3CD/PIK3R1/PLCG1/PLCG2/PLXNA1/PLXNB3/PPP3CA/PPP3CB/PPP3CC/PRKCA/MAPK1/PTCH1/PTPN11/RAC2/RAF1/RASA1/RGS3/ROBO1/ROCK1/RRAS/RYK/CXCL12/SLIT3/SMO/TRPC1/TRPC3/TRPC4/TRPC5/TRPC6/CXCR4/FZD3/NCK2/PIK3R3/NRP1/SEMA5A/SLIT2/NTN1/ROCK2/SEMA3E/PLXNC1/SEMA3A/MYL9/…	82				KEGG	hsa00410	beta-Alanine metabolism	22/2604	30/8076	4.55812e-06	0.000147683	0.000116592	ABAT/ACADS/ACOX1/ALDH2/ALDH3A1/ALDH3B1/ALDH3B2/ALDH9A1/ALDH3A2/ALDH7A1/ECHS1/EHHADH/GAD1/GAD2/HADHA/ALDH6A1/ACOX3/MLYCD/HIBCH/UPB1/SMOX/CNDP2	22
KEGG	hsa04611	Platelet activation	62/1825	124/8076	1.59575e-11	4.65668e-10	2.44325e-10	ACTB/ADCY2/ADCY3/ADCY7/ADCY9/RHOA/BTK/COL1A1/COL1A2/COL3A1/F2R/FCER1G/FCGR2A/FYN/GNAI1/GNAI2/GP5/GUCY1A2/ITGB1/ITGB3/ITPR1/ITPR2/LCP2/MYLK/PPP1R12A/NOS3/P2RY1/PIK3CA/PIK3CD/PIK3CG/PIK3R1/PLCG2/PPP1CB/PRKACA/PRKACB/PRKG1/MAPK1/MAPK11/PTGIR/PTGS1/RAP1A/RAP1B/ROCK1/MAPK12/STIM1/TBXA2R/TBXAS1/TLN1/VWF/PIK3R3/PLA2G4C/SNAP23/F2RL3/ROCK2/AKT3/RASGRP1/RASGRP2/GNA13/PLCB1/ARHGEF12/PIK3R5/APBB1IP	62				KEGG	hsa04146	Peroxisome	46/2604	83/8076	1.0044e-05	0.000295843	0.00023356	ACAA1/ACOX1/AGXT/ABCD1/BAAT/DAO/EHHADH/EPHX2/ACSL3/HMGCL/HSD17B4/IDH1/IDH2/MVK/PRDX1/PEX1/PEX7/PEX10/PEX13/PEX14/PHYH/ABCD3/ABCD4/PXMP2/SCP2/SOD1/XDH/ACOX3/PEX11B/PEX11A/PEX16/ACOT8/SLC25A17/PMVK/SLC27A2/PXMP4/MLYCD/AMACR/DECR2/HAO2/ACSL5/HAO1/PEX26/PECR/PAOX/GSTK1	46
KEGG	hsa04145	Phagosome	70/1825	152/8076	1.00506e-10	2.68852e-09	1.4106e-09	ACTB/ATP6V1B2/ATP6V1E1/ATP6V1G2/C1R/C3/CD14/CD36/COMP/CYBB/DYNC1H1/DYNC1I1/DYNC1I2/DYNC1LI2/FCGR1A/FCGR2A/FCGR2B/HLA-DMB/HLA-DOA/HLA-DPA1/HLA-DPB1/HLA-DQA1/HLA-DQB1/HLA-DRA/HLA-E/ITGA5/ITGAM/ITGAV/ITGB1/ITGB2/ITGB3/ITGB5/LAMP2/MRC1/MSR1/NCF2/NCF4/OLR1/PIK3C3/RAB5B/SFTPD/THBS1/THBS2/THBS3/THBS4/TLR2/TLR4/TUBA1A/RAB7A/EEA1/STX7/MARCO/ATP6V0E1/FCGR2C/VAMP3/MRC2/TLR6/CORO1A/PLA2R1/STX12/CD209/DYNC1LI…	70				KEGG	hsa05010	Alzheimer disease	157/2604	369/8076	1.38377e-05	0.000373619	0.000294962	ADAM10/AGER/SLC25A5/APAF1/ARAF/ATP2A1/ATP2A3/BID/CACNA1F/CALML3/CAPN1/CAPN2/CASP3/CASP7/CASP8/CASP9/CDK5/CHRM5/CHUK/COX4I1/COX5B/COX6A1/COX6A2/COX6B1/COX6C/COX7A2/COX7B/COX8A/CSNK1E/CSNK2A1/CSNK2B/CYC1/DDIT3/DVL1/ERN1/GRIN1/GRIN2B/GRIN2C/GRIN2D/GRM5/GSK3B/HSD17B10/HRAS/IDE/IL1A/IL1B/INS/ITPR3/KRAS/LRP5/MAP3K5/MME/NDUFA1/NDUFA3/NDUFA7/NDUFA8/NDUFA9/NDUFA10/NDUFAB1/NDUFB1/NDUFB2/NDUFB3/NDUFB4/NDUFB…	157
KEGG	hsa04072	Phospholipase D signaling pathway	68/1825	148/8076	2.11654e-10	5.22622e-09	2.74207e-09	ADCY2/ADCY3/ADCY7/ADCY9/AGT/AGTR1/RHOA/AVPR1A/AVPR2/DGKA/DGKB/DGKG/DNM1/LPAR1/F2R/FCER1A/MS4A2/FCER1G/FYN/GAB1/GNA12/LPAR4/GRM6/INSR/KIT/KITLG/PDGFB/PDGFRA/PDGFRB/PIK3CA/PIK3CD/PIK3CG/PIK3R1/PLCG1/PLCG2/PRKCA/MAPK1/PTGFR/PTPN11/RAF1/RALGDS/RHEB/RRAS/SHC1/SOS1/SOS2/TSC1/TSC2/PIK3R3/PLA2G4C/SPHK1/DGKI/GAB2/AKT3/RAPGEF3/GNA13/RAPGEF4/RRAS2/MRAS/PLCB1/PIP5K1C/PIK3R5/SHC2/DNM3/SHC3/PDGFC/AGPAT4/PDGFD	68				KEGG	hsa00051	Fructose and mannose metabolism	22/2604	33/8076	5.07495e-05	0.00126483	0.000998554	ALDOA/ALDOB/ALDOC/FBP1/GMDS/HK2/KHK/MPI/PFKFB1/PFKFB2/PFKFB4/PFKL/PFKP/PMM2/SORD/TPI1/TSTA3/FBP2/GMPPA/ENOSF1/AKR1B10/HKDC1	22
KEGG	hsa05165	Human papillomavirus infection	124/1825	331/8076	3.13292e-10	7.18333e-09	3.76892e-09	JAG1/APC/FAS/ATM/ATP6V1B2/ATP6V1E1/ATP6V1G2/CCND2/CDKN1B/COL1A1/COL1A2/COL4A1/COL4A2/COL4A3/COL4A4/COL4A5/COL4A6/COL6A1/COL6A2/COL6A3/COMP/CREB1/CREBBP/CSNK1A1/CTNNB1/DLG2/DVL2/DVL3/EP300/FOXO1/FN1/FZD2/HLA-E/TNC/IFNAR1/IFNAR2/RBPJ/IKBKB/ITGA1/ITGA4/ITGA5/ITGA7/ITGA9/ITGAV/ITGB1/ITGB3/ITGB5/JAK1/LAMA2/LAMA4/LAMA5/LAMB1/LAMB2/LAMC1/MFNG/NFKB1/NFX1/NOTCH1/NOTCH2/NOTCH3/NOTCH4/PDGFRB/PIK3CA/PIK3CD/P…	124				KEGG	hsa00071	Fatty acid degradation	27/2604	44/8076	6.50366e-05	0.00150513	0.00118826	ACAA1/ACADS/ACADVL/ACAT2/ACOX1/ADH1A/ADH1C/ADH6/ADH7/ALDH2/ALDH9A1/ALDH3A2/ALDH7A1/CPT1A/CPT2/CYP4A11/ECHS1/EHHADH/ACSL3/GCDH/HADHA/HADH/ACOX3/ACAA2/ACSBG1/ACSL5/ACSBG2	27
KEGG	hsa04921	Oxytocin signaling pathway	69/1825	154/8076	6.10523e-10	1.30652e-08	6.855e-09	ACTB/ADCY2/ADCY3/ADCY7/ADCY9/RHOA/CACNA1C/CACNA2D1/CACNB1/CACNB2/CACNB3/CALM1/CAMK4/CAMK2A/CAMK2G/RCAN1/EEF2/GNAI1/GNAI2/GNAO1/GUCY1A2/ITPR1/ITPR2/JUN/KCNJ2/KCNJ5/MEF2C/MYL6/MYLK/PPP1R12A/PPP1R12B/NFATC1/NFATC3/NFATC4/NOS3/NPR1/NPR2/OXTR/PIK3CG/PPP1CB/PPP3CA/PPP3CB/PPP3CC/PRKAA2/PRKAB2/PRKACA/PRKACB/PRKCA/MAPK1/MAPK7/MAP2K5/PTGS2/RAF1/RGS2/ROCK1/RYR1/RYR2/RYR3/CAMK1/PLA2G4C/ROCK2/MYL9/CAMKK2/PLCB…	69				KEGG	hsa05016	Huntington disease	130/2604	306/8076	8.21494e-05	0.00168624	0.00133124	AP2B1/SLC25A5/APAF1/BAX/BDNF/CASP3/CASP8/CASP9/AP2S1/CLTA/CLTB/CLTC/COX4I1/COX5B/COX6A1/COX6A2/COX6B1/COX6C/COX7A2/COX7B/COX8A/CYC1/DNAH9/ERN1/GPX2/GPX5/GRIA4/GRIN1/GRIN2B/GRM5/HDAC1/HDAC2/KCNJ10/MAP3K5/MAP3K10/NDUFA1/NDUFA3/NDUFA7/NDUFA8/NDUFA9/NDUFA10/NDUFAB1/NDUFB1/NDUFB2/NDUFB3/NDUFB4/NDUFB5/NDUFB7/NDUFC1/NDUFS1/NDUFS3/NDUFV1/NDUFS6/NDUFV2/NRF1/PLCB3/POLR2B/POLR2C/POLR2D/POLR2H/POLR2I/POLR2J/…	130
KEGG	hsa04514	Cell adhesion molecules	67/1825	149/8076	8.99529e-10	1.7759e-08	9.31772e-09	CD2/CD4/CD8A/CD28/CD86/CD34/CD40/CD58/CDH2/CDH5/CNTN1/VCAN/GLG1/HLA-DMB/HLA-DOA/HLA-DPA1/HLA-DPB1/HLA-DQA1/HLA-DQB1/HLA-DRA/HLA-E/ICAM1/ICAM2/ITGA4/ITGA9/ITGAL/ITGAM/ITGAV/ITGB1/ITGB2/L1CAM/CD99/MPZ/NCAM1/NCAM2/CLDN11/PECAM1/PTPRC/PTPRM/SDC2/SELE/SELL/SELP/SELPLG/SIGLEC1/CNTN2/CLDN5/VCAM1/CNTNAP1/ITGA8/NRXN3/NRXN1/NRXN2/SDC3/CD226/NLGN4Y/NTNG1/NLGN1/NFASC/CADM1/ICOS/NLGN3/NLGN4X/CADM3/JAM2/PDCD1L…	67				KEGG	hsa04141	Protein processing in endoplasmic reticulum	79/2604	171/8076	8.32713e-05	0.00168624	0.00133124	BAG1/BAK1/BAX/CALR/CAPN1/CAPN2/CRYAA/DAD1/DDIT3/DDOST/ERN1/PDIA3/DNAJB2/HSPA5/HSP90AA1/HSP90AB1/DNAJB1/STT3A/LMAN1/MAP3K5/P4HB/PRKCSH/MAPK8/MAPK9/MAP2K7/DNAJC3/RNF5/RPN1/RPN2/RRBP1/SEL1L/SSR1/SSR2/SSR3/SSR4/HSP90B1/TRAF2/VCP/XBP1/EIF2AK3/PDIA4/SEC24C/EDEM1/HERPUD1/PREB/PDIA6/BCAP31/SEC23B/HYOU1/SEC24A/HSPH1/SEC61B/LMAN2/ERP29/CKAP4/MAN1B1/GANAB/SEC61G/HSPBP1/PPP1R15A/FBXO2/SEC61A1/UBQLN3/DERL2/SA…	79
KEGG	hsa04371	Apelin signaling pathway	63/1825	137/8076	9.40507e-10	1.7759e-08	9.31772e-09	ACTA2/ADCY2/ADCY3/ADCY7/ADCY9/JAG1/AGTR1/CALM1/CAMK4/EGR1/GNAI1/GNAI2/GNB1/GNG7/GNG10/GNG11/ITPR1/ITPR2/SMAD2/SMAD4/MEF2A/MEF2C/MEF2D/MYL3/MYLK/NOS3/NOTCH3/SERPINE1/PIK3C3/PIK3CG/PLAT/PRKAA2/PRKAB2/PRKACA/PRKACB/MAPK1/RAF1/RPS6KB1/RRAS/RYR1/RYR2/RYR3/SLC8A2/SLC8A1/SPP1/TGFBR1/SPHK1/HDAC4/AKT3/HDAC5/KLF2/GNA13/GNB5/PPARGC1A/GABARAP/GABARAPL2/RRAS2/MRAS/PLCB1/PIK3R5/GABARAPL1/PRKAG2/GNG12	63				KEGG	hsa00650	Butanoate metabolism	19/2604	28/8076	0.000116626	0.00216285	0.00170751	ABAT/ACADS/ACAT2/BDH1/ECHS1/EHHADH/GAD1/GAD2/HADHA/HADH/HMGCL/HMGCS1/HMGCS2/ACSM3/ALDH5A1/OXCT2/AACS/L2HGDH/ACSM1	19
KEGG	hsa04926	Relaxin signaling pathway	60/1825	129/8076	1.36326e-09	2.43114e-08	1.27556e-08	ACTA2/ADCY2/ADCY3/ADCY7/ADCY9/COL1A1/COL1A2/COL3A1/COL4A1/COL4A2/COL4A3/COL4A4/COL4A5/COL4A6/CREB1/ATF2/EDN1/EDNRB/GNAI1/GNAI2/GNAO1/GNB1/GNG7/GNG10/GNG11/JUN/SMAD2/MMP2/NFKB1/NFKBIA/NOS3/PIK3CA/PIK3CD/PIK3R1/PRKACA/PRKACB/PRKCA/MAPK1/MAPK11/MAPK10/RAF1/RELA/MAPK12/SHC1/SOS1/SOS2/TGFB1/TGFBR1/TGFBR2/VEGFB/VEGFC/PIK3R3/AKT3/CREB3/GNB5/PLCB1/SHC2/SHC3/GNG12/CREB3L2	60				KEGG	hsa04110	Cell cycle	60/2604	124/8076	0.000120158	0.00216285	0.00170751	CCND1/BUB1/BUB1B/CCNA2/CCNB1/CCND3/CCNE1/CDC6/CDC20/CDC25A/CDC25B/CDC25C/CDK2/CDK6/CDK7/CDKN2A/CHEK1/E2F1/E2F2/E2F3/E2F4/E2F5/SFN/GSK3B/HDAC1/HDAC2/MAD2L1/SMAD3/MCM2/MCM3/MCM4/MCM5/MCM6/MCM7/MDM2/PCNA/PLK1/PRKDC/RBL1/SKP2/TFDP1/TTK/YWHAB/YWHAE/YWHAZ/SMC1A/CDC7/CDC14B/CDC16/PKMYT1/CCNB2/CCNE2/BUB3/PTTG1/ESPL1/DBF4/CHEK2/ANAPC2/FZR1/ANAPC5	60
KEGG	hsa04024	cAMP signaling pathway	87/1825	216/8076	2.75791e-09	4.65942e-08	2.44469e-08	ADCY2/ADCY3/ADCY7/ADCY9/ADCYAP1/ADCYAP1R1/ADRB2/RHOA/ATP1A2/ATP1B2/FXYD2/ATP2B4/CACNA1C/CALM1/CAMK4/CAMK2A/CAMK2G/CHRM2/CNGA3/CREB1/CREBBP/DRD1/EDN1/EDNRA/EP300/F2R/GABBR1/GLI1/GLI3/GNAI1/GNAI2/GRIA1/GRIA2/GRIN2A/HTR1F/JUN/LHCGR/PPP1R12A/NFATC1/NFKB1/NFKBIA/NPY/NPR1/NPY1R/OXTR/PDE3A/PDE4A/PDE4B/PDE4D/PIK3CA/PIK3CD/PIK3R1/FXYD1/PLN/POMC/PPP1CB/PRKACA/PRKACB/MAPK1/MAPK10/PTCH1/PTGER2/PTGER3/RAC2/RA…	87				KEGG	hsa01523	Antifolate resistance	20/2604	31/8076	0.000220875	0.00376651	0.00297356	ALOX12/ATIC/CHUK/ABCC2/DHFR/FOLR1/FOLR3/FPGS/GART/IL1B/MTHFR/SHMT1/SHMT2/SLC19A1/TNF/TYMS/IKBKG/ABCC3/GGH/ABCC5	20
KEGG	hsa04670	Leukocyte transendothelial migration	54/1825	114/8076	4.04527e-09	6.49266e-08	3.40654e-08	ACTB/ACTN1/RHOA/ARHGAP5/CDH5/CTNNA2/CTNNB1/CYBB/GNAI1/GNAI2/ICAM1/ITGA4/ITGAL/ITGAM/ITGB1/ITGB2/ITK/CD99/MMP2/MSN/NCF2/NCF4/CLDN11/PECAM1/PIK3CA/PIK3CD/PIK3R1/PLCG1/PLCG2/PRKCA/MAPK11/PTPN11/RAC2/RAP1A/RAP1B/ROCK1/MAPK12/CXCL12/SIPA1/THY1/CLDN5/VAV1/VCAM1/VCL/CXCR4/PIK3R3/ROCK2/MYL9/RAPGEF3/RAPGEF4/CTNNA3/JAM2/JAM3/NCF1	54				KEGG	hsa00640	Propanoate metabolism	21/2604	34/8076	0.000373102	0.00604425	0.00477178	ABAT/ACACA/ACADS/ACAT2/ACOX1/BCKDHA/BCKDHB/DLD/ECHS1/EHHADH/HADHA/LDHC/ALDH6A1/PCCA/PCCB/ACOX3/SUCLG2/SUCLG1/MLYCD/HIBCH/LDHAL6B	21
KEGG	hsa04350	TGF-beta signaling pathway	47/1825	94/8076	4.62583e-09	6.93889e-08	3.64067e-08	ACVR1/ACVR2A/RHOA/BMP6/BMPR1A/BMPR1B/BMPR2/CREBBP/DCN/EP300/FBN1/FMOD/ID2/ID3/ID4/INHBA/INHBB/LTBP1/SMAD1/SMAD2/SMAD4/SMAD5/SMAD7/SMAD9/NBL1/PITX2/PPP2CB/MAPK1/ROCK1/RPS6KB1/TGFB1/TGFB2/TGFB3/TGFBR1/TGFBR2/THBS1/GDF5/CUL1/CHRD/ZFYVE16/RBX1/FST/GREM1/GREM2/SMURF2/THSD4/BMP8A	47				KEGG	hsa00270	Cysteine and methionine metabolism	28/2604	50/8076	0.000430159	0.00647775	0.00511401	AHCY/AMD1/BCAT2/BHMT/CBS/CTH/DNMT1/DNMT3B/GCLC/GCLM/GOT1/GOT2/GSS/LDHC/MAT1A/MAT2A/MDH2/MPST/MTAP/SRM/TAT/TST/AHCYL2/PHGDH/PSAT1/ADI1/ENOPH1/LDHAL6B	28
KEGG	hsa04062	Chemokine signaling pathway	79/1825	192/8076	4.75562e-09	6.93889e-08	3.64067e-08	ADCY2/ADCY3/ADCY7/ADCY9/RHOA/CCR1/CCR5/CCR7/CRK/CRKL/CX3CR1/DOCK2/FGR/FOXO3/GNAI1/GNAI2/GNB1/GNG7/GNG10/GNG11/CCR10/GRK4/HCK/IKBKB/ITK/CXCL9/NFKB1/NFKBIA/PIK3CA/PIK3CD/PIK3CG/PIK3R1/PLCG1/PLCG2/PRKACA/PRKACB/MAPK1/RAC2/RAF1/RAP1A/RAP1B/RELA/ROCK1/CCL2/CCL5/CCL7/CCL8/CCL11/CCL13/CCL19/CCL21/CCL23/CX3CL1/CXCL12/SHC1/SOS1/SOS2/STAT2/STAT3/STAT5B/TIAM1/VAV1/WAS/CXCR4/PIK3R3/ROCK2/ELMO1/AKT3/RASGRP2/C…	79				KEGG	hsa05022	Pathways of neurodegeneration - multiple diseases	187/2604	475/8076	0.000439847	0.00647775	0.00511401	AGER/SLC25A5/APAF1/FASLG/ARAF/ATP2A1/ATP2A3/BAK1/BAX/BCL2L1/BDNF/BID/CACNA1F/CALML3/CAMK2B/CAPN1/CAPN2/CASP3/CASP7/CASP8/CASP9/CDK5/CHRM5/COX4I1/COX5B/COX6A1/COX6A2/COX6B1/COX6C/COX7A2/COX7B/COX8A/CSNK1E/CSNK2A1/CSNK2B/CYC1/DAXX/DDIT3/DNAH9/DVL1/ERN1/GPX2/GPX5/GRIA4/GRIN1/GRIN2B/GRIN2C/GRIN2D/GRM5/GSK3B/HSD17B10/HRAS/HSPA5/IL1A/IL1B/ITPR3/KRAS/LRP5/MAP3K5/RAB8A/MAP3K10/NDUFA1/NDUFA3/NDUFA7/NDUFA8…	187
KEGG	hsa04022	cGMP-PKG signaling pathway	71/1825	167/8076	5.58352e-09	7.79265e-08	4.08862e-08	ADCY2/ADCY3/ADCY7/ADCY9/ADRA2A/ADRB2/ADRB3/AGTR1/SLC25A4/RHOA/ATP1A2/ATP1B2/FXYD2/ATP2B4/CACNA1C/CALM1/CREB1/ATF2/EDNRA/EDNRB/GNA12/GNAI1/GNAI2/GUCY1A2/INSR/IRS1/ITPR1/ITPR2/KCNJ8/KCNMA1/KCNMB1/MEF2A/MEF2C/MEF2D/MYLK/PPP1R12A/NFATC1/NFATC3/NFATC4/NOS3/NPPC/NPR1/NPR2/PDE2A/PDE3A/PIK3CG/PLN/PPP1CB/PPP3CA/PPP3CB/PPP3CC/PRKG1/MAPK1/RAF1/RGS2/ROCK1/SLC8A2/SLC8A1/SRF/TRPC6/PDE5A/IRS2/ROCK2/AKT3/MYL9/CR…	71				KEGG	hsa04210	Apoptosis	62/2604	136/8076	0.000718318	0.00998151	0.00788014	PARP1/PARP4/APAF1/BIRC3/BIRC5/FASLG/BAK1/BAX/BCL2L1/BID/CAPN1/CAPN2/CASP2/CASP3/CASP6/CASP7/CASP8/CASP9/CASP10/CHUK/CTSH/DAXX/DDIT3/DFFA/DFFB/ENDOG/ERN1/GZMB/HRAS/IL3/ITPR3/KRAS/LMNB1/MAP3K5/NRAS/PDPK1/PIK3CB/PIK3R2/PMAIP1/MAPK3/MAPK8/MAPK9/MAP2K2/SPTA1/TNF/TRAF2/TUBA4A/IKBKG/TRADD/RIPK1/FADD/TNFRSF10B/AIFM1/EIF2AK3/PARP2/PARP3/TUBA8/CYCS/DIABLO/TUBAL3/TUBA1C/LMNB2	62
KEGG	hsa04722	Neurotrophin signaling pathway	55/1825	119/8076	8.78204e-09	1.1746e-07	6.16283e-08	ABL1/RHOA/ARHGDIB/BCL2/CALM1/CAMK4/CAMK2A/CAMK2G/CRK/CRKL/FOXO3/GAB1/RAPGEF1/IKBKB/IRS1/JUN/MAP3K3/NFKB1/NFKBIA/NGF/NGFR/NTRK1/NTRK2/NTRK3/PIK3CA/PIK3CD/PIK3R1/PLCG1/PLCG2/MAPK1/MAPK7/MAPK11/MAPK10/MAP2K5/PTPN11/RAF1/RAP1A/RAP1B/RELA/RPS6KA2/RPS6KA3/SORT1/MAPK12/SHC1/SOS1/SOS2/PIK3R3/RPS6KA5/MAGED1/AKT3/SH2B3/IRAK3/SHC2/SHC3/KIDINS220	55				KEGG	hsa05014	Amyotrophic lateral sclerosis	146/2604	364/8076	0.000739371	0.00998151	0.00788014	ANG/ANXA11/APAF1/BAX/BCL2L1/BID/CASP3/CASP9/COX4I1/COX5B/COX6A1/COX6A2/COX6B1/COX6C/COX7A2/COX7B/COX8A/CYC1/DAXX/DDIT3/DNAH9/ERBB4/ERN1/GLE1/GPX2/GPX5/GRIN1/GRIN2B/GRIN2C/GRIN2D/NRG1/HNRNPA1/HSPA5/ITPR3/MAP3K5/RAB8A/NCBP1/NDUFA1/NDUFA3/NDUFA7/NDUFA8/NDUFA9/NDUFA10/NDUFAB1/NDUFB1/NDUFB2/NDUFB3/NDUFB4/NDUFB5/NDUFB7/NDUFC1/NDUFS1/NDUFS3/NDUFV1/NDUFS6/NDUFV2/NUP88/NUP98/PPP3R1/MAPK13/MAP2K6/PSMA1/PSM…	146
KEGG	hsa04020	Calcium signaling pathway	81/1825	201/8076	9.52248e-09	1.22269e-07	6.41515e-08	ADCY2/ADCY3/ADCY7/ADCY9/ADRB2/ADRB3/AGTR1/SLC25A4/ATP2B4/AVPR1A/BDKRB1/CACNA1C/CALM1/CAMK4/CAMK2A/CAMK2G/CASQ1/CASQ2/CHRM2/DRD1/EDNRA/EDNRB/F2R/GNAL/GRIN2A/GRPR/HRH1/HRC/HTR2A/HTR2B/ITPKB/ITPR1/ITPR2/LHCGR/MYLK/NOS3/OXTR/P2RX7/PDE1A/PDE1C/PDE1B/PDGFB/PDGFRA/PDGFRB/PHKG1/PLCG1/PLCG2/PLN/PPP3CA/PPP3CB/PPP3CC/PRKACA/PRKACB/PRKCA/PTAFR/PTGER1/PTGER3/PTGFR/RYR1/RYR2/RYR3/SLC8A2/SLC8A1/STIM1/TACR2/TACR…	81				KEGG	hsa00601	Glycosphingolipid biosynthesis - lacto and neolacto series	17/2604	27/8076	0.000993934	0.0128814	0.0101695	ABO/FUT1/FUT2/FUT3/FUT4/FUT5/FUT6/FUT7/B4GALT1/B4GALT4/B4GALT3/B3GALT1/B3GALT5/B3GNT3/B3GNT2/FUT9/B3GNT4	17
KEGG	hsa05146	Amoebiasis	49/1825	102/8076	1.18867e-08	1.46754e-07	7.69986e-08	ACTN1/CD1C/CD1D/CD1E/CD14/COL1A1/COL1A2/COL3A1/COL4A1/COL4A2/COL4A3/COL4A4/COL4A5/COL4A6/CTSG/FN1/GNAL/HSPB1/IL1R1/IL6/IL10/ITGAM/ITGB2/LAMA2/LAMA4/LAMA5/LAMB1/LAMB2/LAMC1/NFKB1/SERPINB9/PIK3CA/PIK3CD/PIK3R1/PRKACA/PRKACB/PRKCA/RAB5B/RELA/TGFB1/TGFB2/TGFB3/TLR2/TLR4/VCL/RAB7A/PIK3R3/GNA14/PLCB1	49				KEGG	hsa04657	IL-17 signaling pathway	45/2604	94/8076	0.00108431	0.0135121	0.0106675	CASP3/CASP8/CHUK/CSF2/CSF3/CXCL1/CXCL2/CXCL3/GSK3B/HSP90AA1/HSP90AB1/IFNG/IL1B/IL4/IL13/IL17A/LCN2/MMP1/MMP3/MUC5AC/MAPK3/MAPK6/MAPK8/MAPK9/MAPK13/S100A7/S100A9/CCL20/CXCL6/CXCL5/TNF/HSP90B1/TRAF2/FOSL1/IKBKG/TRADD/FADD/TRAF4/IKBKE/TRAF3IP2/ANAPC5/IL17RB/IL25/IL17RC/MUC5B	45
KEGG	hsa04512	ECM-receptor interaction	44/1825	88/8076	1.43607e-08	1.70733e-07	8.95795e-08	CD36/CD44/COL1A1/COL1A2/COL4A1/COL4A2/COL4A3/COL4A4/COL4A5/COL4A6/COL6A1/COL6A2/COL6A3/COMP/FN1/GP5/HSPG2/TNC/ITGA1/ITGA4/ITGA5/ITGA7/ITGA9/ITGAV/ITGB1/ITGB3/ITGB5/LAMA2/LAMA4/LAMA5/LAMB1/LAMB2/LAMC1/RELN/SPP1/THBS1/THBS2/THBS3/THBS4/VWF/ITGA10/ITGA8/SV2A/TNN	44				KEGG	hsa04975	Fat digestion and absorption	24/2604	43/8076	0.0011644	0.0139728	0.0110311	ACAT2/APOA1/APOA4/APOB/SCARB1/CEL/CLPS/FABP1/FABP2/GOT2/PLA2G1B/PNLIP/PNLIPRP1/PNLIPRP2/LIPF/DGAT1/AGPAT2/NPC1L1/PLA2G2E/PLA2G3/ABCG5/PLA2G2F/MOGAT2/PLA2G12A	24
KEGG	hsa05418	Fluid shear stress and atherosclerosis	61/1825	139/8076	1.5953e-08	1.8289e-07	9.59581e-08	ACTB/ACVR1/ACVR2A/RHOA/BCL2/BMPR1A/BMPR1B/BMPR2/CALM1/CAV1/CAV2/CDH5/CTNNB1/DUSP1/EDN1/GPC1/GSTM2/GSTM3/GSTM5/GSTT2/ICAM1/IKBKB/IL1R1/ITGAV/ITGB3/JUN/KDR/MEF2A/MEF2C/MMP2/NCF2/NFKB1/NOS3/NPPC/PDGFB/PECAM1/PIK3CA/PIK3CD/PIK3R1/PLAT/PRKAA2/MAPK7/MAPK11/MAPK10/MAP2K5/RAC2/RELA/MAPK12/CCL2/SDC2/SELE/MAP3K7/THBD/TNFRSF1A/SUMO1/VCAM1/PIK3R3/ARHGEF2/AKT3/KLF2/NCF1	61				KEGG	hsa05219	Bladder cancer	23/2604	41/8076	0.00133838	0.015487	0.0122266	ARAF/CCND1/CDH1/CDKN2A/HBEGF/E2F1/E2F2/E2F3/EGF/ERBB2/FGFR3/HRAS/KRAS/MDM2/MMP1/NRAS/MAPK3/MAP2K2/SRC/UPK3A/VEGFA/RASSF1/DAPK2	23
KEGG	hsa04659	Th17 cell differentiation	50/1825	107/8076	2.66266e-08	2.94729e-07	1.54637e-07	AHR/CD247/CD4/GATA3/HIF1A/HLA-DMB/HLA-DOA/HLA-DPA1/HLA-DPB1/HLA-DQA1/HLA-DQB1/HLA-DRA/IKBKB/IL1R1/IL4R/IL6/IL6R/IL6ST/JAK1/JUN/SMAD2/SMAD4/NFATC1/NFATC3/NFKB1/NFKBIA/PLCG1/PPP3CA/PPP3CB/PPP3CC/PRKCQ/MAPK1/MAPK11/MAPK10/RARA/RELA/RORA/RXRA/RXRG/MAPK12/STAT3/STAT5A/STAT5B/STAT6/TGFB1/TGFBR1/TGFBR2/ZAP70/IL27RA/LAT	50				KEGG	hsa04215	Apoptosis - multiple species	19/2604	32/8076	0.00140097	0.0156522	0.012357	APAF1/BIRC3/BIRC5/BAK1/BAX/BCL2L1/BID/CASP3/CASP7/CASP8/CASP9/PMAIP1/MAPK8/MAPK9/BECN1/FADD/CYCS/DIABLO/BIRC7	19
KEGG	hsa05410	Hypertrophic cardiomyopathy	44/1825	90/8076	3.41383e-08	3.6528e-07	1.91654e-07	ACTB/ACTC1/AGT/CACNA1C/CACNA2D1/CACNB1/CACNB2/CACNB3/DES/DMD/EDN1/IGF1/IL6/ITGA1/ITGA4/ITGA5/ITGA7/ITGA9/ITGAV/ITGB1/ITGB3/ITGB5/LAMA2/MYL3/PRKAA2/PRKAB2/RYR2/SGCA/SGCB/SGCD/SGCG/SLC8A2/SLC8A1/TGFB1/TGFB2/TGFB3/TPM1/TPM2/TPM4/TTN/ITGA10/ITGA8/PRKAG2/CACNA2D3	44				KEGG	hsa00620	Pyruvate metabolism	22/2604	39/8076	0.00153709	0.0165133	0.0130368	ACACA/ACAT2/ACYP1/ALDH2/ALDH9A1/ALDH3A2/ALDH7A1/DLAT/DLD/FH/GLO1/LDHC/MDH2/ME1/ME2/PC/PCK1/PCK2/PDHA1/PDHA2/PKLR/LDHAL6B	22
KEGG	hsa05414	Dilated cardiomyopathy	46/1825	96/8076	3.67134e-08	3.80161e-07	1.99461e-07	ACTB/ACTC1/ADCY2/ADCY3/ADCY7/ADCY9/AGT/CACNA1C/CACNA2D1/CACNB1/CACNB2/CACNB3/DES/DMD/IGF1/ITGA1/ITGA4/ITGA5/ITGA7/ITGA9/ITGAV/ITGB1/ITGB3/ITGB5/LAMA2/MYL3/PLN/PRKACA/PRKACB/RYR2/SGCA/SGCB/SGCD/SGCG/SLC8A2/SLC8A1/TGFB1/TGFB2/TGFB3/TPM1/TPM2/TPM4/TTN/ITGA10/ITGA8/CACNA2D3	46				KEGG	hsa00030	Pentose phosphate pathway	18/2604	30/8076	0.00157997	0.0165133	0.0130368	ALDOA/ALDOB/ALDOC/FBP1/G6PD/GPI/PFKL/PFKP/PGD/RPE/TALDO1/TKT/FBP2/RPIA/PGLS/DERA/RBKS/PRPS1L1	18
KEGG	hsa05163	Human cytomegalovirus infection	86/1825	225/8076	6.16608e-08	6.18535e-07	3.24531e-07	ADCY2/ADCY3/ADCY7/ADCY9/FAS/RHOA/B2M/CALM1/CCR1/CCR5/CREB1/ATF2/CRK/CRKL/CTNNB1/GNA12/GNAI1/GNAI2/GNAO1/GNB1/GNG7/GNG10/GNG11/HLA-E/IKBKB/IL1R1/IL6/IL6R/IL10RA/ITGAV/ITGB3/ITPR1/ITPR2/JAK1/NFATC1/NFATC3/NFATC4/NFKB1/NFKBIA/PDGFRA/PIK3CA/PIK3CD/PIK3R1/PPP3CA/PPP3CB/PPP3CC/PRKACA/PRKACB/PRKCA/MAPK1/MAPK11/PTGER1/PTGER2/PTGER3/PTGS2/RAC2/RAF1/RELA/RHEB/ROCK1/RPS6KB1/MAPK12/CCL2/CCL5/CX3CL1/CXCL12/SO…	86				KEGG	hsa05160	Hepatitis C	68/2604	157/8076	0.00217476	0.0220195	0.0173838	APAF1/FASLG/ARAF/BAK1/BAX/CCND1/BID/CASP3/CASP8/CASP9/SCARB1/CDK2/CDK6/CHUK/CLDN4/CLDN3/CLDN7/E2F1/E2F2/E2F3/EGF/GSK3B/HRAS/IFNA7/IFNA14/IFNA17/IFNA21/IFNB1/IFNG/IRF3/KRAS/LDLR/NRAS/OAS1/OAS2/OAS3/PIK3CB/PIK3R2/PPARA/PPP2R1A/PPP2R1B/PPP2R2A/MAPK3/MAP2K2/TNF/TRAF2/TYK2/YWHAB/YWHAE/YWHAZ/IKBKG/TRADD/RIPK1/FADD/CLDN8/CLDN6/CLDN9/EIF2AK3/IKBKE/NR1H3/PSME3/CLDN14/CLDN15/CLDN17/CLDN18/CYCS/TICAM1/OCLN	68
KEGG	hsa04640	Hematopoietic cell lineage	46/1825	99/8076	1.18347e-07	1.15119e-06	6.04004e-07	CD1C/CD1D/CD1E/CD2/CD4/CD8A/CD9/CD14/MS4A1/CD33/CD34/CD36/CD37/CD44/CD59/CR1/CR2/CSF1/CSF1R/CSF2RA/FCGR1A/FLT3/FLT3LG/GP5/HLA-DMB/HLA-DOA/HLA-DPA1/HLA-DPB1/HLA-DQA1/HLA-DQB1/HLA-DRA/IL1R1/IL3RA/IL4R/IL6/IL6R/IL7R/IL11RA/ITGA1/ITGA4/ITGA5/ITGAM/ITGB3/KIT/KITLG/THPO	46				KEGG	hsa00100	Steroid biosynthesis	13/2604	20/8076	0.00264088	0.0254464	0.0200893	CEL/CYP27B1/DHCR7/DHCR24/FDFT1/LSS/SQLE/TM7SF2/SOAT2/EBP/NSDHL/HSD17B7/CYP2R1	13
KEGG	hsa04668	TNF signaling pathway	50/1825	112/8076	1.63068e-07	1.52639e-06	8.00862e-07	JAG1/BIRC2/FAS/CEBPB/MAP3K8/CREB1/ATF2/CSF1/EDN1/ICAM1/IKBKB/IL6/IL15/JUN/JUNB/MMP14/NFKB1/NFKBIA/PIK3CA/PIK3CD/PIK3R1/MAPK1/MAPK11/MAPK10/PTGS2/RELA/MAPK12/CCL2/CCL5/CX3CL1/SELE/MAP3K7/TNFAIP3/TNFRSF1A/TNFRSF1B/TRAF1/TRAF3/TRAF5/VCAM1/VEGFC/PIK3R3/CFLAR/MAP3K14/SOCS3/RPS6KA5/AKT3/DNM1L/CREB3/NOD2/CREB3L2	50				KEGG	hsa05020	Prion disease	110/2604	273/8076	0.0026703	0.0254464	0.0200893	SLC25A5/APAF1/BAX/C6/C8A/C8B/C8G/CACNA1F/CASP3/CASP9/CAV3/COX4I1/COX5B/COX6A1/COX6A2/COX6B1/COX6C/COX7A2/COX7B/COX8A/CSNK2A1/CSNK2B/CYBA/CYC1/DDIT3/GRIN1/GRIN2B/GRIN2C/GRIN2D/GSK3B/HSPA5/IL1A/IL1B/ITPR3/NDUFA1/NDUFA3/NDUFA7/NDUFA8/NDUFA9/NDUFA10/NDUFAB1/NDUFB1/NDUFB2/NDUFB3/NDUFB4/NDUFB5/NDUFB7/NDUFC1/NDUFS1/NDUFS3/NDUFV1/NDUFS6/NDUFV2/PIK3CB/PIK3R2/PPP3R1/PRKACG/PRKCD/MAPK3/MAPK8/MAPK9/MAPK13/PS…	110
KEGG	hsa05135	Yersinia infection	58/1825	137/8076	1.66429e-07	1.52639e-06	8.00862e-07	ACTB/RHOA/RHOG/CD4/CD8A/CRK/CRKL/DOCK1/FCGR2A/FN1/IKBKB/IL6/IL10/ITGA4/ITGA5/ITGB1/JUN/LCP2/NFATC1/NFATC3/NFKB1/NFKBIA/PIK3CA/PIK3CD/PIK3R1/PLCG1/PKN1/MAPK1/MAPK11/MAPK10/RAC2/RELA/ROCK1/RPS6KA2/RPS6KA3/MAPK12/CCL2/MAP3K7/TLR4/VAV1/WAS/WIPF1/ZAP70/PIK3R3/SKAP2/ROCK2/GIT2/ELMO1/AKT3/ACTR3/ACTR2/WASF2/ARHGEF12/PIP5K1C/LAT/TBK1/ELMO2/NLRP3	58				KEGG	hsa00510	N-Glycan biosynthesis	26/2604	50/8076	0.00288066	0.0266667	0.0210526	DAD1/DDOST/DPAGT1/FUT8/B4GALT1/STT3A/MGAT2/MGAT3/MGAT5/RPN1/RPN2/B4GALT3/DPM2/ALG3/MAN1B1/MGAT4B/MGAT4A/DOLK/GANAB/ALG5/ALG6/DPM3/DOLPP1/ALG8/ALG12/SRD5A3	26
KEGG	hsa04261	Adrenergic signaling in cardiomyocytes	62/1825	150/8076	1.7867e-07	1.59314e-06	8.35884e-07	ACTC1/ADCY2/ADCY3/ADCY7/ADCY9/ADRB2/AGT/AGTR1/AGTR2/ATP1A2/ATP1B2/FXYD2/ATP2B4/BCL2/CACNA1C/CACNA2D1/CACNB1/CACNB2/CACNB3/CALM1/CAMK2A/CAMK2G/CREB1/ATF2/CREM/GNAI1/GNAI2/MYL3/PIK3CG/PLN/PPP1CB/PPP1R1A/PPP2CB/PPP2R2B/PPP2R3A/PPP2R5B/PPP2R5C/PPP2R5E/PRKACA/PRKACB/PRKCA/MAPK1/MAPK11/RYR2/MAPK12/SCN1B/SCN7A/SLC8A2/SLC8A1/TPM1/TPM2/TPM4/RPS6KA5/AKT3/RAPGEF3/CREB3/RAPGEF4/PLCB1/PIK3R5/PPP2R3C/CACNA2D3/…	62				KEGG	hsa05012	Parkinson disease	101/2604	249/8076	0.00306941	0.0276247	0.021809	SLC25A5/APAF1/BAX/BCL2L1/CALML3/CAMK2B/CASP3/CASP9/COX4I1/COX5B/COX6A1/COX6A2/COX6B1/COX6C/COX7A2/COX7B/COX8A/CYC1/DAXX/DDIT3/DRD2/ERN1/HSPA5/ITPR3/MAOA/MAP3K5/NDUFA1/NDUFA3/NDUFA7/NDUFA8/NDUFA9/NDUFA10/NDUFAB1/NDUFB1/NDUFB2/NDUFB3/NDUFB4/NDUFB5/NDUFB7/NDUFC1/NDUFS1/NDUFS3/NDUFV1/NDUFS6/NDUFV2/PRKACG/MAPK8/MAPK9/PSMA1/PSMA2/PSMA3/PSMA4/PSMA5/PSMA7/PSMB1/PSMB2/PSMB3/PSMB5/PSMB6/PSMB7/PSMC4/PSMD1/P…	101
KEGG	hsa04625	C-type lectin receptor signaling pathway	47/1825	104/8076	2.44293e-07	2.06363e-06	1.08274e-06	RHOA/CALM1/CYLD/EGR2/EGR3/FCER1G/IKBKB/IL6/IL10/ITPR1/ITPR2/JUN/LSP1/NFATC1/NFATC3/NFATC4/NFKB1/NFKB2/NFKBIA/PIK3CA/PIK3CD/PIK3R1/PLCG2/PPP3CA/PPP3CB/PPP3CC/MAPK1/MAPK11/MAPK10/PTGS2/PTPN11/RAF1/RELA/RELB/RRAS/MAPK12/STAT2/PIK3R3/MAP3K14/AKT3/MALT1/RRAS2/MRAS/ARHGEF12/CD209/CLEC7A/NLRP3	47				KEGG	hsa00350	Tyrosine metabolism	20/2604	36/8076	0.00318301	0.0278729	0.0220049	ADH1A/ADH1C/ADH6/ADH7/ALDH3A1/ALDH3B1/ALDH3B2/COMT/DBH/DDC/FAH/GOT1/GOT2/GSTZ1/HGD/MAOA/MIF/PNMT/TAT/TYR	20
KEGG	hsa04660	T cell receptor signaling pathway	47/1825	104/8076	2.44293e-07	2.06363e-06	1.08274e-06	RHOA/CD247/CD4/CD8A/CD28/MAP3K8/FYN/IKBKB/IL10/ITK/JUN/LCP2/NCK1/NFATC1/NFATC3/NFKB1/NFKBIA/PAK2/PAK3/PIK3CA/PIK3CD/PIK3R1/PLCG1/PPP3CA/PPP3CB/PPP3CC/PRKCQ/MAPK1/MAPK11/MAPK10/PTPRC/RAF1/RELA/MAPK12/SOS1/SOS2/MAP3K7/VAV1/ZAP70/NCK2/PIK3R3/MAP3K14/AKT3/RASGRP1/MALT1/LAT/ICOS	47				KEGG	hsa03320	PPAR signaling pathway	37/2604	78/8076	0.00353398	0.0301318	0.0237883	ACAA1/ACOX1/APOA1/APOA2/APOC3/CPT1A/CPT2/CYP4A11/DBI/EHHADH/FABP1/FABP2/FABP5/FABP6/FABP7/ACSL3/GK/GK2/HMGCS1/HMGCS2/ME1/MMP1/PCK1/PCK2/PDPK1/PPARA/PPARD/PPARG/SCD/SCP2/ACOX3/NR1H3/SLC27A5/SLC27A2/ACSBG1/ACSL5/ACSBG2	37
KEGG	hsa05211	Renal cell carcinoma	35/1825	69/8076	2.74444e-07	2.25889e-06	1.18518e-06	ARNT/CREBBP/CRK/CRKL/EP300/EPAS1/ETS1/GAB1/RAPGEF1/HGF/HIF1A/JUN/PAK2/PAK3/PDGFB/PIK3CA/PIK3CD/PIK3R1/MAPK1/PTPN11/RAF1/RAP1A/RAP1B/SOS1/SOS2/TFE3/TGFB1/TGFB2/TGFB3/CUL2/PIK3R3/ARNT2/RBX1/AKT3/EGLN1	35				KEGG	hsa04080	Neuroactive ligand-receptor interaction	133/2604	341/8076	0.0042034	0.034472	0.0272147	ADM/ADORA2B/ADRA2B/ADRB1/AVP/AVPR1B/BRS3/TSPO/CCK/CCKAR/CCKBR/CGA/CHRM5/CHRNA1/CHRNA2/CHRNA4/CHRNB2/CHRNB3/CHRND/CHRNE/CHRNG/CNR2/CORT/CRH/CRHR1/CSH1/DRD2/DRD3/DRD4/DRD5/EDN2/EDN3/F2RL1/FSHB/FSHR/GABRA3/GABRA4/GABRA6/GABRB3/GABRD/GABRR1/GABRR2/GCG/GCGR/GH1/GH2/GHRH/GHRHR/GHSR/GIP/GIPR/GLP1R/GLRA1/GLRA2/GNRH2/GNRHR/NPBWR2/MCHR1/GPR35/GRIA4/GRID2/GRIN1/GRIN2B/GRIN2C/GRIN2D/GRM2/GRM4/GRM5/GRM8/HCRT/…	133
KEGG	hsa05132	Salmonella infection	91/1825	249/8076	2.87252e-07	2.3052e-06	1.20948e-06	ACTB/BIRC2/RHOA/RHOB/RHOG/BCL2/CD14/CTNNB1/DCTN1/DYNC1H1/DYNC1I1/DYNC1I2/DYNC1LI2/FLNA/FLNC/NCKAP1L/IKBKB/IL6/JUN/KIF5C/KLC1/KPNA1/KPNA3/KPNA4/NAIP/NFKB1/NFKBIA/PAK3/PFN2/PIK3C2A/PIK3C3/PIK3CA/PIK3CD/PIK3CG/PODXL/PKN1/MAPK1/MAPK11/MAPK10/PTPRC/RAB5B/RAF1/RELA/RRAS/MAPK12/MAP3K7/DYNLT3/TLR2/TLR4/TLR5/TNFRSF1A/TUBA1A/RAB7A/DYNLL1/RAB9A/ROCK2/ELMO1/AKT3/ACTR3/ACTR2/ACTR1A/TLR6/NOD1/MYL9/DCTN2/EXOC5/…	91				KEGG	hsa00140	Steroid hormone biosynthesis	30/2604	61/8076	0.0042558	0.034472	0.0272147	STS/AKR1C4/COMT/CYP1A1/CYP1A2/CYP2E1/CYP3A4/CYP3A5/CYP11B2/CYP17A1/AKR1C1/HSD3B1/HSD3B2/HSD11B2/HSD17B1/HSD17B3/HSD17B2/SRD5A1/SRD5A2/SULT1E1/SULT2B1/UGT2B15/UGT2B17/HSD17B8/AKR1C3/HSD17B12/HSD17B7/UGT2B28/SRD5A3/UGT2A3	30
KEGG	hsa05144	Malaria	28/1825	50/8076	3.01236e-07	2.35846e-06	1.23743e-06	CD36/CD40/CD81/COMP/CR1/GYPC/HGF/ICAM1/IL6/IL10/ITGAL/ITGB2/LRP1/PECAM1/CCL2/SDC2/SELE/SELP/TGFB1/TGFB2/TGFB3/THBS1/THBS2/THBS3/THBS4/TLR2/TLR4/VCAM1	28				KEGG	hsa00250	Alanine, aspartate and glutamate metabolism	20/2604	37/8076	0.00485298	0.0383504	0.0302766	ABAT/AGXT/ASL/ASNS/ASS1/CAD/CPS1/FOLH1/GAD1/GAD2/GFPT1/GOT1/GOT2/GPT/PPAT/ALDH5A1/ALDH4A1/GLS2/NIT2/ASRGL1	20
KEGG	hsa05166	Human T-cell leukemia virus 1 infection	82/1825	219/8076	3.48931e-07	2.66683e-06	1.39922e-06	ADCY2/ADCY3/ADCY7/ADCY9/SLC25A4/ATM/B2M/CCND2/CD4/CD40/CDC27/CDKN2C/CREB1/ATF2/CREBBP/EGR1/EGR2/EP300/ETS1/HLA-DMB/HLA-DOA/HLA-DPA1/HLA-DPB1/HLA-DQA1/HLA-DQB1/HLA-DRA/HLA-E/ICAM1/IKBKB/IL1R1/IL6/IL15/ITGAL/ITGB2/JAK1/JUN/SMAD2/SMAD4/MAP3K3/MMP7/MSX1/NFATC1/NFATC3/NFATC4/NFKB1/NFKB2/NFKBIA/NFYB/PIK3CA/PIK3CD/PIK3R1/PPP3CA/PPP3CB/PPP3CC/PRKACA/PRKACB/MAPK1/MAPK10/PTEN/RELA/RELB/SPI1/SRF/STAT5A/STAT…	82				KEGG	hsa01210	2-Oxocarboxylic acid metabolism	12/2604	19/8076	0.00544787	0.0411013	0.0324484	ACO1/ACO2/BCAT2/CS/GOT1/GOT2/GPT/IDH1/IDH2/IDH3A/IDH3B/IDH3G	12
KEGG	hsa04068	FoxO signaling pathway	55/1825	131/8076	4.80022e-07	3.58342e-06	1.88013e-06	ATM/BCL6/BNIP3/CCND2/CCNG2/CDKN1B/CREBBP/EP300/FOXO1/FOXO3/IGF1/IGF1R/IKBKB/IL6/IL7R/IL10/INSR/IRS1/SMAD4/FOXO4/GADD45B/PIK3CA/PIK3CD/PIK3R1/PRKAA2/PRKAB2/MAPK1/MAPK11/MAPK10/PTEN/RAF1/RBL2/MAPK12/SLC2A4/SOS1/SOS2/STAT3/TGFB1/TGFB2/TGFB3/TGFBR1/TGFBR2/PIK3R3/IRS2/ATG12/HOMER3/HOMER1/AKT3/KLF2/PLK2/GABARAP/GABARAPL2/SIRT1/GABARAPL1/PRKAG2	55				KEGG	hsa04976	Bile secretion	41/2604	90/8076	0.0054548	0.0411013	0.0324484	ADCY6/ADCY8/AQP8/AQP4/ATP1A1/ATP1B1/BAAT/CA2/SCARB1/CFTR/ABCC2/CYP3A4/HMGCR/LDLR/PRKACG/SLC2A1/SLC4A2/SLC5A1/SLC9A1/SLC9A3/SLC10A1/SLC10A2/SLCO1A2/SLC22A1/SULT2A1/UGT2B15/UGT2B17/NR0B2/ABCB11/SLC4A4/ABCC3/SLC22A8/NR1H4/SLCO1B1/SLC22A7/SLC27A5/ATP1B4/UGT2B28/SLC4A5/ABCG5/UGT2A3	41
KEGG	hsa01521	EGFR tyrosine kinase inhibitor resistance	38/1825	79/8076	4.95997e-07	3.61853e-06	1.89855e-06	AXL/BCL2/FGF2/FGFR2/FOXO3/GAB1/GAS6/HGF/IGF1/IGF1R/IL6/IL6R/JAK1/KDR/PDGFB/PDGFRA/PDGFRB/PIK3CA/PIK3CD/PIK3R1/PLCG1/PLCG2/PRKCA/MAPK1/PTEN/RAF1/RPS6KB1/SHC1/SOS1/SOS2/STAT3/PIK3R3/NRG2/AKT3/SHC2/SHC3/PDGFC/PDGFD	38				KEGG	hsa01212	Fatty acid metabolism	28/2604	57/8076	0.00577083	0.0424943	0.0335481	ACAA1/ACACA/ACADS/ACADVL/ACAT2/ACOX1/CPT1A/CPT2/ECHS1/EHHADH/ACSL3/FASN/HADHA/HADH/HSD17B4/SCD/SCP2/HSD17B8/ACOX3/ACAA2/ACSBG1/MCAT/MECR/HSD17B12/ACSL5/OXSM/ELOVL6/ACSBG2	28
KEGG	hsa04520	Adherens junction	35/1825	71/8076	6.6669e-07	4.75573e-06	2.49522e-06	ACTB/ACTN1/RHOA/CREBBP/CSNK2A2/CTNNA2/CTNNB1/EP300/FER/FGFR1/FYN/IGF1R/INSR/SMAD4/MAPK1/PTPRB/PTPRM/RAC2/SNAI2/SNAI1/MAP3K7/TGFBR1/TGFBR2/TJP1/VCL/WAS/IQGAP1/WASF1/WASF2/SORBS1/WASF3/CTNNA3/LEF1/PARD3/TCF7L1	35				KEGG	hsa00910	Nitrogen metabolism	11/2604	17/8076	0.00599285	0.0428519	0.0338305	CA1/CA2/CA4/CA5A/CA6/CA7/CA8/CA9/CA12/CPS1/CA14	11
KEGG	hsa05140	Leishmaniasis	37/1825	77/8076	7.22815e-07	5.04399e-06	2.64646e-06	C3/CR1/CYBB/EEF1A1/FCGR1A/FCGR2A/HLA-DMB/HLA-DOA/HLA-DPA1/HLA-DPB1/HLA-DQA1/HLA-DQB1/HLA-DRA/IL10/ITGA4/ITGAM/ITGB1/ITGB2/JAK1/JUN/NCF2/NCF4/NFKB1/NFKBIA/MAPK1/MAPK11/PTGS2/RELA/MAPK12/MAP3K7/TGFB1/TGFB2/TGFB3/TLR2/TLR4/FCGR2C/NCF1	37				KEGG	hsa00260	Glycine, serine and threonine metabolism	21/2604	40/8076	0.00616114	0.0428519	0.0338305	AGXT/ALAS1/ALAS2/AMT/ALDH7A1/BHMT/CBS/CTH/DAO/DLD/SARDH/GATM/GLDC/MAOA/PSPH/SHMT1/SHMT2/GCAT/PHGDH/GNMT/PSAT1	21
KEGG	hsa04658	Th1 and Th2 cell differentiation	42/1825	92/8076	7.56857e-07	5.16917e-06	2.71214e-06	JAG1/CD247/CD4/GATA3/HLA-DMB/HLA-DOA/HLA-DPA1/HLA-DPB1/HLA-DQA1/HLA-DQB1/HLA-DRA/RBPJ/IKBKB/IL4R/JAG2/JAK1/JUN/MAF/NFATC1/NFATC3/NFKB1/NFKBIA/NOTCH1/NOTCH2/NOTCH3/PLCG1/PPP3CA/PPP3CB/PPP3CC/PRKCQ/MAPK1/MAPK11/MAPK10/RELA/MAPK12/STAT4/STAT5A/STAT5B/STAT6/ZAP70/MAML1/LAT	42				KEGG	hsa00190	Oxidative phosphorylation	57/2604	133/8076	0.00621617	0.0428519	0.0338305	ATP12A/ATP4A/ATP4B/ATP6V1A/ATP6V1B1/ATP6V0C/ATP6V0B/ATP6AP1/COX4I1/COX5B/COX6A1/COX6A2/COX6B1/COX6C/COX7A2/COX7B/COX8A/COX10/COX15/CYC1/NDUFA1/NDUFA3/NDUFA7/NDUFA8/NDUFA9/NDUFA10/NDUFAB1/NDUFB1/NDUFB2/NDUFB3/NDUFB4/NDUFB5/NDUFB7/NDUFC1/NDUFS1/NDUFS3/NDUFV1/NDUFS6/NDUFV2/PPA1/SDHA/SDHB/SDHC/SDHD/UQCRC1/UQCRC2/UQCRFS1/ATP6V0D1/COX5A/ATP6V1G1/ATP6V0A2/PPA2/UQCRQ/ATP6V0A4/ATP6V1D/NDUFB11/NDUFS7	57
KEGG	hsa05167	Kaposi sarcoma-associated herpesvirus infection	73/1825	193/8076	9.82434e-07	6.57003e-06	3.44714e-06	ANGPT2/FAS/C3/CALM1/CD86/CCR1/CCR5/CREB1/CREBBP/CTNNB1/RCAN1/EP300/FGF2/GNB1/GNG7/GNG10/GNG11/HCK/HIF1A/HLA-E/ICAM1/IFNAR1/IFNAR2/IKBKB/IL6/IL6ST/ITPR1/ITPR2/JAK1/JUN/NFATC1/NFATC3/NFATC4/NFKB1/NFKBIA/PDGFB/PIK3C3/PIK3CA/PIK3CD/PIK3CG/PIK3R1/PLCG1/PLCG2/PPP3CA/PPP3CB/PPP3CC/MAPK1/MAPK11/MAPK10/EIF2AK2/PTGS2/RAF1/RELA/MAPK12/STAT2/STAT3/TNFRSF1A/TRAF3/UBA52/UBC/ZFP36/PIK3R3/CLEC2B/AKT3/GNB5/GABARA…	73				KEGG	hsa00790	Folate biosynthesis	15/2604	26/8076	0.00645678	0.0435833	0.0344079	ALPI/CBR1/DHFR/FPGS/GCH1/PCBD1/PTS/QDPR/SPR/TPH1/AKR1C3/GGH/GPHN/MOCOS/AKR1B10	15
KEGG	hsa05152	Tuberculosis	69/1825	180/8076	1.10222e-06	7.22067e-06	3.78851e-06	RHOA/BCL2/C3/CALM1/CAMK2A/CAMK2G/CD14/CD74/CEBPB/CR1/CREB1/CREBBP/EP300/FCER1G/FCGR1A/FCGR2A/FCGR2B/HLA-DMB/HLA-DOA/HLA-DPA1/HLA-DPB1/HLA-DQA1/HLA-DQB1/HLA-DRA/IL6/IL10/IL10RA/ITGAM/ITGAX/ITGB2/JAK1/LAMP2/LSP1/MRC1/NFKB1/NFYB/PIK3C3/PPP3CA/PPP3CB/PPP3CC/MAPK1/MAPK11/MAPK10/RAB5B/RAF1/RELA/RFX5/MAPK12/TGFB1/TGFB2/TGFB3/TLR1/TLR2/TLR4/TNFRSF1A/RAB7A/EEA1/SPHK1/FCGR2C/MRC2/AKT3/TLR6/MALT1/CORO1A/PLA…	69				KEGG	hsa00052	Galactose metabolism	17/2604	31/8076	0.00760148	0.0494919	0.0390726	G6PC/GALE/GALK1/GALT/B4GALT1/GLA/HK2/LALBA/LCT/PFKL/PFKP/SI/MGAM/AKR1B10/G6PC2/HKDC1/G6PC3	17
KEGG	hsa05145	Toxoplasmosis	48/1825	112/8076	1.25037e-06	8.02737e-06	4.21177e-06	ALOX5/BIRC2/BCL2/CD40/CCR5/GNAI1/GNAI2/GNAO1/HLA-DMB/HLA-DOA/HLA-DPA1/HLA-DPB1/HLA-DQA1/HLA-DQB1/HLA-DRA/HSPA1L/HSPA2/HSPA6/IKBKB/IL10/IL10RA/ITGB1/JAK1/LAMA2/LAMA4/LAMA5/LAMB1/LAMB2/LAMC1/NFKB1/NFKBIA/PIK3CG/MAPK1/MAPK11/MAPK10/RELA/MAPK12/STAT3/MAP3K7/TGFB1/TGFB2/TGFB3/TLR2/TLR4/TNFRSF1A/AKT3/PIK3R5/LY96	48				KEGG	hsa04972	Pancreatic secretion	45/2604	102/8076	0.00763765	0.0494919	0.0390726	ADCY6/ADCY8/ATP1A1/ATP1B1/ATP2A1/ATP2A3/ATP2B3/CA2/CCK/CCKAR/CEL/CFTR/CLCA1/CPA2/CPB1/CPB2/CTRL/SLC26A3/ITPR3/KCNQ1/RAB8A/PLA2G1B/PLCB3/PNLIP/PNLIPRP1/PNLIPRP2/PRKCG/PRSS2/PRSS3/RAB27B/RAC1/SLC4A2/SLC9A1/SLC12A2/SLC4A4/RAB11A/RAB3D/CLCA2/CLCA4/ATP1B4/PLA2G2E/PLA2G3/PLA2G2F/PLA2G12A/CTRB2	45
KEGG	hsa04270	Vascular smooth muscle contraction	55/1825	135/8076	1.51395e-06	9.49172e-06	4.98008e-06	ACTA2/ACTG2/ADCY2/ADCY3/ADCY7/ADCY9/AGT/AGTR1/RHOA/AVPR1A/CACNA1C/CALD1/CALM1/EDN1/EDNRA/GNA12/GUCY1A2/ITPR1/ITPR2/KCNMA1/KCNMB1/MYH9/MYH10/MYH11/MYL6/MYLK/PPP1R12A/PPP1R12B/NPPC/NPR1/NPR2/PLA2G5/PPP1CB/PRKACA/PRKACB/PRKCA/PRKCH/PRKCQ/PRKG1/MAPK1/PTGIR/RAF1/ROCK1/PLA2G4C/ROCK2/CALCRL/RAMP2/RAMP1/RAMP3/MYL9/GNA13/PLCB1/ARHGEF12/KCNMB4/MYL6B	55				KEGG	hsa00900	Terpenoid backbone biosynthesis	13/2604	22/8076	0.00847243	0.0538249	0.0424933	ACAT2/FDPS/HMGCR/HMGCS1/HMGCS2/IDI1/MVD/MVK/RCE1/PMVK/PDSS1/PDSS2/DHDDS	13
KEGG	hsa04935	Growth hormone synthesis, secretion and action	50/1825	119/8076	1.5376e-06	9.49172e-06	4.98008e-06	ADCY2/ADCY3/ADCY7/ADCY9/CACNA1C/CREB1/ATF2/CREBBP/CRK/CRKL/EP300/GHR/GNAI1/GNAI2/IGF1/IGFBP3/IRS1/ITPR1/ITPR2/JUNB/PIK3CA/PIK3CD/PIK3R1/PLCG1/PLCG2/PRKACA/PRKACB/PRKCA/MAPK1/MAPK11/MAPK10/RAF1/MAPK12/SHC1/SOS1/SOS2/SSTR2/STAT3/STAT5A/STAT5B/PIK3R3/IRS2/SOCS2/SOCS3/AKT3/CREB3/PLCB1/SHC2/SHC3/CREB3L2	50				KEGG	hsa03440	Homologous recombination	21/2604	41/8076	0.00885073	0.0551468	0.043537	BARD1/BLM/BRCA1/BRCA2/POLD1/RAD51/RBBP8/RPA3/SSBP1/TOP3A/XRCC2/XRCC3/RAD54L/TOP3B/POLD3/TOPBP1/RAD54B/POLD4/BRCC3/PALB2/BRIP1	21
KEGG	hsa04662	B cell receptor signaling pathway	38/1825	82/8076	1.60168e-06	9.70071e-06	5.08973e-06	BTK/CD72/CD81/CR2/FCGR2B/IKBKB/INPP5D/INPPL1/JUN/NFATC1/NFATC3/NFKB1/NFKBIA/PIK3CA/PIK3CD/PIK3R1/PLCG2/PPP3CA/PPP3CB/PPP3CC/MAPK1/RAC2/RAF1/RELA/SOS1/SOS2/VAV1/PIK3R3/IFITM1/AKT3/LILRB2/LILRB1/MALT1/LILRB5/LILRB4/LILRB3/LILRA2/RASGRP3	38				KEGG	hsa00670	One carbon pool by folate	12/2604	20/8076	0.00965835	0.0590435	0.0466133	AMT/ATIC/DHFR/GART/MTHFD1/MTHFR/SHMT1/SHMT2/TYMS/MTHFD2/FTCD/MTHFD2L	12
KEGG	hsa05202	Transcriptional misregulation in cancer	72/1825	192/8076	1.69057e-06	1.00495e-05	5.27272e-06	BIRC2/ATM/BCL6/RUNX2/RUNX1T1/CCND2/CD14/CD86/CD40/CDK9/CDKN1B/CDKN2C/CEBPB/CSF1R/DDB2/DUSP6/ERG/ETV1/ETV6/EYA1/FCGR1A/FOXO1/FLI1/FLT1/FLT3/HHEX/ID2/IGF1/IGF1R/IGFBP3/IL6/ITGAM/LMO2/LYL1/SMAD1/MAF/MAX/MEF2C/MEIS1/MITF/MLF1/MLLT1/AFF1/GADD45B/NFKB1/NGFR/NTRK1/PBX1/PBX3/PLAT/PLAU/RARA/RELA/RXRA/RXRG/SPI1/SS18/TFE3/TGFBR2/TSPAN7/TRAF1/WT1/ZBTB16/NR4A3/SUPT3H/LDB1/CCNA1/ARNT2/NUPR1/WNT16/BMP2K/JMJD1C	72				KEGG	hsa00380	Tryptophan metabolism	21/2604	42/8076	0.0124138	0.0744826	0.0588021	AANAT/ACAT2/ALDH2/ALDH9A1/ALDH3A2/ALDH7A1/CYP1A1/CYP1A2/DDC/DLD/DLST/ECHS1/EHHADH/GCDH/HADHA/HADH/MAOA/TPH1/KYNU/HAAO/DHTKD1	21
KEGG	hsa04211	Longevity regulating pathway	40/1825	89/8076	2.26037e-06	1.31923e-05	6.9217e-06	ADCY2/ADCY3/ADCY7/ADCY9/CAMK4/CREB1/ATF2/FOXO1/FOXO3/IGF1/IGF1R/INSR/IRS1/NFKB1/PIK3CA/PIK3CD/PIK3R1/PRKAA2/PRKAB2/PRKACA/PRKACB/RELA/RHEB/RPS6KB1/TSC1/TSC2/ULK1/PIK3R3/IRS2/KL/ADIPOQ/RB1CC1/AKT3/CREB3/CAMKK2/PPARGC1A/SIRT1/APPL1/PRKAG2/CREB3L2	40				KEGG	hsa01524	Platinum drug resistance	33/2604	73/8076	0.0136096	0.0771599	0.0609157	APAF1/BIRC3/BIRC5/FASLG/ATP7B/BAK1/BAX/BCL2L1/BID/BRCA1/CASP3/CASP8/CASP9/CDKN2A/ABCC2/SLC31A1/ERBB2/GSTA1/GSTA3/GSTP1/MDM2/MAP3K5/MGST2/MGST3/MSH2/PDPK1/PIK3CB/PIK3R2/PMAIP1/MAPK3/TOP2A/FADD/CYCS	33
KEGG	hsa05412	Arrhythmogenic right ventricular cardiomyopathy	36/1825	77/8076	2.31532e-06	1.32717e-05	6.96336e-06	ACTB/ACTN2/CACNA1C/CACNA2D1/CACNB1/CACNB2/CACNB3/CDH2/CTNNA2/CTNNB1/DES/DMD/GJA1/ITGA1/ITGA4/ITGA5/ITGA7/ITGA9/ITGAV/ITGB1/ITGB3/ITGB5/LAMA2/RYR2/SGCA/SGCB/SGCD/SGCG/SLC8A2/SLC8A1/ITGA10/ITGA8/CTNNA3/LEF1/CACNA2D3/TCF7L1	36				KEGG	hsa03060	Protein export	13/2604	23/8076	0.0138053	0.0771599	0.0609157	HSPA5/OXA1L/SRP19/SRP54/SRP72/SPCS2/SEC61B/SEC61G/SPCS1/SEC61A1/SEC61A2/SRPRB/SPCS3	13
KEGG	hsa05131	Shigellosis	87/1825	246/8076	2.56812e-06	1.44333e-05	7.57283e-06	ACTB/ACTN1/RHOA/ATM/BCL2/BNIP3/C3/CAST/CD14/CD44/CRK/CRKL/DOCK1/FOXO1/FOXO3/HCLS1/HK1/IKBKB/IL1R1/ILK/ITGA5/ITGB1/ITPR1/ITPR2/JUN/FOXO4/NAIP/NFKB1/NFKBIA/PFN2/PIK3C3/PIK3CA/PIK3CD/PIK3R1/PLCG1/PLCG2/PRKCQ/MAPK1/MAPK11/MAPK10/RELA/ROCK1/RPS6KB1/MAPK12/CCL5/MAP3K7/TLN1/TLR4/TLR5/TNFRSF1A/TRAF5/UBA52/UBC/UBE2D1/UBE2D2/UBE2D3/VCL/CUL1/PIK3R3/WASF1/ATG12/ARHGEF2/RPS6KA5/ROCK2/ELMO1/RBX1/AKT3/ACTR3/ACT…	87				KEGG	hsa03430	Mismatch repair	13/2604	23/8076	0.0138053	0.0771599	0.0609157	LIG1/MSH2/PCNA/POLD1/RFC2/RFC3/RFC4/RFC5/RPA3/SSBP1/EXO1/POLD3/POLD4	13
KEGG	hsa04140	Autophagy - animal	55/1825	137/8076	2.60789e-06	1.44333e-05	7.57283e-06	BCL2/BNIP3/CTSB/DAPK1/EIF2S1/HIF1A/IGF1R/IRS1/ITPR1/LAMP2/PIK3C3/PIK3CA/PIK3CD/PIK3R1/PPP2CB/PRKAA2/PRKACA/PRKACB/PRKCQ/MAPK1/MAPK10/PTEN/RAF1/RHEB/RPS6KB1/RRAS/MAP3K7/TSC1/TSC2/UVRAG/RAB7A/ULK1/PIK3R3/IRS2/CFLAR/ATG12/ULK2/RB1CC1/AKT3/TANK/RRAGB/CAMKK2/RRAGA/GABARAP/GABARAPL2/RRAS2/MRAS/GABARAPL1/TBK1/SH3GLB1/ATG2B/WDR41/RRAGD/RRAGC/RAB33B	55				KEGG	hsa05017	Spinocerebellar ataxia	59/2604	143/8076	0.0138126	0.0771599	0.0609157	SLC25A5/ATP2A1/ATP2A3/ERN1/GRIN1/GRIN2B/GRIN2C/GRIN2D/GTF2B/ITPR3/KCNC3/MAP3K5/MYOD1/NFYA/PDYN/PIK3CB/PIK3R2/PLCB3/PRKCG/MAPK8/MAPK9/PSMA1/PSMA2/PSMA3/PSMA4/PSMA5/PSMA7/PSMB1/PSMB2/PSMB3/PSMB5/PSMB6/PSMB7/PSMC4/PSMD1/PSMD3/PSMD8/PSMD9/PSMD13/ATXN8OS/SLC1A6/SPTBN2/TRAF2/VDAC1/VDAC2/XBP1/BECN1/TBPL1/PSMD6/PPIF/PSMD14/AFG3L2/ADRM1/ATXN2L/RBPJL/ATG2A/CYCS/AMBRA1/ATXN3L	59
KEGG	hsa04064	NF-kappa B signaling pathway	44/1825	104/8076	5.19135e-06	2.82444e-05	1.48192e-05	BIRC2/ATM/BCL2/BTK/CD14/CD40/CSNK2A2/CYLD/ICAM1/IKBKB/IL1R1/LTB/GADD45B/NFKB1/NFKB2/NFKBIA/PLAU/PLCG1/PLCG2/PRKCQ/PTGS2/RELA/RELB/CCL13/CCL19/CCL21/CXCL12/MAP3K7/TLR4/TNFAIP3/TNFRSF1A/TRAF1/TRAF3/TRAF5/VCAM1/ZAP70/TNFSF14/CFLAR/MAP3K14/MALT1/ERC1/DDX58/LY96/LAT	44				KEGG	hsa02010	ABC transporters	22/2604	45/8076	0.0145619	0.0799671	0.0631319	ABCA4/ABCD1/CFTR/ABCC2/DEFB1/ABCD3/ABCD4/ABCC8/TAP1/TAP2/ABCB11/ABCC3/ABCC5/ABCB6/ABCA7/ABCB8/ABCB9/ABCA5/ABCA12/ABCG4/ABCG5/ABCC10	22
KEGG	hsa04916	Melanogenesis	43/1825	101/8076	5.45401e-06	2.9179e-05	1.53095e-05	ADCY2/ADCY3/ADCY7/ADCY9/CALM1/CAMK2A/CAMK2G/CREB1/CREBBP/CTNNB1/DCT/DVL2/DVL3/EDN1/EDNRB/EP300/FZD2/GNAI1/GNAI2/GNAO1/KIT/KITLG/MITF/POMC/PRKACA/PRKACB/PRKCA/MAPK1/RAF1/TYRP1/WNT2/WNT2B/FZD3/FZD1/FZD4/FZD6/FZD7/CREB3/PLCB1/LEF1/WNT16/CREB3L2/TCF7L1	43				KEGG	hsa04744	Phototransduction	15/2604	28/8076	0.0155951	0.0842133	0.0664842	CALML3/CNGB1/CNGA1/GNAT1/GNAT2/GNGT1/GUCY2F/GUCY2D/PDE6A/PDE6G/RHO/GRK1/SAG/CALML5/CALML4	15
KEGG	hsa04931	Insulin resistance	45/1825	108/8076	6.62469e-06	3.48611e-05	1.82908e-05	ACACB/AGT/CD36/CREB1/FOXO1/IKBKB/IL6/INSR/IRS1/NFKB1/NFKBIA/NOS3/PIK3CA/PIK3CD/PIK3R1/PPP1CB/PPP1R3C/PRKAA2/PRKAB2/PRKCQ/MAPK10/PTEN/PTPN11/PYGL/PYGM/RELA/RPS6KA2/RPS6KA3/RPS6KB1/SLC2A4/STAT3/TNFRSF1A/NR1H2/OGT/PIK3R3/IRS2/SOCS3/GFPT2/AKT3/CREB3/PPARGC1A/MLXIP/SLC27A6/PRKAG2/CREB3L2	45				KEGG	hsa00561	Glycerolipid metabolism	28/2604	61/8076	0.0174708	0.0927959	0.0732599	ALDH2/ALDH9A1/ALDH3A2/ALDH7A1/CEL/DGKQ/GK/GK2/GLA/LIPC/PNLIP/PNLIPRP1/PNLIPRP2/LIPF/DGKZ/DGKD/DGAT1/LPIN2/AKR1A1/AGPAT2/AGPAT5/AGK/AGPAT3/AKR1B10/PNPLA2/MOGAT2/PNPLA3/MBOAT2	28
KEGG	hsa05100	Bacterial invasion of epithelial cells	35/1825	77/8076	7.05088e-06	3.65054e-05	1.91535e-05	ACTB/RHOA/RHOG/CAV1/CAV2/CBL/CRK/CRKL/CTNNA2/CTNNB1/DNM1/DOCK1/FN1/GAB1/HCLS1/ILK/ITGA5/ITGB1/PIK3CA/PIK3CD/PIK3R1/SHC1/VCL/PIK3R3/WASF1/ELMO1/ACTR3/ACTR2/WASF2/SHC2/DNM3/CTNNA3/SHC3/ELMO2/ARHGAP10	35
KEGG	hsa05142	Chagas disease	43/1825	102/8076	7.39611e-06	3.76849e-05	1.97724e-05	FAS/C1QA/C1QB/C3/CD247/GNAI1/GNAI2/GNAL/GNAO1/IKBKB/IL6/IL10/JUN/SMAD2/NFKB1/NFKBIA/SERPINE1/PIK3CA/PIK3CD/PIK3R1/PPP2CB/PPP2R2B/MAPK1/MAPK11/MAPK10/RELA/MAPK12/CCL2/CCL5/TGFB1/TGFB2/TGFB3/TGFBR1/TGFBR2/TLR2/TLR4/TNFRSF1A/PIK3R3/CFLAR/GNA14/AKT3/TLR6/PLCB1	43
KEGG	hsa04066	HIF-1 signaling pathway	45/1825	109/8076	8.84884e-06	4.43825e-05	2.32864e-05	ANGPT1/ANGPT2/ARNT/BCL2/CAMK2A/CAMK2G/CDKN1B/CREBBP/CYBB/EDN1/ENO2/EP300/FLT1/HIF1A/HK1/IGF1/IGF1R/IL6/IL6R/INSR/LDHB/NFKB1/NOS3/SERPINE1/PDHB/PFKM/PIK3CA/PIK3CD/PIK3R1/PLCG1/PLCG2/PRKCA/MAPK1/RELA/RPS6KB1/STAT3/TEK/TIMP1/TLR4/CUL2/PIK3R3/MKNK1/RBX1/AKT3/EGLN1	45
KEGG	hsa04924	Renin secretion	32/1825	69/8076	1.0339e-05	5.10587e-05	2.67893e-05	ADCYAP1/ADCYAP1R1/ADRB2/ADRB3/AGT/AGTR1/AQP1/CACNA1C/CALM1/CREB1/CTSB/EDN1/EDNRA/GNAI1/GNAI2/GUCY1A2/ITPR1/ITPR2/KCNJ2/KCNMA1/NPR1/PDE1A/PDE1C/PDE3A/PDE1B/PPP3CA/PPP3CB/PPP3CC/PRKACA/PRKACB/PTGER2/PLCB1	32
KEGG	hsa04610	Complement and coagulation cascades	37/1825	85/8076	1.32708e-05	6.40952e-05	3.36292e-05	A2M/BDKRB1/SERPING1/C1QA/C1QB/C1R/C1S/C3/C3AR1/C5AR1/C7/CD59/CLU/CR1/CR2/CFD/F2R/F2RL2/F8/F10/F13A1/CFH/CFHR2/CFI/ITGAM/ITGAX/ITGB2/KLKB1/SERPINE1/PLAT/PLAU/PROS1/TFPI/THBD/VWF/F2RL3/VSIG4	37
KEGG	hsa04390	Hippo signaling pathway	59/1825	157/8076	1.33781e-05	6.40952e-05	3.36292e-05	ACTB/APC/BIRC2/BMP6/BMPR1A/BMPR1B/BMPR2/CCND2/CTNNA2/CTNNB1/DLG2/DLG4/DVL2/DVL3/FGF1/FZD2/GLI2/ID2/ITGB2/SMAD1/SMAD2/SMAD4/SMAD7/SERPINE1/PPP1CB/PPP2CB/PPP2R2B/SNAI2/STK3/TEAD1/TEAD3/TGFB1/TGFB2/TGFB3/TGFBR1/TGFBR2/TP53BP2/WNT2/WNT2B/YWHAH/FZD3/GDF5/FZD1/FZD4/FZD6/FZD7/LATS1/DLG5/YAP1/YWHAQ/FBXW11/WWTR1/CTNNA3/LEF1/WNT16/PARD3/SAV1/TCF7L1/BMP8A	59
KEGG	hsa05224	Breast cancer	56/1825	147/8076	1.38533e-05	6.53957e-05	3.43116e-05	JAG1/APC/CSNK1A1/CTNNB1/DDB2/DVL2/DVL3/ESR1/FGF1/FGF2/FGF7/FGF9/FGFR1/FLT4/FZD2/IGF1/IGF1R/JAG2/JUN/KIT/GADD45B/NFKB2/NOTCH1/NOTCH2/NOTCH3/NOTCH4/PGR/PIK3CA/PIK3CD/PIK3R1/MAPK1/PTEN/RAF1/RPS6KB1/SHC1/SOS1/SOS2/WNT2/WNT2B/FZD3/FZD1/FZD4/FZD6/FZD7/PIK3R3/NCOA1/FGF18/AKT3/HEY1/HEY2/SHC2/HEYL/LEF1/WNT16/SHC3/TCF7L1	56
KEGG	hsa04910	Insulin signaling pathway	53/1825	137/8076	1.40747e-05	6.54781e-05	3.43548e-05	ACACB/CALM1/CBL/CRK/CRKL/FOXO1/RAPGEF1/HK1/IKBKB/INPP5A/INPPL1/INSR/IRS1/PHKG1/PIK3CA/PIK3CD/PIK3R1/PPP1CB/PPP1R3C/PRKAA2/PRKAB2/PRKACA/PRKACB/PRKAR1A/PRKAR2B/MAPK1/MAPK10/PYGL/PYGM/RAF1/RHEB/RPS6KB1/SHC1/SLC2A4/SOS1/SOS2/TSC1/TSC2/PIK3R3/MKNK1/IRS2/SOCS2/SOCS3/TRIP10/AKT3/FLOT1/SORBS1/PPARGC1A/EXOC7/RHOQ/SHC2/PRKAG2/SHC3	53
KEGG	hsa05221	Acute myeloid leukemia	31/1825	67/8076	1.50283e-05	6.89156e-05	3.61584e-05	RUNX1T1/CD14/CSF1R/DUSP6/FCGR1A/FLT3/IKBKB/ITGAM/KIT/NFKB1/PIK3CA/PIM1/PIK3CD/PIK3R1/MAPK1/RAF1/RARA/RELA/RPS6KB1/SOS1/SOS2/SPI1/STAT3/STAT5A/STAT5B/ZBTB16/PIK3R3/CCNA1/AKT3/LEF1/TCF7L1	31
KEGG	hsa04962	Vasopressin-regulated water reabsorption	23/1825	44/8076	1.62109e-05	7.32913e-05	3.84542e-05	ADCY3/ADCY9/ARHGDIB/AVPR2/CREB1/DCTN1/DYNC1H1/DYNC1I1/DYNC1I2/DYNC1LI2/PRKACA/PRKACB/RAB5B/STX4/VAMP2/DYNLL1/CREB3/DCTN2/DCTN6/DYNC1LI1/DCTN4/CREB3L2/DYNC2H1	23
KEGG	hsa05235	PD-L1 expression and PD-1 checkpoint pathway in cancer	38/1825	89/8076	1.74814e-05	7.7938e-05	4.08922e-05	CD247/CD4/CD28/CSNK2A2/HIF1A/IKBKB/JAK1/JUN/MAP3K3/NFATC1/NFATC3/NFKB1/NFKBIA/PIK3CA/PIK3CD/PIK3R1/PLCG1/PPP3CA/PPP3CB/PPP3CC/PRKCQ/MAPK1/MAPK11/PTEN/PTPN11/RAF1/RELA/RPS6KB1/MAPK12/STAT3/TLR2/TLR4/ZAP70/PIK3R3/AKT3/RASGRP1/LAT/BATF3	38
KEGG	hsa04137	Mitophagy - animal	31/1825	68/8076	2.1707e-05	9.54512e-05	5.0081e-05	BNIP3/BNIP3L/CSNK2A2/FOXO3/HIF1A/JUN/NBR1/MITF/MAPK10/RELA/RRAS/TFE3/UBA52/UBC/RAB7A/TFEB/ULK1/MFN2/OPTN/CITED2/GABARAP/GABARAPL2/RRAS2/MRAS/GABARAPL1/TBK1/FIS1/RHOT1/TBC1D15/PINK1/TBC1D17	31
KEGG	hsa04923	Regulation of lipolysis in adipocytes	27/1825	57/8076	3.14008e-05	0.000135832	7.12681e-05	ADCY2/ADCY3/ADCY7/ADCY9/ADRB2/ADRB3/FABP4/GNAI1/GNAI2/INSR/IRS1/NPY/NPR1/NPY1R/PIK3CA/PIK3CD/PIK3R1/PRKACA/PRKACB/PRKG1/PTGER3/PTGS1/PTGS2/PIK3R3/IRS2/AKT3/MGLL	27
KEGG	hsa05416	Viral myocarditis	28/1825	60/8076	3.17366e-05	0.000135832	7.12681e-05	ABL1/ABL2/ACTB/CAV1/CD28/CD86/CD40/DMD/EIF4G2/FYN/HLA-DMB/HLA-DOA/HLA-DPA1/HLA-DPB1/HLA-DQA1/HLA-DQB1/HLA-DRA/HLA-E/ICAM1/ITGAL/ITGB2/LAMA2/RAC2/SGCA/SGCB/SGCD/SGCG/EIF4G3	28
KEGG	hsa05220	Chronic myeloid leukemia	33/1825	76/8076	4.08546e-05	0.000172557	9.05364e-05	ABL1/CBL/CDKN1B/CRK/CRKL/DDB2/IKBKB/SMAD4/GADD45B/NFKB1/NFKBIA/PIK3CA/PIK3CD/PIK3R1/MAPK1/PTPN11/RAF1/RELA/SHC1/SOS1/SOS2/STAT5A/STAT5B/TGFB1/TGFB2/TGFB3/TGFBR1/TGFBR2/PIK3R3/GAB2/AKT3/SHC2/SHC3	33
KEGG	hsa05222	Small cell lung cancer	38/1825	92/8076	4.28313e-05	0.000178557	9.36843e-05	BIRC2/BCL2/CDKN1B/COL4A1/COL4A2/COL4A3/COL4A4/COL4A5/COL4A6/DDB2/FN1/IKBKB/ITGAV/ITGB1/LAMA2/LAMA4/LAMA5/LAMB1/LAMB2/LAMC1/MAX/GADD45B/NFKB1/NFKBIA/PIK3CA/PIK3CD/PIK3R1/PTEN/PTGS2/RARB/RELA/RXRA/RXRG/TRAF1/TRAF3/TRAF5/PIK3R3/AKT3	38
KEGG	hsa05226	Gastric cancer	55/1825	149/8076	4.65758e-05	0.000191677	0.000100568	APC/BCL2/CDKN1B/CSNK1A1/CTNNA2/CTNNB1/DDB2/DVL2/DVL3/FGF1/FGF2/FGF7/FGF9/FGFR2/FZD2/GAB1/HGF/SMAD2/SMAD4/MLH1/GADD45B/ABCB1/PIK3CA/PIK3CD/PIK3R1/MAPK1/RAF1/RARB/RPS6KB1/RXRA/RXRG/SHC1/SOS1/SOS2/TGFB1/TGFB2/TGFB3/TGFBR1/TGFBR2/WNT2/WNT2B/FZD3/FZD1/FZD4/FZD6/FZD7/PIK3R3/FGF18/AKT3/SHC2/CTNNA3/LEF1/WNT16/SHC3/TCF7L1	55
KEGG	hsa04550	Signaling pathways regulating pluripotency of stem cells	53/1825	143/8076	5.60638e-05	0.000227804	0.000119523	ACVR1/ACVR2A/APC/ZFHX3/BMPR1A/BMPR1B/BMPR2/CTNNB1/DLX5/DVL2/DVL3/FGF2/FGFR1/FGFR2/FZD2/HOXD1/ID2/ID3/ID4/IGF1/IGF1R/IL6ST/INHBA/INHBB/ISL1/JAK1/LIFR/SMAD1/SMAD2/SMAD4/SMAD5/SMAD9/MEIS1/PIK3CA/PIK3CD/PIK3R1/MAPK1/MAPK11/RAF1/MAPK12/SKIL/STAT3/WNT2/WNT2B/PCGF2/FZD3/FZD1/FZD4/FZD6/FZD7/PIK3R3/AKT3/WNT16	53
KEGG	hsa04012	ErbB signaling pathway	35/1825	85/8076	9.15606e-05	0.000367387	0.000192759	ABL1/ABL2/BTC/CAMK2A/CAMK2G/CBL/CDKN1B/CRK/CRKL/GAB1/JUN/NCK1/PAK2/PAK3/PIK3CA/PIK3CD/PIK3R1/PLCG1/PLCG2/PRKCA/MAPK1/MAPK10/RAF1/RPS6KB1/SHC1/SOS1/SOS2/STAT5A/STAT5B/NCK2/PIK3R3/NRG2/AKT3/SHC2/SHC3	35
KEGG	hsa04310	Wnt signaling pathway	57/1825	160/8076	0.000107225	0.000424929	0.00022295	APC/RHOA/CAMK2A/CAMK2G/CCND2/CREBBP/CSNK1A1/CSNK2A2/CTNNB1/DVL2/DVL3/EP300/GPC4/FZD2/JUN/SMAD4/MMP7/NFATC1/NFATC3/NFATC4/ROR1/ROR2/SERPINF1/PPP3CA/PPP3CB/PPP3CC/PRKACA/PRKACB/PRKCA/MAPK10/RAC2/RYK/SFRP1/SFRP4/SIAH1/MAP3K7/TBL1X/WNT2/WNT2B/FZD3/FZD1/FZD4/FZD6/FZD7/CUL1/ROCK2/RBX1/DAAM1/PLCB1/FBXW11/DAAM2/DKK2/LEF1/WNT16/SOX17/TBL1XR1/TCF7L1	57
KEGG	hsa04928	Parathyroid hormone synthesis, secretion and action	41/1825	106/8076	0.000128908	0.00050463	0.000264767	ADCY2/ADCY3/ADCY7/ADCY9/RHOA/BCL2/RUNX2/CREB1/ATF2/EGR1/FGFR1/GATA3/GNA12/GNAI1/GNAI2/ITPR1/ITPR2/MEF2A/MEF2C/MEF2D/MMP14/MMP16/NACA/PDE4A/PDE4B/PDE4D/PRKACA/PRKACB/PRKCA/MAPK1/PTHLH/RAF1/RXRA/RXRG/KL/MAFB/CREB3/GNA13/AKAP13/PLCB1/CREB3L2	41
KEGG	hsa04152	AMPK signaling pathway	45/1825	120/8076	0.000145355	0.000562157	0.00029495	ACACB/CD36/CREB1/EEF2/FOXO1/FOXO3/IGF1/IGF1R/INSR/IRS1/PFKM/PIK3CA/PIK3CD/PIK3R1/PPP2CB/PPP2R2B/PPP2R3A/PPP2R5B/PPP2R5C/PPP2R5E/PRKAA2/PRKAB2/RHEB/RPS6KB1/SLC2A4/MAP3K7/TSC1/TSC2/ULK1/PIK3R3/IRS2/CCNA1/ADIPOQ/AKT3/CREB3/CAMKK2/PPARGC1A/TBC1D1/SIRT1/PRKAG2/CAB39/PPP2R3C/CREB3L2/SCD5/CAB39L	45
KEGG	hsa05161	Hepatitis B	57/1825	162/8076	0.00015744	0.000600932	0.000315295	FAS/BCL2/CREB1/ATF2/CREBBP/DDB2/DDX3X/EGR2/EGR3/EP300/HSPG2/IFNAR1/IKBKB/IL6/JAK1/JUN/SMAD4/NFATC1/NFATC3/NFATC4/NFKB1/NFKBIA/PIK3CA/PIK3CD/PIK3R1/PRKCA/MAPK1/MAPK11/MAPK10/RAF1/RELA/MAPK12/SOS1/SOS2/STAT2/STAT3/STAT4/STAT5A/STAT5B/STAT6/MAP3K7/TGFB1/TGFB2/TGFB3/TGFBR1/TGFBR2/TLR2/TLR4/TRAF3/PIK3R3/CCNA1/AKT3/CREB3/YWHAQ/DDX58/TBK1/CREB3L2	57
KEGG	hsa04070	Phosphatidylinositol signaling system	38/1825	97/8076	0.000164741	0.000600932	0.000315295	CALM1/DGKA/DGKB/DGKG/INPP4A/INPP5A/INPP5B/INPP5D/INPPL1/ITPKB/ITPR1/ITPR2/OCRL/PIK3C2A/PIK3C3/PIK3CA/PIK3CD/PIK3R1/PI4KB/PLCG1/PLCG2/PRKCA/PTEN/PIP4K2B/PIK3R3/CDS2/INPP4B/SYNJ1/MTMR2/MTMR6/DGKI/CDIPT/INPP5F/PLCB1/PIP5K1C/IMPAD1/PI4K2A/INPP5E	38
KEGG	hsa04666	Fc gamma R-mediated phagocytosis	38/1825	97/8076	0.000164741	0.000600932	0.000315295	AMPH/CRK/CRKL/DOCK1/FCGR1A/FCGR2A/FCGR2B/GSN/HCK/INPP5D/INPPL1/MARCKS/PIK3CA/PIK3CD/PIK3R1/PLCG1/PLCG2/PRKCA/MAPK1/PTPRC/RAC2/RAF1/RPS6KB1/VAV1/WAS/PIK3R3/PLA2G4C/SPHK1/WASF1/GAB2/AKT3/ACTR3/ACTR2/WASF2/WASF3/PIP5K1C/LAT/NCF1	38
KEGG	hsa04713	Circadian entrainment	38/1825	97/8076	0.000164741	0.000600932	0.000315295	ADCY2/ADCY3/ADCY7/ADCY9/ADCYAP1/ADCYAP1R1/CACNA1C/CALM1/CAMK2A/CAMK2G/CREB1/GNAI1/GNAI2/GNAO1/GNB1/GNG7/GNG10/GNG11/GRIA1/GRIA2/GRIN2A/GUCY1A2/ITPR1/KCNJ5/PRKACA/PRKACB/PRKCA/PRKG1/MAPK1/RYR1/RYR2/RYR3/PER3/CACNA1H/RPS6KA5/GNB5/PLCB1/GNG12	38
KEGG	hsa05215	Prostate cancer	38/1825	97/8076	0.000164741	0.000600932	0.000315295	AR/BCL2/CDKN1B/CREB1/CREBBP/CTNNB1/EP300/ERG/FGFR1/FGFR2/FOXO1/IGF1/IGF1R/IKBKB/NFKB1/NFKBIA/PDGFB/PDGFRA/PDGFRB/PIK3CA/PIK3CD/PIK3R1/PLAT/PLAU/MAPK1/PTEN/RAF1/RELA/SOS1/SOS2/PIK3R3/AKT3/CREB3/LEF1/PDGFC/CREB3L2/PDGFD/TCF7L1	38
KEGG	hsa04664	Fc epsilon RI signaling pathway	29/1825	68/8076	0.000173177	0.000624603	0.000327714	ALOX5/ALOX5AP/BTK/FCER1A/MS4A2/FCER1G/FYN/INPP5D/LCP2/PIK3CA/PIK3CD/PIK3R1/PLCG1/PLCG2/PRKCA/MAPK1/MAPK11/MAPK10/RAC2/RAF1/MAPK12/SOS1/SOS2/VAV1/PIK3R3/PLA2G4C/GAB2/AKT3/LAT	29
KEGG	hsa05321	Inflammatory bowel disease	28/1825	65/8076	0.00018141	0.000647029	0.000339481	GATA3/HLA-DMB/HLA-DOA/HLA-DPA1/HLA-DPB1/HLA-DQA1/HLA-DQB1/HLA-DRA/IL4R/IL6/IL10/JUN/SMAD2/MAF/NFATC1/NFKB1/RELA/RORA/STAT3/STAT4/STAT6/TGFB1/TGFB2/TGFB3/TLR2/TLR4/TLR5/NOD2	28
KEGG	hsa04213	Longevity regulating pathway - multiple species	27/1825	62/8076	0.000189077	0.000666963	0.00034994	ADCY2/ADCY3/ADCY7/ADCY9/CRYAB/FOXO1/FOXO3/HSPA1L/HSPA2/HSPA6/IGF1/IGF1R/INSR/IRS1/PIK3CA/PIK3CD/PIK3R1/PRKAA2/PRKAB2/PRKACA/PRKACB/RPS6KB1/PIK3R3/IRS2/AKT3/SIRT1/PRKAG2	27
KEGG	hsa04540	Gap junction	35/1825	88/8076	0.000208168	0.000721849	0.000378737	ADCY2/ADCY3/ADCY7/ADCY9/DRD1/LPAR1/GJA1/GNAI1/GNAI2/GUCY1A2/HTR2A/HTR2B/ITPR1/ITPR2/PDGFB/PDGFRA/PDGFRB/PRKACA/PRKACB/PRKCA/PRKG1/MAPK1/MAPK7/MAP2K5/RAF1/SOS1/SOS2/TJP1/TUBA1A/MAP3K2/PLCB1/PDGFC/PDGFD/TUBB6/TUBB2B	35
KEGG	hsa04728	Dopaminergic synapse	48/1825	132/8076	0.000210054	0.000721849	0.000378737	ARNTL/CACNA1C/CALM1/CAMK2A/CAMK2G/CREB1/ATF2/DRD1/GNAI1/GNAI2/GNAL/GNAO1/GNB1/GNG7/GNG10/GNG11/GRIA1/GRIA2/GRIN2A/ITPR1/ITPR2/KCNJ5/KIF5C/MAOB/PPP1CB/PPP2CB/PPP2R2B/PPP2R3A/PPP2R5B/PPP2R5C/PPP2R5E/PPP3CA/PPP3CB/PPP3CC/PRKACA/PRKACB/PRKCA/MAPK11/MAPK10/MAPK12/SLC18A2/AKT3/CREB3/GNB5/PLCB1/PPP2R3C/GNG12/CREB3L2	48
KEGG	hsa05231	Choline metabolism in cancer	38/1825	98/8076	0.000211382	0.000721849	0.000378737	DGKA/DGKB/DGKG/HIF1A/JUN/PDGFB/PDGFRA/PDGFRB/PIK3CA/PIK3CD/PIK3R1/PLCG1/PRKCA/MAPK1/MAPK10/RAC2/RAF1/RALGDS/RHEB/RPS6KB1/SLC22A3/SOS1/SOS2/TSC1/TSC2/WAS/PIK3R3/PLA2G4C/WASF1/DGKI/PCYT1B/AKT3/WASF2/WASF3/PIP5K1C/PDGFC/SLC5A7/PDGFD	38
KEGG	hsa04920	Adipocytokine signaling pathway	29/1825	69/8076	0.000235095	0.000794373	0.000416789	ACACB/CD36/ACSL1/ACSL4/IKBKB/IRS1/NFKB1/NFKBIA/NPY/POMC/PRKAA2/PRKAB2/PRKCQ/MAPK10/PTPN11/RELA/RXRA/RXRG/SLC2A4/STAT3/TNFRSF1A/TNFRSF1B/IRS2/SOCS3/ADIPOQ/AKT3/CAMKK2/PPARGC1A/PRKAG2	29
KEGG	hsa04071	Sphingolipid signaling pathway	44/1825	119/8076	0.000247992	0.000829223	0.000435073	RHOA/ASAH1/BCL2/FCER1A/MS4A2/FCER1G/FYN/GNA12/GNAI1/GNAI2/NFKB1/NOS3/PIK3CA/PIK3CD/PIK3R1/PPP2CB/PPP2R2B/PPP2R3A/PPP2R5B/PPP2R5C/PPP2R5E/PRKCA/MAPK1/MAPK11/MAPK10/PTEN/RAC2/RAF1/RELA/ROCK1/MAPK12/SMPD1/TNFRSF1A/NSMAF/PIK3R3/DEGS1/SPHK1/ROCK2/GAB2/AKT3/GNA13/PLCB1/PPP2R3C/SGPP1	44
KEGG	hsa04725	Cholinergic synapse	42/1825	113/8076	0.00029856	0.000988018	0.00051839	ADCY2/ADCY3/ADCY7/ADCY9/BCL2/CACNA1C/CAMK4/CAMK2A/CAMK2G/CHRM2/CHRNA3/CREB1/FYN/GNAI1/GNAI2/GNAO1/GNB1/GNG7/GNG10/GNG11/ITPR1/ITPR2/KCNJ2/PIK3CA/PIK3CD/PIK3CG/PIK3R1/PRKACA/PRKACB/PRKCA/MAPK1/SLC18A3/PIK3R3/KCNQ4/AKT3/CREB3/GNB5/PLCB1/PIK3R5/GNG12/SLC5A7/CREB3L2	42
KEGG	hsa04720	Long-term potentiation	28/1825	67/8076	0.000335487	0.00109889	0.000576561	CACNA1C/CALM1/CAMK4/CAMK2A/CAMK2G/CREBBP/EP300/GRIA1/GRIA2/GRIN2A/ITPR1/ITPR2/PPP1CB/PPP1R1A/PPP3CA/PPP3CB/PPP3CC/PRKACA/PRKACB/PRKCA/MAPK1/RAF1/RAP1A/RAP1B/RPS6KA2/RPS6KA3/RAPGEF3/PLCB1	28
KEGG	hsa04218	Cellular senescence	54/1825	156/8076	0.000369956	0.00119955	0.000629377	SLC25A4/ATM/ZFP36L1/CALM1/CCND2/ETS1/FOXO1/FOXO3/HLA-E/IGFBP3/IL6/ITPR1/ITPR2/SMAD2/GADD45B/NBN/NFATC1/NFATC3/NFATC4/NFKB1/SERPINE1/PIK3CA/PIK3CD/PIK3R1/PPP1CB/PPP3CA/PPP3CB/PPP3CC/MAPK1/MAPK11/PTEN/RAF1/RBL2/RELA/RHEB/RRAS/MAPK12/TGFB1/TGFB2/TGFB3/TGFBR1/TGFBR2/TSC1/TSC2/PIK3R3/CCNA1/AKT3/HIPK3/RRAS2/MRAS/FBXW11/SIRT1/LIN37/HIPK1	54
KEGG	hsa04919	Thyroid hormone signaling pathway	44/1825	121/8076	0.000379287	0.00121751	0.0006388	ACTB/ATP1A2/ATP1B2/FXYD2/CREBBP/CTNNB1/DIO2/RCAN1/EP300/ESR1/FOXO1/HIF1A/ITGAV/ITGB3/NOTCH1/NOTCH2/NOTCH3/NOTCH4/PFKM/PIK3CA/PIK3CD/PIK3R1/PLCG1/PLCG2/PLN/PRKACA/PRKACB/PRKCA/MAPK1/RAF1/RHEB/RXRA/RXRG/SLC16A2/THRB/TSC2/PIK3R3/NCOA1/MED12/AKT3/RCAN2/PLCB1/MED13L/SLCO1C1	44
KEGG	hsa05170	Human immunodeficiency virus 1 infection	69/1825	212/8076	0.000482618	0.00153387	0.000804783	FAS/ATM/B2M/BCL2/BST2/CALM1/CD247/CD4/CCR5/CRK/CRKL/GNAI1/GNAI2/GNAO1/GNB1/GNG7/GNG10/GNG11/HLA-E/IKBKB/ITPR1/ITPR2/JUN/NFATC1/NFATC3/NFATC4/NFKB1/NFKBIA/PAK2/PAK3/PIK3CA/PIK3CD/PIK3R1/PLCG1/PLCG2/PPP3CA/PPP3CB/PPP3CC/PRKCA/MAPK1/MAPK11/MAPK10/RAC2/RAF1/RELA/RPS6KB1/MAPK12/MAP3K7/TLR2/TLR4/TNFRSF1A/TNFRSF1B/TRAF5/CXCR4/CUL5/CUL4B/CUL1/PIK3R3/AP1S2/RBX1/AKT3/GNB5/FBXW11/SAMHD1/APOBEC3C/TBK1/GNG12/…	69
KEGG	hsa04340	Hedgehog signaling pathway	22/1825	50/8076	0.000613224	0.00192985	0.00101255	BCL2/CCND2/CSNK1A1/MEGF8/EVC/GAS1/GLI1/GLI2/GLI3/PRKACA/PRKACB/PTCH1/SMO/SPOP/CUL3/CUL1/PTCH2/KIF3A/FBXW11/GPR161/CDON/SMURF2	22
KEGG	hsa05210	Colorectal cancer	33/1825	86/8076	0.000669855	0.00208761	0.00109532	APC/RHOA/BCL2/CTNNB1/DDB2/MSH6/JUN/SMAD2/SMAD4/MLH1/MSH3/GADD45B/PIK3CA/PIK3CD/PIK3R1/MAPK1/MAPK10/RAC2/RAF1/RALGDS/RPS6KB1/SOS1/SOS2/TGFB1/TGFB2/TGFB3/TGFBR1/TGFBR2/PIK3R3/AKT3/APPL1/LEF1/TCF7L1	33
KEGG	hsa00562	Inositol phosphate metabolism	29/1825	73/8076	0.000724104	0.00223497	0.00117264	INPP4A/INPP5A/INPP5B/INPP5D/INPPL1/ITPKB/OCRL/PIK3C2A/PIK3C3/PIK3CA/PIK3CD/PIK3CG/PI4KB/PLCG1/PLCG2/PTEN/PIP4K2B/INPP4B/SYNJ1/MTMR2/MTMR6/FIG4/CDIPT/INPP5F/PLCB1/PIP5K1C/ISYNA1/PI4K2A/INPP5E	29
KEGG	hsa04724	Glutamatergic synapse	41/1825	114/8076	0.000764359	0.00233675	0.00122604	ADCY2/ADCY3/ADCY7/ADCY9/CACNA1C/DLG4/GLS/GLUL/GNAI1/GNAI2/GNAO1/GNB1/GNG7/GNG10/GNG11/GRIA1/GRIA2/GRIK2/GRIK3/GRIK5/GRIN2A/GRM6/ITPR1/ITPR2/PPP3CA/PPP3CB/PPP3CC/PRKACA/PRKACB/PRKCA/MAPK1/SLC1A3/TRPC1/PLA2G4C/HOMER3/HOMER1/GNB5/PLCB1/SLC38A2/GNG12/SLC38A1	41
KEGG	hsa05130	Pathogenic Escherichia coli infection	64/1825	197/8076	0.000803139	0.00243215	0.00127609	ABL1/ACTB/FAS/RHOA/LPAR1/F2R/FCGR2A/FYN/GNA12/LPAR4/HCLS1/NCKAP1L/IKBKB/IL1R1/IL6/ITGB1/JUN/MYO1B/MYO1F/MYH9/MYH10/MYH11/MYO1C/MYO5A/NAIP/NCK1/NFKB1/NFKBIA/CLDN11/PAK2/PAK3/MAPK1/MAPK11/MAPK10/PTPN11/RELA/ROCK1/MAPK12/MAP3K7/TJP1/TLR4/TLR5/CLDN5/TNFRSF1A/WIPF1/TUBA1A/NCK2/WASF1/ARHGEF2/ROCK2/SEC24D/ACTR3/ACTR2/WASF2/SEC24B/GNA13/NCKAP1/WASF3/CYFIP1/ARHGEF12/CYFIP2/TUBB6/NLRP3/TUBB2B	64
KEGG	hsa01522	Endocrine resistance	36/1825	98/8076	0.00100657	0.0030197	0.00158437	ADCY2/ADCY3/ADCY7/ADCY9/JAG1/BCL2/CDKN1B/CDKN2C/ESR1/IGF1/IGF1R/JAG2/JUN/MMP2/NOTCH1/NOTCH2/NOTCH3/NOTCH4/PIK3CA/PIK3CD/PIK3R1/PRKACA/PRKACB/MAPK1/MAPK11/MAPK10/RAF1/RPS6KB1/MAPK12/SHC1/SOS1/SOS2/PIK3R3/AKT3/SHC2/SHC3	36
KEGG	hsa04630	JAK-STAT signaling pathway	54/1825	162/8076	0.00103092	0.00306413	0.00160768	AOX1/BCL2/CCND2/CREBBP/CSF2RA/CSF2RB/CTF1/EP300/FHL1/GHR/IFNAR1/IFNAR2/IL3RA/IL4R/IL6/IL6R/IL6ST/IL7R/IL10/IL10RA/IL11RA/IL13RA1/IL15/JAK1/LIFR/MCL1/MPL/PDGFB/PDGFRA/PDGFRB/PIK3CA/PIM1/PIK3CD/PIK3R1/PTPN11/RAF1/SOS1/SOS2/STAT2/STAT3/STAT4/STAT5A/STAT5B/STAT6/THPO/PIK3R3/PIAS1/SOCS2/SOCS3/OSMR/IL27RA/SOCS5/AKT3/PIAS3	54
KEGG	hsa04150	mTOR signaling pathway	52/1825	155/8076	0.00107491	0.00316555	0.00166089	RHOA/ATP6V1B2/ATP6V1E1/ATP6V1G2/DVL2/DVL3/EIF4B/FZD2/GRB10/IGF1/IGF1R/IKBKB/INSR/IRS1/PIK3CA/PIK3CD/PIK3R1/PRKAA2/PRKCA/MAPK1/PTEN/RAF1/RHEB/RPS6KA2/RPS6KA3/RPS6KB1/CLIP1/SOS1/SOS2/TNFRSF1A/TSC1/TSC2/WNT2/WNT2B/FZD3/FZD1/FZD4/FZD6/FZD7/ULK1/PIK3R3/ULK2/AKT3/RRAGB/RRAGA/LPIN1/WNT16/CAB39/RRAGD/RRAGC/MAPKAP1/CAB39L	52
KEGG	hsa05214	Glioma	29/1825	75/8076	0.00120443	0.00351475	0.00184411	CALM1/CAMK4/CAMK2A/CAMK2G/DDB2/IGF1/IGF1R/GADD45B/PDGFB/PDGFRA/PDGFRB/PIK3CA/PIK3CD/PIK3R1/PLCG1/PLCG2/PRKCA/MAPK1/PTEN/RAF1/SHC1/SOS1/SOS2/PIK3R3/CAMK1/AKT3/SHC2/SHC3/CAMK1D	29
KEGG	hsa05225	Hepatocellular carcinoma	55/1825	168/8076	0.00149069	0.0043109	0.00226183	ACTB/APC/CSNK1A1/CTNNB1/DDB2/DVL2/DVL3/FZD2/GAB1/GSTM2/GSTM3/GSTM5/GSTT2/HGF/IGF1R/SMAD2/SMAD4/GADD45B/PIK3CA/PIK3CD/PIK3R1/PLCG1/PLCG2/PRKCA/MAPK1/PTEN/RAF1/RPS6KB1/SHC1/SMARCA2/SMARCC2/SMARCD3/SMARCE1/SOS1/SOS2/TGFB1/TGFB2/TGFB3/TGFBR1/TGFBR2/WNT2/WNT2B/FZD3/FZD1/FZD4/FZD6/FZD7/PIK3R3/AKT3/SHC2/LEF1/WNT16/SHC3/PHF10/TCF7L1	55
KEGG	hsa05323	Rheumatoid arthritis	34/1825	93/8076	0.00150936	0.00432594	0.00226972	ANGPT1/ATP6V1B2/ATP6V1E1/ATP6V1G2/CD28/CD86/CSF1/CTSK/FLT1/HLA-DMB/HLA-DOA/HLA-DPA1/HLA-DPB1/HLA-DQA1/HLA-DQB1/HLA-DRA/ICAM1/IL6/IL15/ITGAL/ITGB2/JUN/LTB/CCL2/CCL5/CXCL12/TEK/TGFB1/TGFB2/TGFB3/TLR2/TLR4/ATP6V0E1/ATP6V0E2	34
KEGG	hsa04750	Inflammatory mediator regulation of TRP channels	36/1825	100/8076	0.00152902	0.00434351	0.00227894	ADCY2/ADCY3/ADCY7/ADCY9/BDKRB1/CALM1/CAMK2A/CAMK2G/HRH1/HTR2A/HTR2B/IGF1/IL1R1/ITPR1/ITPR2/NGF/NTRK1/PIK3CA/PIK3CD/PIK3R1/PLCG1/PLCG2/PPP1CB/PRKACA/PRKACB/PRKCA/PRKCH/PRKCQ/MAPK11/MAPK10/PTGER2/MAPK12/PIK3R3/PLA2G4C/PLCB1/TRPV2	36
KEGG	hsa04330	Notch signaling pathway	22/1825	53/8076	0.00157331	0.0044301	0.00232437	JAG1/CREBBP/DVL2/DVL3/EP300/RBPJ/JAG2/MFNG/NOTCH1/NOTCH2/NOTCH3/NOTCH4/ATXN1/ADAM17/NCOR2/MAML1/SNW1/HEY1/HEY2/HEYL/APH1B/DTX3	22
KEGG	hsa05169	Epstein-Barr virus infection	64/1825	202/8076	0.00163876	0.00457429	0.00240002	FAS/B2M/BCL2/BTK/CCND2/CD247/ENTPD1/CD40/CD44/CD58/CDKN1B/CR2/DDB2/HLA-DMB/HLA-DOA/HLA-DPA1/HLA-DPB1/HLA-DQA1/HLA-DQB1/HLA-DRA/HLA-E/ICAM1/IFNAR1/IFNAR2/RBPJ/IKBKB/IL6/ITGAL/JAK1/JUN/GADD45B/NEDD4/NFKB1/NFKB2/NFKBIA/PIK3CA/PIK3CD/PIK3R1/PLCG2/MAPK11/MAPK10/EIF2AK2/PSMC5/RELA/RELB/MAPK12/STAT2/STAT3/MAP3K7/TLR2/TNFAIP3/TRAF3/TRAF5/VIM/PIK3R3/SAP30/CCNA1/MAP3K14/NCOR2/AKT3/SNW1/DDX58/TBK1/SAP30L	64
KEGG	hsa04917	Prolactin signaling pathway	27/1825	70/8076	0.00182834	0.00505945	0.00265457	CCND2/ESR1/FOXO3/LHCGR/NFKB1/PIK3CA/PIK3CD/PIK3R1/MAPK1/MAPK11/MAPK10/RAF1/RELA/MAPK12/SHC1/SOS1/SOS2/STAT3/STAT5A/STAT5B/PIK3R3/SOCS2/SOCS3/SOCS5/AKT3/SHC2/SHC3	27
KEGG	hsa04934	Cushing syndrome	51/1825	155/8076	0.00192616	0.00528459	0.0027727	ADCY2/ADCY3/ADCY7/ADCY9/AGT/AGTR1/AHR/APC/ARNT/CACNA1C/CAMK2A/CAMK2G/CDKN1B/CDKN2C/CREB1/ATF2/CTNNB1/CYP11A1/DVL2/DVL3/FZD2/GNAI1/GNAI2/ITPR1/ITPR2/KCNA4/KCNK2/KCNK3/PBX1/POMC/PRKACA/PRKACB/MAPK1/RAP1A/RAP1B/WNT2/WNT2B/FZD3/FZD1/FZD4/FZD6/FZD7/PDE8B/CACNA1H/AIP/CREB3/PLCB1/LEF1/WNT16/CREB3L2/TCF7L1	51
KEGG	hsa04621	NOD-like receptor signaling pathway	58/1825	181/8076	0.00197975	0.00538558	0.00282569	BIRC2/RHOA/BCL2/CTSB/CYBB/GBP1/GBP2/IFI16/IFNAR1/IFNAR2/IKBKB/IL6/ITPR1/ITPR2/JAK1/JUN/NAIP/NFKB1/NFKBIA/P2RX7/PKN1/MAPK1/MAPK11/MAPK10/RELA/RNASEL/MAPK12/CCL2/CCL5/STAT2/MAP3K7/TLR4/TNFAIP3/TP53BP1/TRAF3/TRAF5/TRIP6/PSTPIP1/ATG12/MFN2/TANK/DNM1L/NOD1/TXNIP/GABARAP/GABARAPL2/NLRP1/CARD8/PLCB1/GABARAPL1/PANX1/TBK1/TRPV2/NOD2/NLRX1/ANTXR1/NLRP3/NEK7	58
KEGG	hsa04925	Aldosterone synthesis and secretion	35/1825	98/8076	0.00206503	0.00557039	0.00292265	ADCY2/ADCY3/ADCY7/ADCY9/AGT/AGTR1/ATP1A2/ATP1B2/ATP2B4/CACNA1C/CALM1/CAMK4/CAMK2A/CAMK2G/CREB1/ATF2/CYP11A1/ITPR1/ITPR2/KCNJ5/KCNK3/NPR1/PDE2A/POMC/PRKACA/PRKACB/PRKCA/PRKD1/CAMK1/CACNA1H/CREB3/PLCB1/PRKD3/CAMK1D/CREB3L2	35
KEGG	hsa04672	Intestinal immune network for IgA production	20/1825	49/8076	0.00320623	0.00854691	0.00448436	CD28/CD86/CD40/CCR10/HLA-DMB/HLA-DOA/HLA-DPA1/HLA-DPB1/HLA-DQA1/HLA-DQB1/HLA-DRA/IL6/IL10/IL15/ITGA4/CXCL12/TGFB1/CXCR4/MAP3K14/ICOS	20
KEGG	hsa05031	Amphetamine addiction	26/1825	69/8076	0.00322173	0.00854691	0.00448436	CACNA1C/CALM1/CAMK4/CAMK2A/CAMK2G/CREB1/ATF2/DRD1/FOSB/GRIA1/GRIA2/GRIN2A/JUN/MAOB/PPP1CB/PPP3CA/PPP3CB/PPP3CC/PRKACA/PRKACB/PRKCA/SLC18A2/CREB3/ARC/SIRT1/CREB3L2	26
KEGG	hsa04370	VEGF signaling pathway	23/1825	59/8076	0.00330561	0.00863698	0.00453162	HSPB1/KDR/NOS3/PIK3CA/PIK3CD/PIK3R1/PLCG1/PLCG2/PPP3CA/PPP3CB/PPP3CC/PRKCA/MAPK1/MAPK11/PTGS2/RAC2/RAF1/MAPK12/PIK3R3/PLA2G4C/SPHK1/AKT3/SHC2	23
KEGG	hsa04620	Toll-like receptor signaling pathway	36/1825	104/8076	0.0033095	0.00863698	0.00453162	CD14/CD86/CD40/MAP3K8/CTSK/IFNAR1/IFNAR2/IKBKB/IL6/JUN/CXCL9/NFKB1/NFKBIA/PIK3CA/PIK3CD/PIK3R1/MAPK1/MAPK11/MAPK10/RELA/MAPK12/CCL5/SPP1/MAP3K7/TLR1/TLR2/TLR4/TLR5/TRAF3/PIK3R3/AKT3/TLR6/LY96/TBK1/TLR7/TLR8	36
KEGG	hsa05133	Pertussis	28/1825	76/8076	0.00333807	0.00864128	0.00453388	RHOA/SERPING1/C1QA/C1QB/C1R/C1S/C3/CALM1/CD14/GNAI1/GNAI2/IL6/IL10/ITGA5/ITGAM/ITGB1/ITGB2/JUN/NFKB1/MAPK1/MAPK11/MAPK10/RELA/MAPK12/TLR4/NOD1/LY96/NLRP3	28
KEGG	hsa05032	Morphine addiction	32/1825	91/8076	0.00413433	0.010617	0.00557047	ADCY2/ADCY3/ADCY7/ADCY9/DRD1/GABBR1/GABRA5/GNAI1/GNAI2/GNAO1/GNB1/GNG7/GNG10/GNG11/GRK4/KCNJ5/PDE1A/PDE1C/PDE2A/PDE3A/PDE4A/PDE4B/PDE4D/PDE1B/PRKACA/PRKACB/PRKCA/PDE8B/GNB5/PDE10A/PDE7B/GNG12	32
KEGG	hsa05134	Legionellosis	22/1825	57/8076	0.00462998	0.0117954	0.00618877	BNIP3/C3/CD14/CLK1/CR1/EEF1A1/HSPA1L/HSPA2/HSPA6/IL6/ITGAM/ITGB2/NAIP/NFKB1/NFKB2/NFKBIA/RELA/TLR2/TLR4/TLR5/SAR1A/CLK4	22
KEGG	hsa04974	Protein digestion and absorption	35/1825	103/8076	0.00524392	0.0132543	0.00695422	ATP1A2/ATP1B2/FXYD2/COL1A1/COL1A2/COL3A1/COL4A1/COL4A2/COL4A3/COL4A4/COL4A5/COL4A6/COL5A1/COL5A2/COL6A1/COL6A2/COL6A3/COL8A1/COL8A2/COL10A1/COL11A1/COL13A1/COL15A1/COL16A1/CPA3/ELN/PRCP/SLC8A2/SLC8A1/COL14A1/COL5A3/SLC38A2/COL18A1/COL21A1/SLC36A1	35
KEGG	hsa04927	Cortisol synthesis and secretion	24/1825	65/8076	0.00612794	0.0152829	0.00801856	ADCY2/ADCY3/ADCY7/ADCY9/AGT/AGTR1/CACNA1C/CREB1/ATF2/CYP11A1/ITPR1/ITPR2/KCNA4/KCNK2/KCNK3/PBX1/POMC/PRKACA/PRKACB/PDE8B/CACNA1H/CREB3/PLCB1/CREB3L2	24
KEGG	hsa04911	Insulin secretion	30/1825	86/8076	0.00614172	0.0152829	0.00801856	ADCY2/ADCY3/ADCY7/ADCY9/ADCYAP1/ADCYAP1R1/ATP1A2/ATP1B2/FXYD2/CACNA1C/CAMK2A/CAMK2G/CREB1/ATF2/KCNMA1/KCNMB1/KCNN2/KCNN3/PRKACA/PRKACB/PRKCA/RYR2/SNAP25/VAMP2/RIMS2/CREB3/RAPGEF4/PLCB1/KCNMB4/CREB3L2	30
KEGG	hsa00532	Glycosaminoglycan biosynthesis - chondroitin sulfate / dermatan sulfate	10/1825	20/8076	0.00655083	0.0161755	0.00848691	CHST3/UST/CHSY1/DSE/CHST11/CSGALNACT2/CHST12/CSGALNACT1/CHST7/XYLT1	10
KEGG	hsa05212	Pancreatic cancer	27/1825	76/8076	0.00689382	0.0168925	0.00886309	DDB2/IKBKB/JAK1/SMAD2/SMAD4/GADD45B/NFKB1/PIK3CA/PIK3CD/PIK3R1/MAPK1/MAPK10/RAC2/RAF1/RALGDS/RELA/RPS6KB1/STAT3/TGFB1/TGFB2/TGFB3/TGFBR1/TGFBR2/PIK3R3/ARHGEF6/AKT3/RALBP1	27
KEGG	hsa04915	Estrogen signaling pathway	44/1825	138/8076	0.00718826	0.0174806	0.00917163	ADCY2/ADCY3/ADCY7/ADCY9/BCL2/CALM1/CREB1/ATF2/ESR1/FKBP5/GABBR1/GNAI1/GNAI2/GNAO1/HSPA1L/HSPA2/HSPA6/ITPR1/ITPR2/JUN/KCNJ5/MMP2/NOS3/PGR/PIK3CA/PIK3CD/PIK3R1/POMC/PRKACA/PRKACB/MAPK1/RAF1/RARA/SHC1/SOS1/SOS2/PIK3R3/NCOA1/AKT3/CREB3/PLCB1/SHC2/SHC3/CREB3L2	44
KEGG	hsa05030	Cocaine addiction	19/1825	49/8076	0.00775063	0.0187064	0.00981481	CREB1/ATF2/DLG4/DRD1/FOSB/GNAI1/GNAI2/GRIA2/GRIN2A/JUN/MAOB/NFKB1/PRKACA/PRKACB/RELA/SLC18A2/RGS9/CREB3/CREB3L2	19
KEGG	hsa05217	Basal cell carcinoma	23/1825	63/8076	0.00841273	0.0201529	0.0105737	APC/CTNNB1/DDB2/DVL2/DVL3/FZD2/GLI1/GLI2/GLI3/GADD45B/PTCH1/SMO/WNT2/WNT2B/FZD3/FZD1/FZD4/FZD6/FZD7/PTCH2/LEF1/WNT16/TCF7L1	23
KEGG	hsa04142	Lysosome	41/1825	128/8076	0.00849056	0.0201887	0.0105925	ARSB/ASAH1/SCARB2/CD63/CTSC/AP3S1/TPP1/CLN5/CTSB/CTSG/CTSK/CTSO/GAA/GM2A/GNS/HEXA/HEXB/IDS/LAMP2/LIPA/MAN2B1/NAGA/NEU1/PPT1/LGMN/PSAP/SORT1/SGSH/SMPD1/LAPTM5/AP3B2/HYAL2/CTSF/AP1S2/LITAF/LAPTM4A/NPC2/AP3M2/AP4S1/MCOLN1/HGSNAT	41
KEGG	hsa00603	Glycosphingolipid biosynthesis - globo and isoglobo series	8/1825	15/8076	0.00920867	0.0215765	0.0113207	HEXA/HEXB/NAGA/ST3GAL1/ST3GAL2/ST8SIA1/B3GALNT1/A4GALT	8
KEGG	hsa00604	Glycosphingolipid biosynthesis - ganglio series	8/1825	15/8076	0.00920867	0.0215765	0.0113207	B4GALNT1/HEXA/HEXB/ST3GAL1/ST3GAL2/ST8SIA1/ST3GAL5/ST6GALNAC5	8
KEGG	hsa04912	GnRH signaling pathway	31/1825	93/8076	0.0112134	0.0260833	0.0136853	ADCY2/ADCY3/ADCY7/ADCY9/CACNA1C/CALM1/CAMK2A/CAMK2G/EGR1/GNRH1/ITPR1/ITPR2/JUN/MAP3K3/MAP3K4/MMP2/MMP14/PRKACA/PRKACB/PRKCA/MAPK1/MAPK7/MAPK11/MAPK10/RAF1/MAPK12/SOS1/SOS2/PLA2G4C/MAP3K2/PLCB1	31
KEGG	hsa05218	Melanoma	25/1825	72/8076	0.0125012	0.0286145	0.0150133	DDB2/FGF1/FGF2/FGF7/FGF9/FGFR1/HGF/IGF1/IGF1R/MITF/GADD45B/PDGFB/PDGFRA/PDGFRB/PIK3CA/PIK3CD/PIK3R1/MAPK1/PTEN/RAF1/PIK3R3/FGF18/AKT3/PDGFC/PDGFD	25
KEGG	hsa04710	Circadian rhythm	13/1825	31/8076	0.012569	0.0286145	0.0150133	ARNTL/CREB1/CRY1/CRY2/PRKAA2/PRKAB2/RORA/RORB/CUL1/PER3/RBX1/FBXW11/PRKAG2	13
KEGG	hsa05310	Asthma	13/1825	31/8076	0.012569	0.0286145	0.0150133	CD40/FCER1A/MS4A2/FCER1G/HLA-DMB/HLA-DOA/HLA-DPA1/HLA-DPB1/HLA-DQA1/HLA-DQB1/HLA-DRA/IL10/CCL11	13
KEGG	hsa05213	Endometrial cancer	21/1825	58/8076	0.012753	0.0288289	0.0151259	APC/CTNNA2/CTNNB1/DDB2/FOXO3/ILK/MLH1/GADD45B/PIK3CA/PIK3CD/PIK3R1/MAPK1/PTEN/RAF1/SOS1/SOS2/PIK3R3/AKT3/CTNNA3/LEF1/TCF7L1	21
KEGG	hsa05120	Epithelial cell signaling in Helicobacter pylori infection	24/1825	70/8076	0.016733	0.0375614	0.0197076	ATP6V1B2/ATP6V1E1/ATP6V1G2/IKBKB/JUN/NFKB1/NFKBIA/PLCG1/PLCG2/MAPK11/MAPK10/PTPN11/PTPRZ1/RELA/MAPK12/CCL5/ADAM17/TJP1/ATP6V0E1/MAP3K14/NOD1/JAM2/JAM3/ATP6V0E2	24
KEGG	hsa05150	Staphylococcus aureus infection	31/1825	96/8076	0.0180296	0.0401911	0.0210873	C1QA/C1QB/C1R/C1S/C3/C3AR1/C5AR1/CFD/FCGR1A/FCGR2A/FCGR2B/FPR1/FPR3/CFH/HLA-DMB/HLA-DOA/HLA-DPA1/HLA-DPB1/HLA-DQA1/HLA-DQB1/HLA-DRA/ICAM1/CFI/IL10/ITGAL/ITGAM/ITGB2/PTAFR/SELP/SELPLG/FCGR2C	31
KEGG	hsa04730	Long-term depression	21/1825	60/8076	0.01913	0.0420869	0.022082	GNA12/GNAI1/GNAI2/GNAO1/GNAZ/GRIA1/GRIA2/GUCY1A2/IGF1/IGF1R/ITPR1/ITPR2/PPP2CB/PRKCA/PRKG1/MAPK1/RAF1/RYR1/PLA2G4C/GNA13/PLCB1	21
KEGG	hsa04727	GABAergic synapse	29/1825	89/8076	0.0191423	0.0420869	0.022082	ADCY2/ADCY3/ADCY7/ADCY9/CACNA1C/GABBR1/GABRA5/GLS/GLUL/GNAI1/GNAI2/GNAO1/GNB1/GNG7/GNG10/GNG11/PLCL1/PRKACA/PRKACB/PRKCA/SLC6A1/GNB5/GABARAP/GABARAPL2/GABARAPL1/SLC38A2/GNG12/TRAK2/SLC38A1	29
KEGG	hsa04530	Tight junction	50/1825	169/8076	0.0199624	0.0435913	0.0228713	ACTB/ACTN1/RHOA/CD1C/CD1D/CD1E/DLG2/HCLS1/ITGB1/JUN/MSN/MYH9/MYH10/MYH11/MYL6/NEDD4/CLDN11/PPP2CB/PPP2R2B/PRKAA2/PRKAB2/PRKACA/PRKACB/MAPK10/RAB13/RAP1A/RDX/ROCK1/TIAM1/TJP1/CLDN5/WAS/TUBA1A/MPDZ/ARHGEF2/ROCK2/ACTR3/ACTR2/MYL9/SYNPO/AMOTL2/PRKAG2/RAPGEF6/RAB8B/ARHGAP17/PARD3/JAM2/JAM3/TJAP1/MYL6B	50
KEGG	hsa04929	GnRH secretion	22/1825	64/8076	0.0207543	0.044908	0.0235621	CACNA1C/GABBR1/GNRH1/ITPR1/ITPR2/KCNJ5/KCNN2/KCNN3/PIK3CA/PIK3CD/PIK3R1/PRKCA/MAPK1/RAF1/SPP1/TRPC1/TRPC4/TRPC5/PIK3R3/CACNA1H/AKT3/PLCB1	22
KEGG	hsa04614	Renin-angiotensin system	10/1825	23/8076	0.0208451	0.044908	0.0235621	AGT/AGTR1/AGTR2/CMA1/CPA3/CTSG/ENPEP/LNPEP/PRCP/ATP6AP2	10
KEGG	hsa05162	Measles	42/1825	139/8076	0.0219984	0.0470765	0.0246999	FAS/BCL2/CCND2/CD28/CDKN1B/CSNK2A2/EIF2S1/FCGR2B/HSPA1L/HSPA2/HSPA6/IFNAR1/IFNAR2/IKBKB/IL6/JAK1/JUN/MSN/NFKB1/NFKBIA/PIK3CA/PIK3CD/PIK3R1/MAPK10/EIF2AK2/RELA/STAT2/STAT3/STAT5A/STAT5B/MAP3K7/TLR2/TLR4/TNFAIP3/TRAF3/PIK3R3/RAB9A/AKT3/DDX58/TBK1/CD209/TLR7	42
KEGG	hsa04130	SNARE interactions in vesicular transport	13/1825	33/8076	0.0222327	0.0472629	0.0247977	STX2/STX4/VAMP1/VAMP2/VAMP7/STX7/VAMP4/STX11/SNAP23/VAMP3/STX8/VTI1B/VAMP5	13
KEGG	hsa05223	Non-small cell lung cancer	24/1825	72/8076	0.0237591	0.0501755	0.0263259	DDB2/FOXO3/HGF/KIF5C/GADD45B/PIK3CA/PIK3CD/PIK3R1/PLCG1/PLCG2/PRKCA/MAPK1/RAF1/RARB/RET/RXRA/RXRG/SOS1/SOS2/STAT3/STAT5A/STAT5B/PIK3R3/AKT3	24
KEGG	hsa05164	Influenza A	50/1825	171/8076	0.0247389	0.0519031	0.0272323	ACTB/SLC25A4/FAS/CREBBP/EIF2S1/EP300/HLA-DMB/HLA-DOA/HLA-DPA1/HLA-DPB1/HLA-DQA1/HLA-DQB1/HLA-DRA/ICAM1/IFNAR1/IFNAR2/IKBKB/IL6/JAK1/KPNA1/KPNA5/NFKB1/NFKBIA/PIK3CA/PIK3CD/PIK3R1/PRKCA/MAPK1/EIF2AK2/RAF1/RELA/RNASEL/CCL2/CCL5/STAT2/TLR4/TNFRSF1A/TPSAB1/TRAF3/PIK3R3/SOCS3/AKT3/NXF1/DDX58/TBK1/TLR7/NLRX1/IL33/RSAD2/NLRP3	50
KEGG	hsa04060	Cytokine-cytokine receptor interaction	81/1825	295/8076	0.0266947	0.0556428	0.0291945	ACVR1/ACVR2A/ACVRL1/FAS/BMP3/BMP6/BMPR1A/BMPR1B/BMPR2/CD4/CD27/TNFSF8/CD40/CCR1/CCR5/CCR7/CSF1/CSF1R/CSF2RA/CSF2RB/CTF1/CX3CR1/MSTN/GDF10/GHR/CCR10/IFNAR1/IFNAR2/IL1R1/IL3RA/IL4R/IL6/IL6R/IL6ST/IL7R/IL10/IL10RA/IL11RA/IL13RA1/IL15/IL16/INHBA/INHBB/LIFR/LTB/CXCL9/MPL/NGF/NGFR/CCL2/CCL5/CCL7/CCL8/CCL11/CCL13/CCL19/CCL21/CCL23/CX3CL1/CXCL12/TGFB1/TGFB2/TGFB3/TGFBR1/TGFBR2/THPO/TNFRSF1A/TNFRSF1B/TNFS…	81
KEGG	hsa05230	Central carbon metabolism in cancer	23/1825	70/8076	0.0312765	0.0647727	0.0339847	FGFR1/FGFR2/FLT3/GLS/HIF1A/HK1/KIT/LDHB/NTRK1/NTRK3/PDGFRA/PDGFRB/PDHB/PFKM/PIK3CA/PIK3CD/PIK3R1/MAPK1/PTEN/RAF1/RET/PIK3R3/AKT3	23
KEGG	hsa04210	Apoptosis	40/1825	136/8076	0.0377765	0.0777324	0.0407843	ACTB/BIRC2/FAS/ATM/BCL2/CTSC/CSF2RB/CTSB/CTSK/CTSO/EIF2S1/IKBKB/IL3RA/ITPR1/ITPR2/JUN/MCL1/GADD45B/NFKB1/NFKBIA/NGF/NTRK1/PIK3CA/PIK3CD/PIK3R1/MAPK1/MAPK10/PTPN13/RAF1/RELA/SPTAN1/TNFRSF1A/TRAF1/TUBA1A/PIK3R3/CTSF/CFLAR/MAP3K14/AKT3/HTRA2	40
KEGG	hsa04930	Type II diabetes mellitus	16/1825	46/8076	0.0401347	0.0820588	0.0430543	CACNA1C/HK1/IKBKB/INSR/IRS1/PIK3CA/PIK3CD/PIK3R1/MAPK1/MAPK10/SLC2A4/PIK3R3/IRS2/SOCS2/SOCS3/ADIPOQ	16
KEGG	hsa04392	Hippo signaling pathway - multiple species	11/1825	29/8076	0.0451253	0.0916786	0.0481016	STK3/TEAD1/TEAD3/DCHS1/LATS1/RASSF2/YAP1/WWTR1/SAV1/FAT4/RASSF4	11
KEGG	hsa00531	Glycosaminoglycan degradation	8/1825	19/8076	0.0456051	0.0920707	0.0483073	ARSB/GNS/HEXA/HEXB/IDS/SGSH/HYAL2/HGSNAT	8
KEGG	hsa04922	Glucagon signaling pathway	32/1825	107/8076	0.0474402	0.095177	0.0499371	ACACB/ADCY2/CALM1/CAMK2A/CAMK2G/CREB1/ATF2/CREBBP/EP300/FOXO1/ITPR1/ITPR2/LDHB/PDHB/PFKM/PHKG1/PPP3CA/PPP3CB/PPP3CC/PRKAA2/PRKAB2/PRKACA/PRKACB/PYGL/PYGM/AKT3/CREB3/PPARGC1A/PLCB1/SIRT1/PRKAG2/CREB3L2	32
KEGG	hsa04726	Serotonergic synapse	34/1825	115/8076	0.048879	0.0974543	0.051132	ALOX5/APP/CACNA1C/DUSP1/GNAI1/GNAI2/GNAO1/GNB1/GNG7/GNG10/GNG11/HTR1F/HTR2A/HTR2B/ITPR1/ITPR2/KCND2/KCNJ5/KCNN2/MAOB/PRKACA/PRKACB/PRKCA/MAPK1/PTGS1/PTGS2/RAF1/SLC18A2/TRPC1/PLA2G4C/RAPGEF3/GNB5/PLCB1/GNG12	34

## Sheet: Table S10
The up-regulated gene GO enrichment of Cluster A and Cluster B											The down-regulated gene GO enrichment of Cluster A and Cluster B
ONTOLOGY	ID	Description	GeneRatio	BgRatio	pvalue	p.adjust	qvalue	geneID	Count		ONTOLOGY	ID	Description	GeneRatio	BgRatio	pvalue	p.adjust	qvalue	geneID	Count
BP	GO:0030198	extracellular matrix organization	176/3482	368/18670	7.85152e-38	4.96687e-34	2.72902e-34	A2M/ABL1/AEBP1/AGT/APBB2/APP/ATP7A/BGN/BMP1/SERPINH1/CD44/CMA1/COL1A1/COL1A2/COL3A1/COL4A1/COL4A2/COL4A3/COL4A4/COL4A5/COL4A6/COL5A1/COL5A2/COL6A1/COL6A2/COL6A3/COL8A1/COL8A2/COL10A1/COL11A1/COL13A1/COL15A1/COL16A1/COMP/VCAN/CST3/CTSG/CTSK/CYP1B1/DCN/DPT/ECM2/ELN/ENG/ETS1/FAP/FBLN1/FBLN2/FBN1/FGF2/FOXF1/FOXF2/FOXC2/FMOD/FN1/GAS6/GPM6B/HAS1/HAS2/HSPG2/TNC/ICAM1/ICAM2/IL6/ITGA1/ITGA4/ITGA5/ITGA7/IT…	176		BP	GO:0006732	coenzyme metabolic process	196/4741	403/18670	3.01382e-24	1.02091e-20	7.77665e-21	ACACA/ACLY/AHCY/ABCD1/ALDOA/ALDOB/ALDOC/AMD1/ATIC/BAAT/BTD/ENTPD5/CYB5A/DBI/DHFR/DLAT/DLD/DLST/ENO1/ENO3/ESRRB/ACSL3/FASN/FBP1/FDXR/FOLH1/FOLR1/FPGS/G6PD/GALK1/GART/GCDH/GCH1/GCKR/GCLC/GPD1/GPD2/GPI/GSTZ1/HK2/HLCS/HMGCL/HMGCR/HMGCS1/HMGCS2/HSD17B4/IDH1/IDH2/IFNG/FOXK2/INS/EIF6/MAT1A/MAT2A/MDH2/ME1/ME2/MTHFD1/MTHFR/MVD/MVK/MYOG/NDUFA9/NUP88/NUP98/OGDH/PC/PCBD1/PCCA/PCCB/PDHA1/PDHA2/PDK1/PFKFB1/PFK…	196
BP	GO:0007409	axonogenesis	206/3482	468/18670	2.00191e-37	6.33205e-34	3.47912e-34	ABL1/ACTB/ADARB1/APBB1/APBB2/APOE/APP/RHOA/BCL2/BMPR1B/BMPR2/CDH2/CDH11/CHN1/CNP/CRABP2/CREB1/CRMP1/CSF1R/CTNNA2/DBN1/DLX5/DPYSL2/EFNA5/MEGF8/EGR2/EPHA3/EPHA4/EPHA7/EPHB6/ETV1/FGF13/FGFR2/FN1/FYN/GAB1/GAP43/GATA3/GDI1/GFRA1/GFRA2/GFRA3/GLI2/GLI3/GPC1/GRB10/HOXA2/ILK/ISL1/ITGA4/ITGB1/KIF5C/L1CAM/LAMA2/LAMB2/LRP1/SMAD4/MAP1A/MAP1B/MAP2/MAPT/MCF2/MYH10/NCAM1/NDN/NEFH/NEFL/NFIB/NGF/NGFR/NOTCH1/NPTX1/…	206		BP	GO:0044282	small molecule catabolic process	211/4741	445/18670	3.17892e-24	1.02091e-20	7.77665e-21	ABAT/ACAA1/ACADS/ACADVL/ACAT2/ACOX1/ADA/ADH7/AGXT/AHCY/ABCD1/ALDH1A1/ALDH2/ALDH3B1/ALDH3B2/ALDH3A2/ALDOA/ALDOB/ALDOC/AMT/APOBEC1/ARG2/ALDH7A1/AUH/BCAT2/BCKDHA/BCKDHB/BDH1/CBS/SCARB1/ENTPD2/ENTPD6/ENTPD5/CEL/CPT1A/CPT2/CRYM/CTH/CYP1A1/CYP4A11/CYP26A1/CYP27B1/DAO/DECR1/DLD/DLST/SARDH/ECHS1/EHHADH/ENO1/ENO3/ETFA/ETFB/ETFDH/FAAH/FABP1/FAH/FUT1/FUT2/FUT4/FUT5/FUT6/FUT7/FUT8/GAD1/GAD2/GALE/GALK1/GALK2/…	211
BP	GO:0043062	extracellular structure organization	191/3482	422/18670	8.71217e-37	1.83711e-33	1.00939e-33	A2M/ABCA1/ABL1/AEBP1/AGT/AGTR1/APBB2/APOC1/APOE/APP/ATP7A/BGN/BMP1/SERPINH1/CD34/CD36/CD44/CMA1/COL1A1/COL1A2/COL3A1/COL4A1/COL4A2/COL4A3/COL4A4/COL4A5/COL4A6/COL5A1/COL5A2/COL6A1/COL6A2/COL6A3/COL8A1/COL8A2/COL10A1/COL11A1/COL13A1/COL15A1/COL16A1/COMP/VCAN/CST3/CTSG/CTSK/CYP1B1/DCN/DPT/ECM2/ELN/ENG/ETS1/FAP/FBLN1/FBLN2/FBN1/FGF2/FOXF1/FOXF2/FOXC2/FMOD/FN1/GAS6/GPM6B/HAS1/HAS2/HSPG2/TNC/ICAM1/ICA…	191		BP	GO:0008202	steroid metabolic process	164/4741	331/18670	1.54008e-21	3.29731e-18	2.51168e-18	ACAA1/ACACA/ACADVL/ACAT2/ACLY/ADM/AFP/NR0B1/APOA1/APOA2/APOA4/APOB/STS/ATP1A1/BAAT/BMP2/BMP5/TSPO/SERPINA6/SCARB1/CEBPA/CEL/CFTR/CGA/AKR1C4/CLCN2/COMT/CRH/CYP1A1/CYP1A2/CYP2A6/CYP2B6/CYP2C19/CYP2C8/CYP2C9/CYP2D6/CYP2E1/CYP3A4/CYP3A5/CYP11B2/CYP17A1/CYP26A1/CYP27B1/DGKQ/AKR1C1/DHCR7/DHCR24/EPHX2/FASN/FDFT1/FDPS/FDX1/FDXR/FGFR4/FSHB/NR5A2/NR5A1/G6PC/G6PD/GC/GFI1/HDLBP/HMGCR/HMGCS1/HMGCS2/HSD3B1/HSD…	164
BP	GO:0022604	regulation of cell morphogenesis	204/3482	484/18670	8.30535e-34	1.31349e-30	7.21691e-31	ABL1/ANXA1/ANXA7/APOE/RHOA/RHOB/RND3/RHOG/BMPR2/FMNL1/CAPZB/CD44/CDH2/CHN1/CHRNA3/CRABP2/CRK/CRKL/CSF1R/CUX1/DBN1/DLG4/DOCK1/DPYSL2/DVL2/DVL3/LPAR1/EFNA5/MEGF8/EPHA4/EPHA7/FBLN1/FES/FGD1/FGF13/FGR/FLNA/FMR1/FN1/FYN/GBP1/GDI1/GNA12/HAS2/HCK/HEXB/ICAM1/ILK/ITGA7/ITGB2/KDR/KIT/L1CAM/LRP1/MAP1B/MAP2/MAPT/MCF2/MKLN1/MPL/MSN/MYH9/MYH10/MYO9A/MYOC/NEDD4/NEFL/NFATC4/NGF/NGFR/NTRK2/NTRK3/P2RY1/PAFAH1B1/PA…	204		BP	GO:0006520	cellular amino acid metabolic process	171/4741	366/18670	4.81793e-19	7.73639e-16	5.89309e-16	ABAT/AGXT/AHCY/AMT/ARG2/ASL/ASNS/ASS1/ALDH7A1/AUH/BAAT/BCAT2/BCKDHA/BCKDHB/BHMT/BPHL/CAD/CBS/CKM/CLN3/COMT/CPS1/CRYM/CTH/DAO/DDC/NQO1/DLD/DLST/SARDH/FAH/FARSA/FOLH1/FPGS/GAD1/GAD2/GART/GATM/GCDH/GFPT1/GCLC/GCLM/GLDC/GOT1/GOT2/GPT/GSS/GSTZ1/HSD17B10/HAL/HGD/HMGCL/HNF4A/INS/IVD/MAT1A/ALDH6A1/MPST/MSRA/MTAP/MTHFD1/MTHFR/ODC1/OGDH/OTC/P4HB/PCBD1/PFAS/PPA1/PPAT/PSMA1/PSMA2/PSMA3/PSMA4/PSMA5/PSMA7/PSMB…	171
BP	GO:0010975	regulation of neuron projection development	206/3482	499/18670	1.31072e-32	1.65832e-29	9.11157e-30	ABL1/ABL2/ADCYAP1/AGT/APBB1/APOE/RHOA/ARSB/B2M/BMPR2/SCARB2/CDH2/CHN1/CHRNA3/CNR1/CNTN1/CRABP2/CRK/CRKL/CRMP1/CTNNA2/CUX1/DBN1/DLG4/DPYSL2/DPYSL3/DVL2/DVL3/LPAR1/EFNA5/MEGF8/EP300/EPHA3/EPHA4/EPHA7/FES/FGF13/FGFR1/FMR1/FN1/FYN/GATA3/GDI1/RAPGEF1/GRN/HGF/ILK/L1CAM/LGALS1/LRP1/MAP1B/MAP2/MAPT/MARK1/MCF2/MEF2C/MYO9A/NCK1/NEDD4/NEFL/NFATC4/NGF/NGFR/NTRK1/NTRK2/NTRK3/PAFAH1B1/PAK3/SERPINF1/SERPINI1/PL…	206		BP	GO:0046394	carboxylic acid biosynthetic process	202/4741	462/18670	3.41146e-18	4.38236e-15	3.3382e-15	ABAT/ACACA/ACADVL/ACLY/AGXT/ABCD1/ALDOA/ALDOB/ALDOC/ALOX12/ALOX12B/ALOX15/ALOX15B/APOA4/APOC3/ASL/ASNS/ASS1/ATIC/AVP/BAAT/BCAT2/CEACAM1/BHMT/BRCA1/CAD/CBR1/CBS/ENTPD5/AKR1C4/CLTC/CPS1/NCAN/CTH/CYP1A1/CYP1A2/CYP2C8/CYP2C9/CYP2D6/CYP2E1/CYP3A4/DHFR/EDN2/EGF/ENO1/ENO3/EPHX2/ESRRB/FABP5/ACSL3/FASN/FBP1/FGFR4/FOLH1/FPGS/GAD1/GALK1/GART/GATM/GCH1/GCKR/GIP/GOT1/GOT2/GPD1/GPI/GPT/HK2/HPGD/HSD17B4/HYAL1/I…	202
BP	GO:0031589	cell-substrate adhesion	162/3482	354/18670	4.94666e-32	5.21543e-29	2.86559e-29	ABL1/ACTN1/ACTN2/ACVRL1/JAG1/ANGPT1/ANGPT2/APOD/RHOA/ARHGAP6/ARL2/AXL/BCL2/BCL6/BST1/CD34/CD36/CD44/CD63/CDH13/CCR7/COL1A1/COL3A1/COL8A1/COL13A1/COL16A1/CRK/CRKL/CSF1/CTNNB1/DOCK1/ECM2/DUSP3/EFNA5/MEGF9/EMP2/EPHA3/FBLN1/FBLN2/FER/FOXF1/FLNA/FN1/GAS6/GBP1/GPM6B/HAS2/HOXA7/HSPG2/ILK/ITGA1/ITGA4/ITGA5/ITGA7/ITGAL/ITGAV/ITGB1/ITGB2/ITGB3/ITGB5/KDR/L1CAM/LAMA5/LAMB1/LAMB2/LAMC1/LGALS1/LRP1/BCAM/ATXN3/…	162		BP	GO:0016053	organic acid biosynthetic process	202/4741	463/18670	4.55608e-18	4.87729e-15	3.71521e-15	ABAT/ACACA/ACADVL/ACLY/AGXT/ABCD1/ALDOA/ALDOB/ALDOC/ALOX12/ALOX12B/ALOX15/ALOX15B/APOA4/APOC3/ASL/ASNS/ASS1/ATIC/AVP/BAAT/BCAT2/CEACAM1/BHMT/BRCA1/CAD/CBR1/CBS/ENTPD5/AKR1C4/CLTC/CPS1/NCAN/CTH/CYP1A1/CYP1A2/CYP2C8/CYP2C9/CYP2D6/CYP2E1/CYP3A4/DHFR/EDN2/EGF/ENO1/ENO3/EPHX2/ESRRB/FABP5/ACSL3/FASN/FBP1/FGFR4/FOLH1/FPGS/GAD1/GALK1/GART/GATM/GCH1/GCKR/GIP/GOT1/GOT2/GPD1/GPI/GPT/HK2/HPGD/HSD17B4/HYAL1/I…	202
BP	GO:0050769	positive regulation of neurogenesis	197/3482	474/18670	1.09827e-31	9.92525e-29	5.45338e-29	ABL2/ADCYAP1/AGT/APBB1/APOE/RHOA/ARSB/ASPA/BCL2/BCL6/BMP6/BMPR2/SCARB2/CNR1/CNTN1/CRABP2/CRKL/CSF1/CTNNB1/CUX1/CX3CR1/DBN1/DCT/DLG4/DPYSL3/DVL2/DVL3/LPAR1/EFNA5/MEGF8/EP300/EPHA3/EPHA4/FES/FGFR1/FLNA/FMR1/FN1/FYN/GATA2/GDI1/GLI2/GLI3/RAPGEF1/GRN/HGF/HIF1A/ID2/IL6/IL6ST/ILK/KIT/L1CAM/LRP1/MAP1B/MAPT/MEF2C/NAP1L1/NAP1L2/NBL1/NCK1/NEFL/NGF/NGFR/NOTCH1/NTRK1/NTRK2/NTRK3/PAFAH1B1/PAK3/PCP4/SERPINF1/SE…	197		BP	GO:0051188	cofactor biosynthetic process	153/4741	326/18670	2.12376e-17	1.9487e-14	1.4844e-14	ACACA/ACLY/ALAD/ALAS1/ALAS2/ALDOA/ALDOB/ALDOC/ATIC/TSPO/ENTPD5/COX10/COX15/CYBA/CYP1A1/CYP1A2/DHFR/DLAT/DLD/ENO1/ENO3/ESRRB/ACSL3/FASN/FBP1/FDXR/FPGS/FXN/GALK1/GART/GCDH/GCH1/GCKR/GCLC/GCLM/GPD1/GPI/GSS/GSTZ1/HK2/HMBS/IDH2/IFNG/FOXK2/INS/EIF6/MAT1A/MAT2A/MGST2/MTHFD1/MYOG/NDUFA9/SLC11A2/NUP88/NUP98/OGDH/PCBD1/PDHA1/PDHA2/PDK1/PFKFB1/PFKFB2/PFKFB4/PFKL/PFKP/PGK1/PGK2/PKLR/PPARA/PRKAG1/PSEN1/PTS/QD…	153
BP	GO:0031346	positive regulation of cell projection organization	166/3482	383/18670	2.29684e-29	1.81623e-26	9.97918e-27	ABL2/ADCYAP1/AGT/APBB1/APC/APOE/RHOA/ARSB/ATP7A/BBS4/BMPR2/SCARB2/CCR7/CNR1/CNTN1/CRABP2/CUX1/DBN1/DLG4/DPYSL3/DVL2/DVL3/LPAR1/EFNA5/MEGF8/EP300/EPHA3/EPHA4/FES/FGFR1/FMR1/FN1/FYN/MSTN/GDI1/GPM6A/RAPGEF1/GRN/HGF/ILK/KIT/L1CAM/LRP1/MAP1B/MAPT/NCK1/NEFL/NGF/NGFR/NTRK1/NTRK2/NTRK3/P2RX7/PAFAH1B1/PAK3/PALM/ENPP2/SERPINF1/SERPINI1/PLXNA1/PLXNB3/PPP2R5B/PRKD1/RELN/PTN/PTPRD/RAC2/RAP1A/RET/RGS2/ROBO1/SC…	166		BP	GO:0016054	organic acid catabolic process	133/4741	275/18670	1.28195e-16	9.14882e-14	6.96899e-14	ABAT/ACAA1/ACADS/ACADVL/ACAT2/ACOX1/AGXT/AHCY/ABCD1/ALDH3A2/AMT/ARG2/ALDH7A1/AUH/BCAT2/BCKDHA/BCKDHB/CBS/CEL/CPT1A/CPT2/CRYM/CTH/CYP4A11/CYP26A1/DAO/DECR1/DLD/DLST/SARDH/ECHS1/EHHADH/ETFA/ETFB/ETFDH/FAAH/FABP1/FAH/GAD1/GAD2/GCDH/GLDC/GOT1/GOT2/GPT/GSTZ1/GUSB/HSD17B10/HADHA/HADH/HAL/HGD/HMGCL/HMMR/HSD17B4/HYAL1/IVD/LIPE/CYP4F3/MAT1A/ALDH6A1/MPST/OGDH/OTC/PCBD1/PCCA/PCCB/PCK1/PCK2/PEX7/PEX13/PGD/PH…	133
BP	GO:0003012	muscle system process	186/3482	465/18670	1.69334e-27	1.19023e-24	6.53966e-25	ACTA1/ACTA2/ACTC1/ACTG2/ACTN2/ADRA2A/ADRB2/AGT/AGTR2/AIF1/ANK2/ANXA6/RHOA/ATP1A2/ATP2B4/CACNA1C/CACNA2D1/CACNB2/CALD1/CALM1/CAMK2G/CASQ1/CASQ2/CAV1/CDK9/CHRM2/CHRNA3/CKMT2/CLIC2/CNN1/COMP/CRYAB/DES/DMD/DMPK/DRD1/DTNA/EDN1/EDNRA/EDNRB/EEF2/F2R/FOXO1/FOXO3/FLNA/GAA/GAMT/MSTN/GJA1/GJA5/GNAO1/GSN/GSTM2/HRC/HTR2A/HTR2B/IGF1/IGFBP5/IL6ST/IL15/ITGA1/ITGB5/KCNA1/KCNA5/KCND3/KCNH2/KCNJ2/KCNJ5/KCNJ8/KCNMA1…	186		BP	GO:0046395	carboxylic acid catabolic process	133/4741	275/18670	1.28195e-16	9.14882e-14	6.96899e-14	ABAT/ACAA1/ACADS/ACADVL/ACAT2/ACOX1/AGXT/AHCY/ABCD1/ALDH3A2/AMT/ARG2/ALDH7A1/AUH/BCAT2/BCKDHA/BCKDHB/CBS/CEL/CPT1A/CPT2/CRYM/CTH/CYP4A11/CYP26A1/DAO/DECR1/DLD/DLST/SARDH/ECHS1/EHHADH/ETFA/ETFB/ETFDH/FAAH/FABP1/FAH/GAD1/GAD2/GCDH/GLDC/GOT1/GOT2/GPT/GSTZ1/GUSB/HSD17B10/HADHA/HADH/HAL/HGD/HMGCL/HMMR/HSD17B4/HYAL1/IVD/LIPE/CYP4F3/MAT1A/ALDH6A1/MPST/OGDH/OTC/PCBD1/PCCA/PCCB/PCK1/PCK2/PEX7/PEX13/PGD/PH…	133
BP	GO:0001667	ameboidal-type cell migration	184/3482	461/18670	4.46042e-27	2.57597e-24	1.41535e-24	ABL1/ACVR1/ACVRL1/AGT/AGTR2/ANGPT1/ANGPT2/ANXA1/ANXA6/APOE/RHOA/RHOB/ARHGDIB/ARSB/BMPR2/KRIT1/CD40/CDH13/CYP1B1/DCN/DOCK1/EDN1/EDNRB/MEGF8/EGR3/EMP2/ETS1/FAP/FER/FGF1/FGF2/FGF7/FGFR1/FOXC2/FLT4/FN1/GATA2/GATA3/GPC3/GLUL/GNA12/GPLD1/GPX1/GRN/HAS1/HAS2/HIF1A/HSPB1/HTR2B/ILK/ISL1/ITGA4/ITGB1/ITGB2/ITGB3/JUN/KDR/KIT/LAMA5/LGALS8/LOXL2/MCC/MECP2/MEF2C/MAP3K3/MEOX2/KITLG/MYH9/NOS3/NOTCH1/NRTN/DDR2/PAFA…	184		BP	GO:0062012	regulation of small molecule metabolic process	194/4741	459/18670	1.1077e-15	7.11475e-13	5.41957e-13	ACACA/ACADVL/ADM/ADORA2B/PARP1/ABCD1/APOA4/APOB/APOC3/AVP/CEACAM1/BHMT/BMP2/BMP5/BRCA1/TSPO/CCNB1/ENTPD5/CLCN2/CLTC/COMT/COX7A2/CPT1A/CYP27B1/DGKQ/DDB1/DHCR7/NQO1/EGF/ENO1/EPHX2/ESRRB/FABP1/FABP5/PTK2B/FASN/FBP1/FDFT1/FDPS/FGFR4/GCG/GCGR/GCKR/GFI1/GHSR/GIP/GPD1/GSK3A/GSK3B/GSTZ1/GUCA2A/GUCA2B/HMGCR/HMGCS1/FOXA2/HPCA/IDI1/IFNG/IL1B/IL4/FOXK2/INS/INSIG1/EIF6/KHK/LDLR/LSS/MAS1/ME1/ME2/MST1/MVD/MVK/M…	194
BP	GO:0010976	positive regulation of neuron projection development	131/3482	281/18670	4.47923e-27	2.57597e-24	1.41535e-24	ABL2/ADCYAP1/AGT/APBB1/APOE/RHOA/ARSB/BMPR2/SCARB2/CNR1/CNTN1/CRABP2/CUX1/DBN1/DLG4/DPYSL3/DVL2/DVL3/LPAR1/EFNA5/MEGF8/EP300/EPHA3/EPHA4/FES/FGFR1/FMR1/FN1/FYN/GDI1/RAPGEF1/GRN/HGF/ILK/L1CAM/LRP1/MAP1B/MAPT/NCK1/NEFL/NGF/NGFR/NTRK1/NTRK2/NTRK3/PAFAH1B1/PAK3/SERPINF1/SERPINI1/PLXNA1/PLXNB3/PPP2R5B/PRKD1/RELN/PTN/PTPRD/RAP1A/RET/RGS2/ROBO1/SCN1B/CX3CL1/CXCL12/ITSN1/SHOX2/SKIL/SRF/VAMP7/SYT1/TIAM1/T…	131		BP	GO:0006066	alcohol metabolic process	161/4741	364/18670	2.64425e-15	1.544e-12	1.17612e-12	ACACA/ACADVL/ACAT2/ACLY/ADH1A/ADH1C/ADH6/ADH7/ALDH1A1/ALDH2/ALDH3B1/ALDH3B2/ALDH3A2/APOA1/APOA2/APOA4/APOB/BMP2/BMP5/SCARB1/CEBPA/CEL/CFTR/AKR1C4/CHKA/CLCN2/CYP1A1/CYP1A2/CYP2D6/CYP3A4/CYP11B2/CYP27B1/DGKQ/DBH/AKR1C1/DHCR7/DHCR24/DHFR/DPAGT1/EPHX2/PTK2B/FASN/FDFT1/FDPS/FDX1/FDXR/G6PD/GALK1/GCH1/GFI1/GK/GK2/GOT1/GPD1/GPD2/HDLBP/HMGCR/HMGCS1/HMGCS2/IDI1/IFNG/IL1B/IL4/IMPA1/IMPA2/INPP1/INSIG1/ITPK1/…	161
BP	GO:0007160	cell-matrix adhesion	113/3482	225/18670	5.2834e-27	2.68027e-24	1.47266e-24	ABL1/ACTN1/ACTN2/ACVRL1/JAG1/APOD/RHOA/ARHGAP6/BCL2/BCL6/BST1/CD34/CD36/CD44/CD63/CDH13/CCR7/COL3A1/COL13A1/COL16A1/CSF1/CTNNB1/ECM2/DUSP3/EFNA5/EMP2/EPHA3/FN1/GPM6B/HOXA7/ILK/ITGA1/ITGA4/ITGA7/ITGAL/ITGAV/ITGB1/ITGB2/ITGB3/ITGB5/KDR/L1CAM/LAMA5/LRP1/BCAM/MKLN1/MMP14/MYOC/NID1/NINJ1/DDR2/SERPINE1/PECAM1/PIK3R1/PLAU/PTEN/RASA1/ROCK1/CCL21/CX3CL1/SFRP1/SIGLEC1/SRF/TECTA/TEK/THBS1/THBS3/THY1/TIAM1/T…	113		BP	GO:0006694	steroid biosynthetic process	101/4741	196/18670	3.2356e-15	1.73185e-12	1.31922e-12	ACACA/ACAT2/ACLY/ADM/NR0B1/APOA1/APOA4/APOB/ATP1A1/BAAT/BMP2/BMP5/TSPO/SCARB1/CFTR/CGA/AKR1C4/CLCN2/CRH/CYP3A4/CYP11B2/CYP17A1/CYP27B1/DGKQ/DHCR7/DHCR24/FASN/FDFT1/FDPS/FDX1/FDXR/FGFR4/FSHB/NR5A1/G6PD/GFI1/HMGCR/HMGCS1/HMGCS2/HSD3B1/HSD3B2/HSD11B2/HSD17B1/HSD17B3/HSD17B2/HSD17B4/IDI1/IFNG/IL1B/INSIG1/LSS/MVD/MVK/NFYA/OSBP/POR/PRLR/SCD/SCP2/SOD1/SQLE/SRD5A1/SRD5A2/SREBF1/SREBF2/TM7SF2/TNF/VDR/HSD1…	101
BP	GO:0045666	positive regulation of neuron differentiation	158/3482	371/18670	5.50799e-27	2.68027e-24	1.47266e-24	ABL2/ADCYAP1/AGT/APBB1/APOE/RHOA/ARSB/BCL2/BCL6/BMP6/BMPR2/SCARB2/CNR1/CNTN1/CRABP2/CUX1/DBN1/DLG4/DPYSL3/DVL2/DVL3/LPAR1/EFNA5/MEGF8/EP300/EPHA3/EPHA4/FES/FGFR1/FMR1/FN1/FYN/GATA2/GDI1/GLI2/RAPGEF1/GRN/HGF/ILK/L1CAM/LRP1/MAP1B/MAPT/MEF2C/NAP1L2/NBL1/NCK1/NEFL/NGF/NGFR/NTRK1/NTRK2/NTRK3/PAFAH1B1/PAK3/PCP4/SERPINF1/SERPINI1/PLXNA1/PLXNB3/PPP2R5B/PRKD1/RELN/PTEN/PTN/PTPRD/RAP1A/RARA/RARB/RET/RGS2/R…	158		BP	GO:0009123	nucleoside monophosphate metabolic process	163/4741	375/18670	1.17323e-14	5.79665e-12	4.41552e-12	ADA/ADK/PARP1/AK1/AK2/ABCD1/ALDOA/ALDOB/ALDOC/AMPD1/APRT/ATIC/ATP1B1/ATP6V1A/ATP6V1B1/BID/TSPO/CAD/CCNB1/ENTPD5/COX4I1/COX5B/COX6A1/COX6A2/COX6B1/COX6C/COX7A2/COX7B/COX8A/COX10/COX15/CYC1/DCK/DCTD/DGUOK/DHODH/DLD/DLG1/DTYMK/ENO1/ENO3/ESRRB/FBP1/FXN/GALK1/GART/GCKR/GPD1/GPI/HK2/HPRT1/IFNG/IL4/FOXK2/IMPDH1/IMPDH2/INS/EIF6/LDHC/MSH2/MYH6/MYH7/MYH8/MYOG/NDUFA1/NDUFA3/NDUFA7/NDUFA8/NDUFA9/NDUFA10/NDUF…	163
BP	GO:0045785	positive regulation of cell adhesion	163/3482	403/18670	7.67242e-25	3.46684e-22	1.90484e-22	ABL1/AIF1/ANGPT1/ANXA1/RHOA/ARL2/ZFHX3/ATM/BCL6/CAV1/CD1D/CD4/CD27/CD28/CD86/CD36/CD44/CD74/CD81/CDH13/CCR7/COL8A1/COL16A1/MAP3K8/CRK/CRKL/CSF1/CYLD/DOCK1/ECM2/EGR3/EMP2/ETS1/FBLN2/FOXF1/FOXC2/FLNA/FN1/FYN/GATA3/GLI2/GLI3/HAS2/NCKAP1L/HLA-DMB/HLA-DPA1/HLA-DPB1/HLA-E/HLX/ICAM1/IGF1/IL4R/IL6/IL6R/IL6ST/IL7R/IL10/IL15/ILK/ITGA4/ITGA5/ITGAV/ITGB2/ITPKB/KDR/LGALS1/SMAD7/MYOC/NCK1/NID1/NINJ1/PAK2/PAK3/…	163		BP	GO:0006260	DNA replication	128/4741	274/18670	1.36527e-14	6.26366e-12	4.77125e-12	ACHE/BARD1/BLM/BRCA1/BRCA2/CCNA2/CCNE1/CDC6/CDC34/CDK2/CHEK1/DACH1/DHX9/DDX11/DNA2/E4F1/EREG/FEN1/GDF2/HCRT/HMGA1/HRAS/HUS1/IGHMBP2/LIG1/LIG3/MAS1/MCM2/MCM3/MCM4/MCM5/MCM6/MCM7/NASP/NUP98/PCNA/POLA1/POLB/POLD1/POLE/POLE2/POLG/PPP2R1A/PRIM1/PRIM2/RAC1/RAD9A/RAD51/RBBP8/UPF1/RFC2/RFC3/RFC4/RFC5/RPA3/RRM1/RRM2/S100A11/SET/SSBP1/SSRP1/TOP1/TOP3A/WRN/SLBP/CHAF1B/SMC1A/CDC7/TIMELESS/DNAJA3/CCNE2/EXO1/R…	128
BP	GO:0001503	ossification	161/3482	398/18670	1.47395e-24	6.21612e-22	3.41542e-22	ACVR1/ACVR2A/ADRB2/JAG1/RHOA/BCL2/BMP1/BMP3/BMP6/BMPR1A/BMPR1B/BMPR2/RUNX2/CDH11/CEBPB/CEBPD/CCR1/COL1A1/COL1A2/COL5A2/COL6A1/COL11A1/COL13A1/COMP/CSF1/VCAN/CTNNB1/CTSK/DLX5/SLC26A2/ECM1/EGR2/EXT2/FGF9/FGFR2/FGR/FOXC2/GDF10/GJA1/GPC3/GLI1/GLI2/GLI3/GPLD1/GPM6B/HGF/HIF1A/HOXA2/TNC/ID2/ID3/ID4/IGF1/IGFBP3/IGFBP5/RBPJ/IL6/IL6R/IL6ST/ILK/INPPL1/JUNB/LOX/LTBP3/NBR1/SMAD1/SMAD5/MEF2C/MEF2D/MGP/MMP2/MMP…	161		BP	GO:0015711	organic anion transport	198/4741	482/18670	1.74261e-14	7.46187e-12	5.68398e-12	ABAT/ABCA4/ACACA/AGXT/ABCD1/SLC25A5/APOA1/APOA2/APOA4/APOC3/AVP/CEACAM1/CA1/CA2/CA4/CA5A/CA6/CA7/CA9/CA12/SLC25A20/CASR/CCK/SCARB1/CFTR/AKR1C4/CLN3/ABCC2/CPT1A/CPT2/SLC25A10/CYP4A11/AKR1C1/SLC26A3/DRD2/DRD3/DRD4/FABP1/ACSL3/FOLR1/FOLR3/G6PC/SLC37A4/GOT2/GRM2/IL1B/KCNJ10/KCNN4/LCN1/LDLR/LRP2/MIF/NFKBIE/NMB/OCA2/OXT/P2RX4/ATP8B1/PLA2G1B/PPARA/PPARD/PPARG/PRKCD/MAP2K6/PSEN1/ABCD3/RHAG/SCP2/SLC1A1/SL…	198
BP	GO:0050808	synapse organization	163/3482	408/18670	3.70231e-24	1.4638e-21	8.04277e-22	ABL1/ACTB/ACTN1/ADD2/APOE/APP/RHOA/C1QA/C1QB/C3/C5AR1/CACNB1/CACNB2/CACNB3/CAST/CBLN1/CDH2/COL4A1/COL4A5/CRKL/CTNNA2/CTNNB1/CX3CR1/DGKB/DBN1/DCTN1/DLG2/DLG4/DRD1/EFNA5/EPHA4/EPHA7/F2R/FCGR2B/GPC4/FMR1/FNTA/FYN/GAP43/GLRB/GPM6A/TNC/IGF1R/IL10/IL10RA/INSR/ITGAM/L1CAM/LAMB2/MAP1B/MAPT/MECP2/MEF2C/MYH10/MYO5A/NEDD4/NEFH/NEFL/NFATC4/NTRK1/NTRK2/NTRK3/OXTR/PAFAH1B1/PAK3/PALM/PCDHGC3/PCDH8/PFN2/PIN1/PRN…	163		BP	GO:0006631	fatty acid metabolic process	165/4741	383/18670	2.09702e-14	8.41821e-12	6.41246e-12	ACAA1/ACACA/ACADS/ACADVL/ACAT2/ACLY/ACOX1/ADH7/ABCD1/ALDH3A2/ALOX12/ALOX12B/ALOX15/ALOX15B/APOA4/APOC3/ATP6V1B1/AUH/AVP/BAAT/CEACAM1/BRCA1/DAGLA/CBR1/CEL/AKR1C4/CPT1A/CPT2/CYP1A1/CYP1A2/CYP2A6/CYP2A7/CYP2A13/CYP2B6/CYP2C19/CYP2C8/CYP2C9/CYP2C18/CYP2D6/CYP2E1/CYP2F1/CYP2J2/CYP3A4/CYP4A11/DECR1/DLD/ECHS1/EDN2/EHHADH/EPHX2/ETFA/ETFB/ETFDH/FAAH/FABP1/FABP5/ACSL3/FASN/GCDH/GHSR/GIP/GSTA1/GSTP1/GSTZ1/H…	165
BP	GO:0003007	heart morphogenesis	118/3482	259/18670	1.90501e-23	7.08888e-21	3.89495e-21	ACTC1/ACVR1/ACVRL1/JAG1/BBS4/BMPR1A/BMPR2/COL5A1/COL11A1/CPE/ATF2/CRKL/CTNNB1/DVL2/MEGF8/ELN/ENG/EYA1/FGFR2/FOXF1/FOXC2/FZD2/GAA/GATA3/GJA1/GJA5/HAS2/HIF1A/HTR2B/ID2/RBPJ/ILK/INSR/ISL1/JUN/SMAD4/SMAD7/MDM4/MEF2C/MSX1/MYL3/NOS3/NOTCH1/NOTCH2/NPY1R/NPY5R/PIM1/PITX2/PKD2/PTCH1/RARA/RARB/ROBO1/RXRA/RYR1/RYR2/SHOX2/SLIT3/SNAI2/SMARCD3/SMO/SNAI1/SOS1/SOX11/SRF/TBX2/TEK/TGFB1/TGFB2/TGFBR1/TGFBR2/TGFBR3/…	118		BP	GO:0022900	electron transport chain	95/4741	186/18670	4.33872e-14	1.63927e-11	1.24869e-11	ALDH2/ASPH/BID/CCNB1/AKR1C4/COX4I1/COX5B/COX6A1/COX6A2/COX6B1/COX6C/COX7A2/COX7B/COX8A/COX10/COX15/CYB5A/CYB561/CYBA/CYC1/CYP1A2/NQO1/DLD/ETFA/ETFB/ETFDH/FDX1/GLDC/GPD1/GPD2/GPX2/GSR/IDH3B/ME1/ME2/NDUFA1/NDUFA3/NDUFA7/NDUFA8/NDUFA9/NDUFA10/NDUFAB1/NDUFB1/NDUFB2/NDUFB3/NDUFB4/NDUFB5/NDUFB7/NDUFC1/NDUFS1/NDUFS3/NDUFV1/NDUFS6/NDUFV2/NQO2/POR/QDPR/SDHA/SDHB/SDHC/SDHD/SRD5A1/SURF1/TAZ/TSTA3/TXNRD1/UQC…	95
BP	GO:0007517	muscle organ development	162/3482	410/18670	2.04243e-23	7.17799e-21	3.94391e-21	ACTA1/ACTC1/ADARB1/RHOA/ARNTL/ZFHX3/BCL2/BCL9/BMPR1A/CAPN3/CASQ1/CAV1/CAV2/COL3A1/COL6A3/COL11A1/CREB1/CRYAB/CTF1/CTNNB1/DCN/DMD/EDN1/EEF2/EGR1/EGR2/EGR3/ELN/ENG/EP300/ETV1/EVC/FGF2/FGF9/FGFR1/FGFR2/FHL1/FHL3/FOXC2/FZD2/MSTN/GJA1/GLI1/GPC1/GPX1/HLF/HLX/ID3/IGF1/RBPJ/ISL1/ITGA7/KCNK2/LAMA2/LAMA5/LOX/SMAD4/SMAD7/MEF2A/MEF2C/MEF2D/MEIS1/MEOX2/FOXO4/MSX1/MYH3/MYL3/MYL6/MYLK/NOTCH1/PIM1/PIN1/POU6F1/PP…	162		BP	GO:0009108	coenzyme biosynthetic process	122/4741	261/18670	5.36771e-14	1.91538e-11	1.45901e-11	ACACA/ACLY/ALDOA/ALDOB/ALDOC/ATIC/ENTPD5/DHFR/DLAT/DLD/ENO1/ENO3/ESRRB/ACSL3/FASN/FBP1/FDXR/FPGS/GALK1/GART/GCDH/GCH1/GCKR/GPD1/GPI/GSTZ1/HK2/IDH2/IFNG/FOXK2/INS/EIF6/MAT1A/MAT2A/MTHFD1/MYOG/NDUFA9/NUP88/NUP98/OGDH/PCBD1/PDHA1/PDHA2/PDK1/PFKFB1/PFKFB2/PFKFB4/PFKL/PFKP/PGK1/PGK2/PKLR/PPARA/PRKAG1/PSEN1/PTS/QDPR/SCD/SLC4A1/SLC25A1/SPR/TPI1/HSD17B8/SLC25A16/PDHX/AAAS/RAE1/PDXK/KYNU/NFS1/SLC22A13/NCO…	122
BP	GO:0061448	connective tissue development	122/3482	273/18670	2.71655e-23	9.04469e-21	4.96956e-21	ACTA2/ACVRL1/ANXA6/ATP7A/BBS4/BMP1/BMP3/BMP6/BMPR1A/BMPR1B/BMPR2/RUNX2/SERPINH1/CD34/CD44/COL1A1/COL5A1/COL6A1/COL6A2/COL6A3/COL11A1/COMP/ATF2/CSF1/CTNNB1/CTSK/ECM1/EDN1/EGR1/EVC/EFEMP1/FGF2/FGF9/FGFR1/FOXC2/FRZB/GLG1/GLI2/GLI3/GPLD1/GPR4/HIF1A/HOXA3/HOXA5/HOXB3/HOXC4/ID2/ID4/IL6R/LOX/LOXL2/LTBP3/LUM/SMAD1/SMAD5/MAF/MATN3/MEF2C/MEF2D/MGP/MSX1/NFIB/NOTCH1/NPPC/ROR2/OXCT1/PDGFB/PDGFRB/PIK3CA/PRRX1/…	122		BP	GO:0009161	ribonucleoside monophosphate metabolic process	154/4741	354/18670	5.84808e-14	1.97696e-11	1.50592e-11	ADA/ADK/PARP1/AK1/AK2/ABCD1/ALDOA/ALDOB/ALDOC/AMPD1/APRT/ATIC/ATP1B1/ATP6V1A/ATP6V1B1/BID/TSPO/CAD/CCNB1/ENTPD5/COX4I1/COX5B/COX6A1/COX6A2/COX6B1/COX6C/COX7A2/COX7B/COX8A/COX10/COX15/CYC1/DHODH/DLD/DLG1/ENO1/ENO3/ESRRB/FBP1/FXN/GALK1/GART/GCKR/GPD1/GPI/HK2/HPRT1/IFNG/IL4/FOXK2/IMPDH1/IMPDH2/INS/EIF6/LDHC/MSH2/MYH6/MYH7/MYH8/MYOG/NDUFA1/NDUFA3/NDUFA7/NDUFA8/NDUFA9/NDUFA10/NDUFAB1/NDUFB1/NDUFB2/NDU…	154
BP	GO:0097485	neuron projection guidance	122/3482	277/18670	1.27083e-22	4.01962e-20	2.20856e-20	APBB2/APP/BMPR1B/BMPR2/CHN1/CRMP1/CSF1R/DLX5/DPYSL2/EFNA5/MEGF8/EGR2/EPHA3/EPHA4/EPHA7/EPHB6/ETV1/FYN/GAB1/GAP43/GATA3/GFRA1/GFRA2/GFRA3/GLI2/GLI3/GPC1/GRB10/HOXA2/ISL1/KIF5C/L1CAM/LAMA2/LAMB2/LRP1/SMAD4/MYH10/NCAM1/NFIB/NRTN/NTRK1/PIK3CA/PIK3CD/PIK3R1/PLCG1/PLXNA1/PLXNB3/PRKCA/PRKCQ/MAPK1/MAPK7/RELN/PTCH1/PTPN11/PTPRA/PTPRM/RAC2/RET/ROBO1/RPL24/RYK/SCN1B/CXCL12/SHC1/SIAH1/SLIT3/SMO/SOS1/SPTAN1/C…	122		BP	GO:0009141	nucleoside triphosphate metabolic process	156/4741	362/18670	1.04695e-13	3.22583e-11	2.45723e-11	ADA/ADK/PARP1/AK1/AK2/ABCD1/ALDOA/ALDOB/ALDOC/ATP1B1/ATP6V1A/ATP6V1B1/BID/TSPO/CAD/CCNB1/ENTPD5/COX4I1/COX5B/COX6A1/COX6A2/COX6B1/COX6C/COX7A2/COX7B/COX8A/COX10/COX15/CYC1/DGUOK/DLD/DTYMK/ENO1/ENO3/ESRRB/FBP1/FXN/GALK1/GCKR/GPD1/GPI/HK2/IFNG/IL4/FOXK2/IMPDH1/IMPDH2/INS/EIF6/ITPA/LDHC/MSH2/NUDT1/MYH6/MYH7/MYH8/MYOG/NDUFA1/NDUFA3/NDUFA7/NDUFA8/NDUFA9/NDUFA10/NDUFAB1/NDUFB1/NDUFB2/NDUFB3/NDUFB4/NDUF…	156
BP	GO:0060537	muscle tissue development	159/3482	408/18670	2.80771e-22	8.4579e-20	4.64715e-20	ACTA1/ACTC1/ACTN2/ACVR1/AGT/AGTR2/RHOA/ARNTL/BCL2/BCL9/BMPR1A/CASQ1/CAV1/CAV2/COL3A1/COL11A1/CREB1/CSRP1/CSRP2/CTNNB1/DCN/EDN1/EEF2/EGR1/EGR2/ELN/ENG/EP300/EYA1/FGF2/FGF9/FGFR1/FGFR2/FOXC2/MSTN/GJA1/GJA5/GLI1/GPC1/GPX1/HLF/HLX/ID2/IGF1/IGFBP5/RBPJ/ISL1/ITGB1/KCNK2/LOX/SMAD1/SMAD4/SMAD7/MEF2A/MEF2C/MEF2D/MEIS1/MEOX2/MYH10/MYH11/MYL3/MYL6/MYLK/NOTCH1/PDGFRA/PDGFRB/PGM5/PIM1/PIN1/PKD2/PLN/PPP3CA/PRK…	159		BP	GO:0042445	hormone metabolic process	111/4741	232/18670	1.05468e-13	3.22583e-11	2.45723e-11	AANAT/ACAA1/ACHE/ADH1A/ADH1C/ADH6/ADH7/ADM/AFP/ALDH1A1/ALDH9A1/APOA1/ATP1A1/BMP2/BMP5/TSPO/SERPINA6/SCARB1/CGA/CHAT/AKR1C4/CLCN2/COMT/CRH/CRYM/CYP1A1/CYP1A2/CYP2C8/CYP2C9/CYP2C18/CYP2D6/CYP3A4/CYP3A5/CYP11B2/CYP17A1/CYP26A1/CYP27B1/DGKQ/AKR1C1/DHCR7/DIO1/FDX1/FDXR/FOXE1/FSHB/NR5A1/GFI1/GHRHR/HFE/FOXA1/HPN/HSD3B1/HSD3B2/HSD11B2/HSD17B1/HSD17B3/HSD17B2/HSD17B4/IDE/IFNG/IL1B/MME/FURIN/PCSK6/PON3/POR…	111
BP	GO:0007411	axon guidance	121/3482	276/18670	3.07324e-22	8.83695e-20	4.85542e-20	APBB2/APP/BMPR1B/BMPR2/CHN1/CRMP1/CSF1R/DLX5/DPYSL2/EFNA5/MEGF8/EGR2/EPHA3/EPHA4/EPHA7/EPHB6/ETV1/FYN/GAB1/GAP43/GATA3/GFRA1/GFRA2/GFRA3/GLI2/GLI3/GPC1/GRB10/HOXA2/ISL1/KIF5C/L1CAM/LAMA2/LAMB2/LRP1/SMAD4/MYH10/NCAM1/NFIB/NRTN/NTRK1/PIK3CA/PIK3CD/PIK3R1/PLCG1/PLXNA1/PLXNB3/PRKCA/PRKCQ/MAPK1/MAPK7/RELN/PTCH1/PTPN11/PTPRA/PTPRM/RAC2/RET/ROBO1/RPL24/RYK/SCN1B/CXCL12/SHC1/SIAH1/SLIT3/SMO/SOS1/SPTAN1/C…	121		BP	GO:0072329	monocarboxylic acid catabolic process	73/4741	132/18670	2.16322e-13	6.31563e-11	4.81085e-11	ABAT/ACAA1/ACADS/ACADVL/ACAT2/ACOX1/AGXT/ABCD1/ALDH3A2/AUH/CEL/CPT1A/CPT2/CYP4A11/CYP26A1/DECR1/ECHS1/EHHADH/ETFA/ETFB/ETFDH/FAAH/FABP1/FAH/GCDH/HADHA/HADH/HSD17B4/IVD/LIPE/CYP4F3/PCCA/PCCB/PCK1/PCK2/PEX7/PEX13/PGD/PHYH/PON3/PPARA/PPARD/ABCD3/SCP2/SORD/SULT2A1/ALDH5A1/ACOX3/CYP4F2/LPIN2/XYLB/ACOT8/AKR1A1/ACAA2/SLC25A17/SLC27A2/ABHD2/MLYCD/AMACR/DECR2/HIBCH/MCAT/CRYL1/MECR/HAO2/DCXR/HAO1/ACOXL/PEC…	73
BP	GO:0050804	modulation of chemical synaptic transmission	166/3482	436/18670	5.87845e-22	1.61683e-19	8.88359e-20	ABL1/ADCYAP1/ADRB2/AGT/APBA2/APOE/APP/ATP1A2/BCHE/CACNB2/CACNB3/CALB2/CAMK2A/CBLN1/CDH2/CDH11/CHRM2/CHRNA3/CNR1/CREB1/CX3CR1/DGKB/DBN1/DLG4/DNM1/DRD1/EDN1/EGR2/EPHA4/F2R/FGF14/FMR1/FYN/GLUL/GNAI1/GNAI2/GRIA1/GRIK2/GRIK3/GRIK5/GRIN2A/GRM6/HRH1/HTR2A/ITGB1/KCNB1/KIT/LAMA2/MAP1A/MAP1B/MAPT/MECP2/MEF2C/MPP2/NFATC4/NGF/NPTX1/NPTX2/NPY5R/NTRK1/NTRK2/ROR2/OXTR/P2RY1/PFN2/SERPINE2/PLAT/PLCL1/PLCG1/PPP3CA…	166		BP	GO:0072330	monocarboxylic acid biosynthetic process	148/4741	343/18670	3.97539e-13	1.11017e-10	8.45657e-11	ABAT/ACACA/ACADVL/ACLY/AGXT/ABCD1/ALDOA/ALDOB/ALDOC/ALOX12/ALOX12B/ALOX15/ALOX15B/APOA4/APOC3/ASNS/AVP/BAAT/CEACAM1/BRCA1/CBR1/ENTPD5/AKR1C4/NCAN/CYP1A1/CYP1A2/CYP2C8/CYP2C9/CYP2D6/CYP2E1/CYP3A4/EDN2/ENO1/ENO3/EPHX2/ESRRB/FABP5/ACSL3/FASN/FBP1/FGFR4/GAD1/GALK1/GCKR/GIP/GPD1/GPI/HK2/HPGD/HSD17B4/IFNG/IL1B/FOXK2/INS/INSIG1/EIF6/LDHC/LIPC/MIF/MYOG/NDUFAB1/NUP88/NUP98/OGDH/OSBP/PFKFB1/PFKFB2/PFKFB4/P…	148
BP	GO:0007204	positive regulation of cytosolic calcium ion concentration	133/3482	319/18670	6.82637e-22	1.79932e-19	9.88626e-20	ABL1/ABL2/ADCYAP1/ADCYAP1R1/AGT/AGTR1/ANK2/ATP1A2/ATP2B4/AVPR1A/BCL2/BDKRB1/C3AR1/C5AR1/CACNA1C/CACNA2D1/CACNB2/CACNB3/CALCR/CALM1/CAPN3/CASQ1/CASQ2/CAV1/CD4/MS4A1/CD36/CD52/CLIC2/CCR1/CCR5/CCR7/CMKLR1/CNR1/CX3CR1/DLG4/DMD/DRD1/LPAR1/EDN1/EDNRA/EDNRB/ESR1/F2R/F2RL2/FGF2/FPR1/FPR3/FYN/GALR1/GATA2/GJA1/GNB1/CCR10/GPR4/GPR17/GPR20/LPAR4/GRIN2A/GSTM2/HRC/HTR2A/HTR2B/ITGAV/ITPR1/ITPR2/LRP1/CXCL9/MYO5A…	133		BP	GO:0033260	nuclear DNA replication	42/4741	60/18670	4.98037e-13	1.33287e-10	1.0153e-10	BRCA2/DACH1/DNA2/FEN1/LIG1/MCM2/MCM3/MCM4/MCM5/MCM6/MCM7/PCNA/POLA1/POLD1/POLE/POLE2/PRIM1/PRIM2/RAD51/UPF1/RFC2/RFC3/RFC4/RFC5/RPA3/SLBP/CDC7/GINS1/POLD3/DBF4/CHEK2/POLA2/DONSON/GMNN/RTEL1/POLE3/TIPIN/AICDA/POLD4/ATAD5/DBF4B/CDT1	42
BP	GO:0099177	regulation of trans-synaptic signaling	166/3482	437/18670	7.77159e-22	1.96652e-19	1.0805e-19	ABL1/ADCYAP1/ADRB2/AGT/APBA2/APOE/APP/ATP1A2/BCHE/CACNB2/CACNB3/CALB2/CAMK2A/CBLN1/CDH2/CDH11/CHRM2/CHRNA3/CNR1/CREB1/CX3CR1/DGKB/DBN1/DLG4/DNM1/DRD1/EDN1/EGR2/EPHA4/F2R/FGF14/FMR1/FYN/GLUL/GNAI1/GNAI2/GRIA1/GRIK2/GRIK3/GRIK5/GRIN2A/GRM6/HRH1/HTR2A/ITGB1/KCNB1/KIT/LAMA2/MAP1A/MAP1B/MAPT/MECP2/MEF2C/MPP2/NFATC4/NGF/NPTX1/NPTX2/NPY5R/NTRK1/NTRK2/ROR2/OXTR/P2RY1/PFN2/SERPINE2/PLAT/PLCL1/PLCG1/PPP3CA…	166		BP	GO:0009144	purine nucleoside triphosphate metabolic process	147/4741	342/18670	6.8794e-13	1.76746e-10	1.34634e-10	ADA/ADK/PARP1/AK1/AK2/ABCD1/ALDOA/ALDOB/ALDOC/ATP1B1/ATP6V1A/ATP6V1B1/BID/TSPO/CCNB1/ENTPD5/COX4I1/COX5B/COX6A1/COX6A2/COX6B1/COX6C/COX7A2/COX7B/COX8A/COX10/COX15/CYC1/DGUOK/DLD/ENO1/ENO3/ESRRB/FBP1/FXN/GALK1/GCKR/GPD1/GPI/HK2/IFNG/IL4/FOXK2/IMPDH1/IMPDH2/INS/EIF6/ITPA/LDHC/MSH2/NUDT1/MYH6/MYH7/MYH8/MYOG/NDUFA1/NDUFA3/NDUFA7/NDUFA8/NDUFA9/NDUFA10/NDUFAB1/NDUFB1/NDUFB2/NDUFB3/NDUFB4/NDUFB5/NDUFB7/…	147
BP	GO:0006936	muscle contraction	144/3482	360/18670	1.54234e-21	3.75264e-19	2.06187e-19	ACTA1/ACTA2/ACTC1/ACTG2/ACTN2/ADRA2A/ADRB2/AGT/ANK2/ANXA6/RHOA/ATP1A2/ATP2B4/CACNA1C/CACNA2D1/CACNB2/CALD1/CALM1/CASQ1/CASQ2/CAV1/CHRM2/CHRNA3/CKMT2/CLIC2/CNN1/COMP/CRYAB/DES/DMD/DMPK/DRD1/DTNA/EDN1/EDNRA/EDNRB/EEF2/F2R/FLNA/GAA/GAMT/GJA1/GJA5/GNAO1/GSTM2/HRC/HTR2A/HTR2B/ITGA1/ITGB5/KCNA1/KCNA5/KCND3/KCNH2/KCNJ2/KCNJ5/KCNJ8/KCNMA1/KCNN2/KIT/SMAD5/SMAD7/MYH3/MYH11/MYL3/MYL6/MYLK/PPP1R12B/OXTR/PDE4…	144		BP	GO:0045333	cellular respiration	95/4741	193/18670	7.5938e-13	1.87596e-10	1.42899e-10	ACO1/ACO2/BID/CCNB1/COX4I1/COX5B/COX6A1/COX6A2/COX6B1/COX6C/COX7B/COX8A/COX10/COX15/CS/CYC1/CYP1A2/DLAT/DLD/DLST/ETFA/ETFB/ETFDH/FH/FXN/BLOC1S1/GPD1/GPD2/IDE/IDH1/IDH2/IDH3A/IDH3B/IDH3G/IFNG/IL4/MDH2/ME2/NDUFA1/NDUFA3/NDUFA7/NDUFA8/NDUFA9/NDUFA10/NDUFAB1/NDUFB1/NDUFB2/NDUFB3/NDUFB4/NDUFB5/NDUFB7/NDUFC1/NDUFS1/NDUFS3/NDUFV1/NDUFS6/NDUFV2/OGDH/OXA1L/PDHA1/PDHA2/SDHA/SDHB/SDHC/SDHD/SHMT2/SURF1/TAZ/U…	95
BP	GO:0010769	regulation of cell morphogenesis involved in differentiation	127/3482	301/18670	1.68356e-21	3.94452e-19	2.1673e-19	ABL1/APOE/RHOA/BMPR2/CDH2/CHN1/CHRNA3/CRABP2/CRK/CRKL/CUX1/DBN1/DOCK1/DPYSL2/EFNA5/MEGF8/EPHA4/EPHA7/FBLN1/FGF13/FLNA/FMR1/FN1/GBP1/GDI1/HAS2/ILK/L1CAM/LRP1/MAP1B/MAP2/MAPT/MCF2/MPL/MYOC/NEDD4/NEFL/NFATC4/NGF/NGFR/NTRK2/NTRK3/PAFAH1B1/PAK3/PLXNA1/PLXNB3/PPP3CA/RELN/PTEN/PTPRD/PTPRS/RAP2A/RET/ROBO1/RYK/SDC2/CXCL12/SHOX2/SKIL/SPP1/SRF/VAMP7/CNTN2/THY1/TIAM1/TRPC5/TRPC6/UBE3A/YWHAH/RND2/NRP1/SEMA5A/…	127		BP	GO:0031667	response to nutrient levels	198/4741	499/18670	9.00928e-13	1.9759e-10	1.50511e-10	ADA/ADM/ADRB1/AHCY/ALAD/ALB/ALDH3A1/AMELX/APAF1/APOA1/AQP3/ASCL1/ASNS/ASS1/SERPINC1/BCKDHB/CCND1/BMP7/TSPO/C2/CAD/CASR/CCK/CLPS/COMT/COX4I1/CPS1/CSH1/CSHL1/CYBA/CYP1A1/CYP26A1/CYP27B1/DAD1/DGKQ/DAP/DDIT3/DHODH/NQO1/DNMT3B/DNTT/DSC2/EIF4EBP1/EIF4G1/ENSA/EPO/F7/ACSL3/FKBP1B/FOLR1/GAST/G6PC/G6PD/GATA4/GCGR/GH1/GH2/GHRH/GHSR/GIP/GIPR/GCLC/GCLM/GRIN1/GSS/GSTP1/HCRT/HFE/HLCS/HMGCL/HMGCR/HMGCS1/FOXA2/HN…	198
BP	GO:0060485	mesenchyme development	120/3482	278/18670	2.23447e-21	5.0483e-19	2.77377e-19	ACTA1/ACTA2/ACTC1/ACTG2/ACVR1/ACVRL1/JAG1/ANXA6/BCL2/BMPR1A/BMPR2/ZFP36L1/COL1A1/CTNNB1/EDN1/EDNRA/EDNRB/ENG/EPHA3/FGF9/FGFR1/FGFR2/FOXF1/FOXF2/FOXC2/FN1/FRZB/HAS2/HGF/HIF1A/HOXA5/HTR2B/RBPJ/IL6/ISL1/LAMA5/LOXL2/SMAD2/SMAD4/SMAD7/MDM4/MEF2C/MEOX1/KITLG/MSX1/NOS3/NOTCH1/NRTN/PDGFRB/PITX2/PKD2/MAPK1/PTEN/RET/ROBO1/S100A4/SDCBP/SFRP1/SNAI2/SMO/SNAI1/SOX10/SOX11/TBX2/TCF15/TCF21/TGFB1/TGFB1I1/TGFB2/T…	120		BP	GO:0009167	purine ribonucleoside monophosphate metabolic process	146/4741	340/18670	9.01329e-13	1.9759e-10	1.50511e-10	ADA/ADK/PARP1/AK1/AK2/ABCD1/ALDOA/ALDOB/ALDOC/AMPD1/APRT/ATIC/ATP1B1/ATP6V1A/ATP6V1B1/BID/TSPO/CCNB1/ENTPD5/COX4I1/COX5B/COX6A1/COX6A2/COX6B1/COX6C/COX7A2/COX7B/COX8A/COX10/COX15/CYC1/DLD/DLG1/ENO1/ENO3/ESRRB/FBP1/FXN/GALK1/GART/GCKR/GPD1/GPI/HK2/HPRT1/IFNG/IL4/FOXK2/IMPDH1/IMPDH2/INS/EIF6/LDHC/MSH2/MYH6/MYH7/MYH8/MYOG/NDUFA1/NDUFA3/NDUFA7/NDUFA8/NDUFA9/NDUFA10/NDUFAB1/NDUFB1/NDUFB2/NDUFB3/NDUFB4…	146
BP	GO:0071559	response to transforming growth factor beta	113/3482	255/18670	2.60996e-21	5.6933e-19	3.12816e-19	ACVR1/ACVR2A/ACVRL1/RHOA/ZFHX3/BMPR1A/BMPR1B/BMPR2/ZFP36L1/CAV1/CAV2/CBL/CDH5/CDKN1C/COL1A1/COL1A2/COL3A1/COL4A2/CREB1/CREBBP/CRK/CRKL/CX3CR1/EDN1/ENG/EP300/FBN1/FGFR2/FMOD/FNTA/FYN/LRRC32/MSTN/GDF10/GLG1/NR3C1/ITGB5/JUN/LOX/LTBP1/LTBP3/SMAD1/SMAD2/SMAD4/SMAD5/SMAD7/SMAD9/MEF2C/PDE2A/PDE3A/PENK/PIN1/PPM1A/MAPK7/HTRA1/ROCK1/SDCBP/SFRP1/SKI/SKIL/SOX5/SOX11/ADAM17/MAP3K7/TGFB1/TGFB1I1/TGFB2/TGFB3/TG…	113		BP	GO:0042737	drug catabolic process	75/4741	140/18670	9.0134e-13	1.9759e-10	1.50511e-10	ACHE/ADA/ADH7/ALDH2/ALDH3B1/ALDH3B2/AMT/APOA4/BDH1/COMT/CPN1/CTSH/CYP1A2/CYP2A6/CYP2A7/CYP2A13/CYP2B6/CYP2C19/CYP2C8/CYP2C9/CYP2C18/CYP2D6/CYP2E1/CYP2F1/CYP2J2/CYP3A4/CYP3A5/CYP4B1/DAO/DBH/DLST/FAH/FMO4/GLDC/GSTZ1/HBD/HBE1/HBQ1/HBZ/HGD/IDE/LPO/MAOA/MT3/OVGP1/PRDX1/PCBD1/PCK1/PCK2/POR/QDPR/SULT1E1/SULT1A2/SULT1A1/SULT2A1/TAT/PRDX2/XPNPEP1/EPX/NR1I2/PRDX4/PRDX3/GCAT/CHIA/SULT1B1/DUOX2/DUOX1/HAO1/SM…	75
BP	GO:0016049	cell growth	177/3482	484/18670	4.08111e-21	8.60569e-19	4.72835e-19	ABL1/ACVRL1/AGT/AGTR1/AGTR2/APBB1/APBB2/APOE/APP/RHOA/AVPR1A/BCL2/BCL6/BDKRB1/BMPR2/BST2/BTG1/CDKN1B/CDKN2C/CRABP2/CRKL/CRYAB/CTNNB1/DBN1/DDX3X/DPYSL2/EDN1/EFNA5/MEGF8/EIF4G2/EPHA7/EXTL3/FGF13/FHL1/FN1/FRZB/GDI1/GJA1/PRMT2/IGF1/IGFBP3/IGFBP4/IGFBP5/IGFBP7/ILK/INHBA/ITGA4/ITGB1/L1CAM/LAMB2/LRP1/SMAD4/MAP1B/MAP2/MAPT/MMP14/MSX1/NDN/NGF/NPR1/NTRK3/PAFAH1B1/ENPP1/SERPINE2/PIN1/PLXNA1/PPP3CB/PPT1/PRKC…	177		BP	GO:0016052	carbohydrate catabolic process	97/4741	199/18670	9.22887e-13	1.9759e-10	1.50511e-10	ALDH1A1/ALDOA/ALDOB/ALDOC/ENTPD5/ENO1/ENO3/ESRRB/FBP1/FUT1/FUT2/FUT4/FUT5/FUT6/FUT7/FUT8/G6PC/GALE/GALK1/GALK2/GALT/GCKR/GK/GK2/GPD1/GPD2/GPI/GSK3A/GUSB/HK2/IFNG/FOXK2/INS/EIF6/KHK/LRP5/MYOG/NEU2/NUP88/NUP98/OGDH/PFKFB1/PFKFB2/PFKFB4/PFKL/PFKP/PGD/PGK1/PGK2/PHKA1/PHKA2/PHKG2/PKLR/PPARA/PPP1CA/PRKAG1/PSEN1/RPE/SLC4A1/SORD/TPI1/AAAS/RAE1/MGAM/NCOR1/NUP155/NUP93/POM121/XYLB/AKR1A1/FUT9/NUP50/NEU3/TR…	97
BP	GO:0007265	Ras protein signal transduction	167/3482	448/18670	5.71434e-21	1.16609e-18	6.40704e-19	ABCA1/ABL1/ABL2/ADRA2A/AGTR1/AIF1/APOE/RHOA/RHOB/RND3/RHOG/ARHGAP1/ARHGAP5/ARHGAP6/ARHGDIB/BCL6/CBL/CDH13/COL1A2/COL3A1/CRK/CRKL/CSF1/LPAR1/F2R/F2RL2/FGD1/FGF2/GDI1/GNA12/GNB1/GPR4/GPR17/GPR20/LPAR4/RAPGEF1/IGF1/ITGB1/ITPKB/JUN/MCF2/KITLG/MYO9B/MYOC/NGF/NGFR/NOTCH1/NOTCH2/NTRK1/PDGFRB/PECAM1/PPP2CB/PRKD1/MAPK11/PSD/RAB5B/RAB13/RAC2/RAF1/RALGDS/RAP1A/RAP1B/RAP2A/RASA1/RASA2/RDX/RIT1/ROBO1/ROCK1/RR…	167		BP	GO:0009126	purine nucleoside monophosphate metabolic process	146/4741	341/18670	1.18581e-12	2.45693e-10	1.87153e-10	ADA/ADK/PARP1/AK1/AK2/ABCD1/ALDOA/ALDOB/ALDOC/AMPD1/APRT/ATIC/ATP1B1/ATP6V1A/ATP6V1B1/BID/TSPO/CCNB1/ENTPD5/COX4I1/COX5B/COX6A1/COX6A2/COX6B1/COX6C/COX7A2/COX7B/COX8A/COX10/COX15/CYC1/DLD/DLG1/ENO1/ENO3/ESRRB/FBP1/FXN/GALK1/GART/GCKR/GPD1/GPI/HK2/HPRT1/IFNG/IL4/FOXK2/IMPDH1/IMPDH2/INS/EIF6/LDHC/MSH2/MYH6/MYH7/MYH8/MYOG/NDUFA1/NDUFA3/NDUFA7/NDUFA8/NDUFA9/NDUFA10/NDUFAB1/NDUFB1/NDUFB2/NDUFB3/NDUFB4…	146
BP	GO:0014706	striated muscle tissue development	151/3482	390/18670	6.7691e-21	1.33817e-18	7.35249e-19	ACTA1/ACTC1/ACTN2/ACVR1/AGT/AGTR2/RHOA/ARNTL/BCL2/BCL9/BMPR1A/CASQ1/CAV1/CAV2/COL11A1/CREB1/CTNNB1/DCN/EDN1/EEF2/EGR1/EGR2/ELN/ENG/EP300/EYA1/FGF2/FGF9/FGFR1/FGFR2/FOXC2/MSTN/GJA1/GJA5/GLI1/GPC1/GPX1/HLF/HLX/ID2/IGF1/RBPJ/ISL1/ITGB1/KCNK2/LOX/SMAD1/SMAD4/SMAD7/MEF2A/MEF2C/MEF2D/MEIS1/MEOX2/MYH10/MYH11/MYL3/MYL6/NOTCH1/PDGFRA/PDGFRB/PGM5/PIM1/PIN1/PLN/PPP3CA/PRKAR1A/MAPK1/MAPK11/PTEN/RARA/RARB/RGS…	151		BP	GO:0140053	mitochondrial gene expression	83/4741	162/18670	1.38334e-12	2.7039e-10	2.05966e-10	C1QBP/MRPL49/HSD17B10/MTIF2/NDUFA7/OXA1L/POLRMT/MRPL23/MRPL12/MRPS12/SHMT2/SUPV3L1/TFAM/TUFM/DAP3/ALKBH1/TBRG4/MTRF1/MRPL19/TSFM/LRPPRC/MRPS31/WARS2/MRPL28/MRPS30/MRPL3/FASTKD2/LARS2/ERAL1/MRPL46/MRPS28/MRPS18B/MRPL42/MRPL13/MRPL18/MRPL15/MRPL22/MRPS16/MRPS18C/YARS2/MRPL2/MRPL4/MRPS7/MRPS2/MRPL35/MRPS17/MRPL48/MRPS33/CDK5RAP1/MRPL39/TRIT1/MRPL16/AURKAIP1/RMND1/PTCD3/MRPL20/DARS2/MRPS18A/QRSL1/IAR…	83
BP	GO:0050673	epithelial cell proliferation	163/3482	434/18670	7.06666e-21	1.35466e-18	7.44309e-19	ACVR2A/ACVRL1/AGTR1/APOE/AR/ARNT/ATP7A/B2M/BCL2L2/BMP6/BMPR1A/BMPR2/ZFP36L1/KLF9/C5AR1/CAV1/CAV2/KRIT1/CD34/CDH13/CDKN1B/CDKN1C/CEBPB/COL8A1/COL8A2/ATF2/CTNNB1/DLX5/ECM1/EDNRB/EGR3/ESR1/EYA1/FAP/FGF1/FGF2/FGF7/FGF9/FGFR1/FGFR2/FLT1/FLT4/GATA2/GATA3/GJA1/GPC3/GLI1/GLUL/GPX1/GRN/HAS2/HGF/HIF1A/HOXA5/HTR2B/ID2/IGF1/IGFBP3/IGFBP4/IGFBP5/IL10/ISL1/ITGA4/ITGB3/JUN/KDR/KIT/LAMB1/LAMC1/LOXL2/MCC/MEF2C/MM…	163		BP	GO:1901617	organic hydroxy compound biosynthetic process	122/4741	271/18670	1.42178e-12	2.7039e-10	2.05966e-10	ACACA/ACAT2/ACLY/ALOX12/ALOX15/APOA1/APOA4/APOB/ASIP/BAAT/BMP2/BMP5/CDH3/CFTR/AKR1C4/CLCN2/CYP3A4/CYP11B2/CYP27B1/DGKQ/DAO/DBH/DDC/DHCR7/DHCR24/DHFR/PTK2B/FASN/FDFT1/FDPS/FGFR4/G6PD/GCH1/GFI1/GOT1/HMGCR/HMGCS1/HMGCS2/HSD17B3/HSD17B4/IDI1/IFNG/IL1B/IMPA1/IMPA2/INSIG1/INSM1/ITPKA/LDHC/LSS/MAS1/CITED1/MVD/MVK/NFYA/OCA2/OSBP/PCBD1/PCK1/PCK2/PLCB3/PNMT/POR/POU1F1/PTS/QDPR/SCD/SCP2/SOD1/SPR/SQLE/SRD5A2…	122
BP	GO:0034330	cell junction organization	122/3482	290/18670	1.41164e-20	2.62648e-18	1.4431e-18	ABL1/ACTB/ACTN1/ACTN2/ACVRL1/ADD1/AGT/ANK2/APC/APOD/RHOA/ARHGAP6/ARL2/BCL2/BMP6/DST/CAV1/CD9/CD151/CDH2/CDH5/CDH6/CDH10/CDH11/CDH13/CDH18/COL16A1/CSF1R/CTNNB1/DUSP3/EFNA5/EPHA3/F2R/FLNA/FLNC/FN1/GJA1/GJA4/GJA5/GPM6B/RAPGEF1/IKBKB/ILK/ITGA5/KDR/LAMA5/LAMC1/LRP1/SMAD7/MMP14/MYO1C/MYO9A/MYOC/PECAM1/PRKACA/PRKCA/PRKCH/PTEN/RAB13/RAP1A/RAP1B/RDX/ROCK1/SFRP1/SNAI2/SNAI1/FSCN1/SRF/TEK/TGFB1/TGFB2/TGFB3/…	122		BP	GO:0042180	cellular ketone metabolic process	114/4741	248/18670	1.43131e-12	2.7039e-10	2.05966e-10	ACADVL/ADM/AFP/ABCD1/APOA4/APOC3/AVP/CEACAM1/BHMT/BMP2/BMP5/BRCA1/AKR1C4/CLCN2/COMT/CPT1A/CYP2B6/CYP11B2/CYP17A1/DGKQ/AKR1C1/NQO1/FABP1/FABP5/FDXR/FGFR4/FSHB/GHSR/GIP/GLO1/GOT2/GPD1/GPD2/GSTZ1/HMGCR/HSD17B3/IL1B/INS/INSIG1/EIF6/NDUFA9/ODC1/PDK1/PPARA/PPARG/PSMA1/PSMA2/PSMA3/PSMA4/PSMA5/PSMA7/PSMB1/PSMB2/PSMB3/PSMB5/PSMB6/PSMB7/PSMB8/PSMB9/PSMB10/PSMC4/PSMD1/PSMD3/PSMD5/PSMD8/PSMD9/PSMD13/PSME1/SR…	114
BP	GO:0010959	regulation of metal ion transport	150/3482	394/18670	5.95243e-20	1.07586e-17	5.91126e-18	ABL1/ACTN2/ADCYAP1/ADCYAP1R1/ADRA2A/ADRB2/AGT/ANK2/RHOA/ATP1A2/ATP1B2/FXYD2/ATP2B4/ATP7A/B2M/BCL2/BDKRB1/CACNA1C/CACNA2D1/CACNB1/CACNB2/CACNB3/CALCR/CALM1/CAMK2A/CAMK2G/CAPN3/CASQ1/CASQ2/CAV1/CD4/CD33/CD63/CLIC2/CCR1/CNTN1/CTNNB1/DMD/DPP6/DRD1/STOM/F2R/FGF14/FHL1/FLNA/FMR1/FYN/GEM/GJA1/GNAI2/GNAO1/GRM6/GSTM2/HRC/HSPA2/HTR2A/ICAM1/IL16/KCNA1/KCNA5/KCNG1/KCNH2/KCNJ2/KCNMB1/KCNN2/CXCL9/MYLK/MYO5A/NE…	150		BP	GO:0048732	gland development	176/4741	434/18670	1.91126e-12	3.4389e-10	2.61953e-10	ACO2/ADA/NR0B1/ALOX15B/AIRE/APOA1/APRT/AREG/ARF6/ASCL1/ASNS/ASS1/SERPINC1/ATP7B/BAAT/BAX/CCND1/CEACAM1/BMP2/BMP7/BRCA2/TSPO/CAD/CAPN1/CAV3/CCKBR/CDH1/CEBPA/CEBPG/CLCN2/CPB2/CPS1/CRH/CRHR1/CSN3/CSNK2B/CYP1A1/DAG1/DBP/DHODH/DRD2/EGF/EPHA2/ELF3/ELF5/EPHB3/ERBB4/EZH2/FASN/FGF8/FGL1/FKBP4/FOXE1/FPGS/NR5A1/GATA6/GHRH/GHRHR/GOT2/HFE/NRG1/HK2/HMGCL/HMGCS1/FOXA1/HNF4A/HOXB9/HOXD13/HPN/HRH2/HES1/IGSF3/IHH/…	176
BP	GO:0032970	regulation of actin filament-based process	148/3482	388/18670	8.58135e-20	1.50793e-17	8.28527e-18	ABL1/ABL2/ACTN2/ADD1/ADD2/ANK2/RHOA/RHOB/RND3/RHOG/ARHGAP6/ARHGDIB/ATP1A2/BBS4/BST1/BST2/CACNA1C/CAPZA2/CAPZB/CAV1/CCR7/CNN2/CRK/CSF1R/CTNNA2/DBN1/LPAR1/EDN1/EFNA5/ELN/EPHA3/FER/FES/FGF13/FLNA/GJA5/GPM6B/GSN/HCK/HCLS1/NCKAP1L/ICAM1/ILK/KCNJ2/LRP1/SMAD4/MEF2C/MYH9/MYO1C/MYOC/NCK1/NOTCH2/NTRK3/PAK3/PAM/PDE4B/PDE4D/PDGFRA/PDGFRB/PFN2/PIK3R1/PLEK/PLN/RASA1/RDX/RGS4/ROCK1/RYR2/CCL11/CCL21/CX3CL1/CXCL1…	148		BP	GO:0007586	digestion	74/4741	139/18670	1.92745e-12	3.4389e-10	2.61953e-10	ACO1/ALPI/APOA1/APOA2/APOA4/AQP5/CCK/CCKBR/SCARB1/CEL/CHRM5/CLPS/COPA/CRH/AKR1C1/DRD3/EPB41/FABP1/FABP2/GHSR/GUCA2A/GUCA2B/GUCY2C/HRH2/KCNN4/KCNQ1/LCT/LDLR/MUC2/MUC4/MUC6/NEUROD1/NEUROG1/OPRK1/OXT/PGC/PLS1/PNLIP/PNLIPRP2/PRSS2/PRSS3/SI/SLC2A2/SLC5A1/SLC22A5/SOX9/SST/STATH/TFF1/TFF2/TFF3/VDR/VIL1/SOAT2/PIR/MGAM/HIP1R/GCNT3/TJP2/NR1H3/CAPN9/NMU/CHIA/STK39/NPC1L1/F11R/LIMA1/GKN1/MUC13/PBLD/ABCG5/ADM…	74
BP	GO:0034329	cell junction assembly	106/3482	241/18670	8.93834e-20	1.52822e-17	8.3967e-18	ABL1/ACTB/ACTN1/ACTN2/ACVRL1/AGT/ANK2/APC/APOD/RHOA/ARHGAP6/ARL2/BCL2/DST/CAV1/CD9/CD151/CDH2/CDH5/CDH6/CDH10/CDH11/CDH13/CDH18/COL16A1/CTNNB1/DUSP3/EFNA5/EPHA3/FLNA/FLNC/FN1/GJA1/GJA4/GJA5/GPM6B/RAPGEF1/IKBKB/ILK/ITGA5/KDR/LAMA5/LAMC1/LRP1/SMAD7/MMP14/MYO1C/MYO9A/MYOC/PECAM1/PRKACA/PRKCA/PRKCH/PTEN/RAB13/RAP1A/RAP1B/ROCK1/SFRP1/SNAI2/SNAI1/FSCN1/SRF/TEK/THBS1/THY1/TJP1/TLN1/CLDN5/TNS1/TRIP6/TSC1…	106		BP	GO:0009199	ribonucleoside triphosphate metabolic process	145/4741	341/18670	2.66484e-12	4.62601e-10	3.5238e-10	PARP1/AK1/AK2/ABCD1/ALDOA/ALDOB/ALDOC/ATP1B1/ATP6V1A/ATP6V1B1/BID/TSPO/CAD/CCNB1/ENTPD5/COX4I1/COX5B/COX6A1/COX6A2/COX6B1/COX6C/COX7A2/COX7B/COX8A/COX10/COX15/CYC1/DLD/ENO1/ENO3/ESRRB/FBP1/FXN/GALK1/GCKR/GPD1/GPI/HK2/IFNG/IL4/FOXK2/IMPDH1/IMPDH2/INS/EIF6/ITPA/LDHC/MSH2/MYH6/MYH7/MYH8/MYOG/NDUFA1/NDUFA3/NDUFA7/NDUFA8/NDUFA9/NDUFA10/NDUFAB1/NDUFB1/NDUFB2/NDUFB3/NDUFB4/NDUFB5/NDUFB7/NDUFC1/NDUFS1/ND…	145
BP	GO:0090130	tissue migration	140/3482	360/18670	1.15293e-19	1.91932e-17	1.05456e-17	ABL1/ACTA1/ACTA2/ACTC1/ACTG2/ACVRL1/AGT/AGTR2/ANGPT1/ANGPT2/ANXA1/APOE/RHOA/RHOB/ARSB/BMPR2/KRIT1/CD40/CDH13/CYP1B1/DCN/DOCK1/EDN1/EGR3/EMP2/ETS1/FAP/FGF1/FGF2/FGF7/FGFR1/FOXF1/FOXC2/FLT4/GATA2/GATA3/GLUL/GPLD1/GPX1/GRN/HAS2/HIF1A/HSPB1/ITGB1/ITGB2/ITGB3/JUN/KDR/KIT/LGALS8/LOXL2/MCC/MECP2/MEF2C/MAP3K3/MEOX2/MYH9/NOS3/NOTCH1/PDGFB/ENPP2/PECAM1/SERPINF1/PFN2/PIK3C2A/PIK3CA/PLCG1/PRCP/PRKCA/PKN1/PRK…	140		BP	GO:0006261	DNA-dependent DNA replication	79/4741	153/18670	2.83609e-12	4.79373e-10	3.65156e-10	BLM/BRCA2/CCNE1/CDC6/CDC34/CDK2/DACH1/DDX11/DNA2/FEN1/HMGA1/LIG1/LIG3/MCM2/MCM3/MCM4/MCM5/MCM6/MCM7/PCNA/POLA1/POLB/POLD1/POLE/POLE2/POLG/PRIM1/PRIM2/RAD51/UPF1/RFC2/RFC3/RFC4/RFC5/RPA3/SSBP1/WRN/SLBP/SMC1A/CDC7/TIMELESS/DNAJA3/CCNE2/RECQL5/RECQL4/GINS1/ATG7/RNASEH2A/POLD3/POLQ/DBF4/WDHD1/BAZ1A/CHEK2/PNKP/POLA2/FBXO5/DONSON/STOML2/GMNN/GINS2/RTEL1/POLE3/TIPIN/RFWD3/MCM10/WRNIP1/AICDA/WDR18/POLD4/…	79
BP	GO:0051480	regulation of cytosolic calcium ion concentration	139/3482	357/18670	1.37639e-19	2.23258e-17	1.22668e-17	ABL1/ABL2/ADCYAP1/ADCYAP1R1/AGT/AGTR1/ANK2/ATP1A2/ATP2B4/AVPR1A/BCL2/BDKRB1/C3AR1/C5AR1/CACNA1C/CACNA2D1/CACNB2/CACNB3/CALB2/CALCR/CALM1/CAPN3/CASQ1/CASQ2/CAV1/CD4/MS4A1/CD36/CD52/CLIC2/CCR1/CCR5/CCR7/CMKLR1/CNR1/CX3CR1/DLG4/DMD/DRD1/LPAR1/EDN1/EDNRA/EDNRB/ESR1/F2R/F2RL2/FGF2/FPR1/FPR3/FYN/GALR1/GATA2/GJA1/GNB1/CCR10/GPR4/GPR17/GPR20/LPAR4/GRIA1/GRIN2A/GSTM2/HRC/HTR2A/HTR2B/ITGAV/ITPR1/ITPR2/KCNA…	139		BP	GO:0044786	cell cycle DNA replication	46/4741	71/18670	2.97434e-12	4.89851e-10	3.73138e-10	BRCA2/DACH1/DNA2/FEN1/LIG1/MCM2/MCM3/MCM4/MCM5/MCM6/MCM7/PCNA/POLA1/POLD1/POLE/POLE2/PRIM1/PRIM2/RAD51/UPF1/RFC2/RFC3/RFC4/RFC5/RPA3/SLBP/SMC1A/CDC7/GINS1/POLD3/DBF4/CHEK2/POLA2/FBXO5/DONSON/GMNN/RTEL1/POLE3/TIPIN/AICDA/POLD4/SENP2/E2F8/ATAD5/DBF4B/CDT1	46
BP	GO:0071560	cellular response to transforming growth factor beta stimulus	108/3482	249/18670	1.45583e-19	2.3024e-17	1.26504e-17	ACVR1/ACVR2A/ACVRL1/RHOA/BMPR1A/BMPR1B/BMPR2/ZFP36L1/CAV1/CAV2/CBL/CDH5/CDKN1C/COL1A1/COL1A2/COL3A1/COL4A2/CREB1/CREBBP/CRK/CRKL/CX3CR1/EDN1/ENG/EP300/FBN1/FGFR2/FMOD/FNTA/FYN/LRRC32/MSTN/GDF10/GLG1/NR3C1/ITGB5/JUN/LOX/LTBP1/LTBP3/SMAD1/SMAD2/SMAD4/SMAD5/SMAD7/SMAD9/MEF2C/PDE2A/PDE3A/PENK/PIN1/PPM1A/MAPK7/HTRA1/SDCBP/SFRP1/SKI/SKIL/SOX5/SOX11/ADAM17/MAP3K7/TGFB1/TGFB1I1/TGFB2/TGFB3/TGFBR1/TGFBR2/…	108		BP	GO:0032543	mitochondrial translation	72/4741	135/18670	3.40679e-12	5.47046e-10	4.16705e-10	C1QBP/MRPL49/MTIF2/NDUFA7/OXA1L/MRPL23/MRPL12/MRPS12/SHMT2/TUFM/DAP3/ALKBH1/MTRF1/MRPL19/TSFM/LRPPRC/MRPS31/WARS2/MRPL28/MRPS30/MRPL3/FASTKD2/LARS2/ERAL1/MRPL46/MRPS28/MRPS18B/MRPL42/MRPL13/MRPL18/MRPL15/MRPL22/MRPS16/MRPS18C/YARS2/MRPL2/MRPL4/MRPS7/MRPS2/MRPL35/MRPS17/MRPL48/MRPS33/CDK5RAP1/MRPL39/MRPL16/AURKAIP1/RMND1/PTCD3/MRPL20/DARS2/MRPS18A/QRSL1/IARS2/MRPS22/RARS2/MRPS35/MRPL17/NSUN3/MRPS1…	72
BP	GO:0048638	regulation of developmental growth	136/3482	347/18670	1.73693e-19	2.67995e-17	1.47249e-17	ABL1/ACACB/ADRB2/APOE/APP/AR/BBS4/BCL2/BMPR1A/BMPR2/CAPN3/CDKN1B/CRABP2/CREB1/CSF1/DBN1/DPYSL2/DUSP6/EDN1/EFNA5/MEGF8/EPHA7/FGF2/FGF9/FGF13/FGFR1/FGFR2/FOXC2/FN1/GAMT/MSTN/GDI1/GHR/GJA1/GLI1/HLX/IGF1/RBPJ/ILK/INSR/KCNK2/L1CAM/LRP1/MAP1B/MAP2/MAPT/MEF2C/MEIS1/NGF/NOTCH1/NPPC/NPY1R/NTRK3/PAFAH1B1/PIK3CA/PIM1/PIN1/MAPK1/MAPK11/LGMN/PTCH1/PTEN/PTPRS/RGS2/RGS4/RYK/CXCL12/SFRP1/SMO/SOX15/SPP1/SRF/STAT3…	136		BP	GO:0009205	purine ribonucleoside triphosphate metabolic process	142/4741	335/18670	5.93712e-12	9.30101e-10	7.08492e-10	PARP1/AK1/AK2/ABCD1/ALDOA/ALDOB/ALDOC/ATP1B1/ATP6V1A/ATP6V1B1/BID/TSPO/CCNB1/ENTPD5/COX4I1/COX5B/COX6A1/COX6A2/COX6B1/COX6C/COX7A2/COX7B/COX8A/COX10/COX15/CYC1/DLD/ENO1/ENO3/ESRRB/FBP1/FXN/GALK1/GCKR/GPD1/GPI/HK2/IFNG/IL4/FOXK2/IMPDH1/IMPDH2/INS/EIF6/ITPA/LDHC/MSH2/MYH6/MYH7/MYH8/MYOG/NDUFA1/NDUFA3/NDUFA7/NDUFA8/NDUFA9/NDUFA10/NDUFAB1/NDUFB1/NDUFB2/NDUFB3/NDUFB4/NDUFB5/NDUFB7/NDUFC1/NDUFS1/NDUFS3…	142
BP	GO:0003151	outflow tract morphogenesis	51/3482	79/18670	3.37971e-19	5.09049e-17	2.79695e-17	JAG1/BMPR1A/BMPR2/ATF2/CRKL/CTNNB1/DVL2/ELN/ENG/EYA1/FGFR2/FOXC2/FZD2/GJA5/HIF1A/RBPJ/ILK/ISL1/JUN/SMAD4/MEF2C/NOTCH1/NPY1R/NPY5R/PITX2/RARA/RARB/ROBO1/RYR1/SOX11/TBX2/TGFB2/TGFBR2/TGFBR3/CLDN5/TWIST1/FZD1/NRP2/NRP1/HAND2/CITED2/SEC24B/SEMA3C/PLXND1/ZFPM2/HEY2/NIPBL/HEYL/SOX18/PARVA/SOX17	51		BP	GO:0016999	antibiotic metabolic process	77/4741	151/18670	1.19853e-11	1.83289e-09	1.39618e-09	ACLY/ACO1/ACO2/ADH1A/ADH1C/ADH6/ADH7/ALDH1A1/ALDH2/ALDH3B1/ALDH3B2/APOA4/AKR1C4/ABCC2/CS/CYBA/CYP1A1/CYP1A2/CYP4B1/AKR1C1/DLAT/DLD/DLST/FH/HAL/HBD/HBE1/HBQ1/HBZ/IDH1/IDH2/IDH3A/IDH3B/IDH3G/LPO/MDH2/ME2/MMP3/MT3/OGDH/PRDX1/PCK1/PCK2/PDHA1/PDHA2/RAC1/SDHA/SDHB/SDHC/SDHD/SLC34A1/SOD1/SULT1E1/SULT1A2/SULT1A1/SULT2A1/PRDX2/ZNF205/ALDH5A1/EPX/AKR7A2/AKR1C3/SUCLG2/SUCLG1/HDAC6/AKR1A1/PRDX4/FTCD/PRDX3/NO…	77
BP	GO:0006874	cellular calcium ion homeostasis	165/3482	458/18670	5.12024e-19	7.5327e-17	4.13881e-17	ABL1/ABL2/ADCYAP1/ADCYAP1R1/AGT/AGTR1/ANK2/ANXA5/ANXA6/ANXA7/APOE/APP/ATP1A2/ATP2B4/AVPR1A/BCL2/BDKRB1/BNIP3/C3AR1/C5AR1/CACNA1C/CACNA2D1/CACNB2/CACNB3/CALB2/CALCR/CALM1/CAPN3/CASQ1/CASQ2/CAV1/CD4/MS4A1/CD36/CD40/CDH5/CD52/CLIC2/CCR1/CCR5/CCR7/CMKLR1/CNR1/CX3CR1/DLG4/DMD/DMPK/DRD1/LPAR1/EDN1/EDNRA/EDNRB/ESR1/F2R/F2RL2/FGF2/FPR1/FPR3/FYN/GALR1/GATA2/GJA1/GNB1/CCR10/GPR4/GPR17/GPR20/LPAR4/GRIA1/GRI…	165		BP	GO:0046034	ATP metabolic process	131/4741	305/18670	1.3021e-11	1.94498e-09	1.48156e-09	PARP1/AK1/AK2/ABCD1/ALDOA/ALDOB/ALDOC/ATP1B1/ATP6V1A/ATP6V1B1/BID/TSPO/CCNB1/ENTPD5/COX4I1/COX5B/COX6A1/COX6A2/COX6B1/COX6C/COX7A2/COX7B/COX8A/COX10/COX15/CYC1/DLD/ENO1/ENO3/ESRRB/FBP1/FXN/GALK1/GCKR/GPD1/GPI/HK2/IFNG/IL4/FOXK2/INS/EIF6/LDHC/MSH2/MYH6/MYH7/MYH8/MYOG/NDUFA1/NDUFA3/NDUFA7/NDUFA8/NDUFA9/NDUFA10/NDUFAB1/NDUFB1/NDUFB2/NDUFB3/NDUFB4/NDUFB5/NDUFB7/NDUFC1/NDUFS1/NDUFS3/NDUFV1/NDUFS6/NDUF…	131
BP	GO:0001655	urogenital system development	130/3482	330/18670	6.65478e-19	9.56776e-17	5.25696e-17	ACTA2/JAG1/AGT/AGTR1/AGTR2/AKR1B1/ANGPT1/ANGPT2/ANXA1/AR/ARL3/BCL2/BMP6/CD34/CDKN1B/CDKN1C/COL4A1/COL4A3/COL4A4/CRKL/CTNNB1/DCN/EGR1/EMX2/ENPEP/EPHA4/EPHA7/ESR1/EYA1/FBN1/FGF1/FGF2/FGFR1/FGFR2/FOXF1/FOXC2/GATA2/GATA3/GPC3/GLI1/GLI2/GLI3/GPR4/HAS2/TNC/ID2/ID3/ID4/IL6R/ILK/LAMA5/LAMB2/SMAD1/SMAD2/SMAD4/SMAD5/SMAD7/MEF2C/MPV17/NID1/NOTCH1/NOTCH3/PBX1/PCSK5/PDGFB/PDGFRA/PDGFRB/PECAM1/SERPINF1/PGF/PKD…	130		BP	GO:1901293	nucleoside phosphate biosynthetic process	159/4741	390/18670	1.37331e-11	2.00472e-09	1.52707e-09	ACACA/ACLY/ADA/ADCY6/ADCY8/ADK/ADORA2B/PARP1/AK1/AK2/ALDOA/ALDOB/ALDOC/AMPD1/APRT/ATIC/CAD/ENTPD5/CDS1/COX5B/CYC1/DCK/DCTD/DGUOK/DHODH/DLAT/DLD/DTYMK/ENO1/ENO3/ERH/ESRRB/ACSL3/FASN/FBP1/GALK1/GART/GCDH/GCKR/GPD1/GPI/GSTZ1/GUCA2A/GUCA2B/GUCY2C/GUCY2F/GUCY2D/HK2/HPCA/HPRT1/IDH2/IFNG/IL4/FOXK2/IMPDH1/IMPDH2/INS/EIF6/LDHC/ME1/MTHFD1/MYOG/NME1/NPPA/NPPB/NUP88/NUP98/OGDH/PDHA1/PDHA2/PDK1/PFAS/PFKFB1/PF…	159
BP	GO:0032103	positive regulation of response to external stimulus	128/3482	323/18670	6.93941e-19	9.75527e-17	5.35999e-17	AGT/AGTR1/AIF1/BMP6/BMPR2/BTK/C3/C3AR1/C5AR1/CD28/CD74/CD81/CDH13/CEBPB/CTSC/CCR1/CCR7/CMKLR1/CNR1/CSF1/LPAR1/EDN1/MEGF8/ETS1/FABP4/FCER1G/FGF2/FGFR1/GAS6/MSTN/GRN/NCKAP1L/HLA-E/HSPB1/IL6/IL6R/IL6ST/IL15/IL16/KDR/KLKB1/LPL/LRP1/CD180/NFKBIA/NPY/NPY5R/NTRK3/SERPINE1/PDE2A/PDGFB/PDGFRB/PGF/PIK3CG/PRKCA/PRKD1/LGMN/PTGER3/PTGS2/PTN/RAC2/RARRES2/CCL5/CCL7/CCL19/CCL21/CX3CL1/CXCL12/SNCA/STX4/VAMP7/TAC1…	128		BP	GO:0009165	nucleotide biosynthetic process	157/4741	386/18670	2.28846e-11	3.2664e-09	2.48813e-09	ACACA/ACLY/ADA/ADCY6/ADCY8/ADK/ADORA2B/PARP1/AK1/AK2/ALDOA/ALDOB/ALDOC/AMPD1/APRT/ATIC/CAD/ENTPD5/CDS1/COX5B/CYC1/DCK/DCTD/DGUOK/DHODH/DLAT/DLD/DTYMK/ENO1/ENO3/ERH/ESRRB/ACSL3/FASN/FBP1/GALK1/GART/GCDH/GCKR/GPD1/GPI/GSTZ1/GUCA2A/GUCA2B/GUCY2C/GUCY2F/GUCY2D/HK2/HPCA/HPRT1/IDH2/IFNG/IL4/FOXK2/IMPDH1/IMPDH2/INS/EIF6/LDHC/ME1/MTHFD1/MYOG/NME1/NPPA/NPPB/NUP88/NUP98/OGDH/PDHA1/PDHA2/PDK1/PFAS/PFKFB1/PF…	157
BP	GO:0055074	calcium ion homeostasis	168/3482	471/18670	7.60517e-19	1.03192e-16	5.66981e-17	ABL1/ABL2/ADCYAP1/ADCYAP1R1/AGT/AGTR1/ANK2/ANXA5/ANXA6/ANXA7/APOE/APP/ATP1A2/ATP2B4/AVPR1A/BCL2/BDKRB1/BNIP3/C3AR1/C5AR1/CACNA1C/CACNA2D1/CACNB2/CACNB3/CALB2/CALCR/CALM1/CAPN3/CASQ1/CASQ2/CAV1/CD4/MS4A1/CD36/CD40/CDH5/CD52/CLIC2/CCR1/CCR5/CCR7/CMKLR1/CNR1/CX3CR1/DLG4/DMD/DMPK/DRD1/LPAR1/EDN1/EDNRA/EDNRB/ESR1/F2R/F2RL2/FGF2/FPR1/FPR3/FYN/GALR1/GATA2/GJA1/GNB1/CCR10/GPR4/GPR17/GPR20/LPAR4/GRIA1/GRI…	168		BP	GO:0044242	cellular lipid catabolic process	100/4741	217/18670	2.78825e-11	3.89325e-09	2.96563e-09	AADAC/ACAA1/ACADS/ACADVL/ACAT2/ACOX1/ABCD1/ALDH3A2/APOA1/APOA2/APOA4/APOB/APOC3/AUH/DAGLA/SCARB1/CEL/CPS1/CPT1A/CPT2/CYP4A11/CYP26A1/DECR1/ECHS1/EHHADH/ETFA/ETFB/ETFDH/FAAH/FABP1/FABP2/FABP5/FABP6/FABP7/FUCA1/GALC/GCDH/GLA/HADHA/HADH/HSD17B4/IDH1/IVD/LDLR/LIPC/LIPE/CYP4F3/MGST2/MT3/NEU2/PCCA/PCCB/PCK1/PCK2/PEX7/PEX13/PHYH/PNLIPRP2/PPARA/PPARD/PRKCD/ABCD3/SCP2/SMPD2/PNPLA4/ACOX3/CYP4F2/AKR1C3/SGPL…	100
BP	GO:1901342	regulation of vasculature development	155/3482	422/18670	7.66678e-19	1.03192e-16	5.66981e-17	ABL1/ACVRL1/AGT/AGTR1/ANGPT2/ANXA1/AQP1/RHOA/RHOB/BTG1/C3/C3AR1/C5AR1/KRIT1/CD34/CD40/CDH5/CMA1/COL4A2/COL4A3/ATF2/CTNNB1/CX3CR1/CYBB/CYP1B1/DCN/ECM1/EGR1/EMP2/ENG/ETS1/FGF1/FGF2/FGF9/FOXC2/FLT1/GAB1/GATA2/GLUL/GPR4/GRN/HGF/HHEX/HIF1A/HOXA5/HSPB1/HSPG2/IL6/IL6R/IL10/ISL1/ITGA5/ITGAX/ITGB1/ITGB2/JAK1/KDR/KIT/SMAD1/MECP2/MAP3K3/MEOX2/FOXO4/NFATC1/NFATC3/NGFR/NOS3/NOTCH1/NPR1/SERPINE1/PDGFB/ENPP2/SE…	155		BP	GO:0140014	mitotic nuclear division	116/4741	264/18670	3.40366e-11	4.65143e-09	3.54316e-09	BIRC5/BMP7/BUB1/BUB1B/CCNB1/CDC6/CDC20/CDC25C/CENPE/CENPF/RCC1/CHEK1/DMRT1/DRD3/EDN3/EGF/EREG/FGF8/GOLGA2/IL1A/IL1B/INCENP/INS/KIF2A/KIF11/KIFC1/KIF25/LRP5/MAD2L1/MKI67/MYBL2/DRG1/NEK2/NEUROG1/CHMP1A/PLK1/PPP2R1A/RANBP1/AURKA/TGFA/TTK/TUBG1/HIRA/XRCC3/AAAS/SMC1A/CDC14B/BECN1/RAB11A/PRC1/PKMYT1/CTDP1/ZW10/BUB3/AURKB/PTTG1/TRIP13/KIF3B/KIF23/VPS4B/MAD2L1BP/ESPL1/KNTC1/CUL7/NCAPD2/KIF14/TOM1L1/SMC4/…	116
BP	GO:0050900	leukocyte migration	175/3482	499/18670	1.01607e-18	1.33909e-16	7.35756e-17	ADD2/AIF1/ANGPT1/ANGPT2/ANXA1/APOD/APP/RHOA/ATP1B2/BDKRB1/BST1/C3AR1/C5AR1/CAV1/CD2/CD9/CD34/CD44/CD48/CD58/CD74/CD81/LYST/CCR1/CCR5/CCR7/CMKLR1/COL1A1/COL1A2/CRK/CRKL/CSF1/CX3CR1/DUSP1/ECM1/EDN1/EDNRB/FCER1G/FER/FLT1/FN1/FYN/GAS6/GATA3/MSTN/GLG1/GPC1/GYPC/HCK/NCKAP1L/HOXA7/HRH1/ICAM1/IL1R1/IL6/IL6R/IL10/IL16/INPP5D/ITGA1/ITGA4/ITGA5/ITGA9/ITGAL/ITGAM/ITGAV/ITGAX/ITGB1/ITGB2/ITGB3/KIT/L1CAM/KITLG…	175		BP	GO:0006733	oxidoreduction coenzyme metabolic process	96/4741	207/18670	4.44063e-11	5.94212e-09	4.52633e-09	ALDOA/ALDOB/ALDOC/ENTPD5/DLD/ENO1/ENO3/ESRRB/FBP1/FDXR/G6PD/GALK1/GCKR/GPD1/GPD2/GPI/HK2/HMGCR/IDH1/IDH2/IFNG/FOXK2/INS/EIF6/MDH2/ME1/ME2/MYOG/NDUFA9/NUP88/NUP98/OGDH/PDHA1/PFKFB1/PFKFB2/PFKFB4/PFKL/PFKP/PGD/PGK1/PGK2/PKLR/PPARA/PRKAG1/PSEN1/RPE/SLC4A1/TALDO1/TKT/TPI1/VCP/PDHX/AAAS/RAE1/KYNU/SLC22A13/TP53I3/NCOR1/NUP155/NUP93/POM121/COQ7/NUP50/RPIA/NUP205/GPD1L/NUP210/NUP160/HAAO/NUP188/PDSS1/SHP…	96
BP	GO:0010810	regulation of cell-substrate adhesion	96/3482	215/18670	1.3891e-18	1.77725e-16	9.765e-17	ABL1/ACVRL1/JAG1/ANGPT2/APOD/RHOA/ARHGAP6/ARL2/BCL2/BCL6/BST1/CD36/CDH13/CCR7/COL1A1/COL8A1/COL16A1/CRK/CRKL/CSF1/DOCK1/ECM2/DUSP3/EFNA5/EMP2/EPHA3/FBLN1/FBLN2/FOXF1/FLNA/FN1/GBP1/GPM6B/HAS2/HOXA7/ILK/ITGA5/KDR/LGALS1/LRP1/ATXN3/MMP14/MYOC/NID1/NINJ1/NOTCH1/DDR2/SERPINE1/PIK3R1/PLAU/PTEN/PTN/RAC2/RASA1/ROCK1/RSU1/CCL21/CX3CL1/SFRP1/SPOCK1/TEK/THBS1/THY1/TSC1/UTRN/FZD4/FZD7/IQGAP1/NRP1/LDB1/ITGB1B…	96		BP	GO:0070268	cornification	61/4741	112/18670	4.72917e-11	6.19907e-09	4.72205e-09	CAPN1/CAPNS1/CDSN/CSTA/DSC2/DSG1/DSG2/DSG3/DSP/EVPL/IVL/JUP/KRT2/KRT3/KRT4/KRT6A/KRT6B/KRT8/KRT9/KRT10/KRT12/KRT13/KRT14/KRT15/KRT16/KRT18/KRT19/KRT32/KRT33B/KRT81/KRT83/KRT85/FURIN/PCSK6/PI3/PKP1/PKP2/PPL/PRSS8/SPRR1A/SPRR1B/SPRR2B/SPRR3/ST14/TGM1/PKP4/KRT38/KRT36/KRT75/TGM5/SPINK5/PKP3/KLK5/KRT23/KLK13/KLK14/KLK12/KRT76/KRT20/PERP/KRT24	61
BP	GO:0060560	developmental growth involved in morphogenesis	102/3482	235/18670	1.40472e-18	1.77725e-16	9.765e-17	ABL1/APOE/APP/BMPR2/CRABP2/CSF1/CTNNB1/DBN1/DPYSL2/EFNA5/MEGF8/EPHA7/ESR1/FGF1/FGF13/FGFR2/FN1/GDI1/TNC/ILK/ITGA4/ITGB1/L1CAM/LAMB2/LRP1/MAP1B/MAP2/MAPT/NDN/NGF/NOTCH1/NTRK3/PAFAH1B1/PLXNA1/PPP3CB/PTPRS/RYK/CCL11/CXCL12/SFRP1/SLIT3/SPP1/SRF/SYT1/TBX2/TGFB1/TGFBR2/TIAM1/TRPC5/VCL/CXCR4/RND2/USP9X/ULK1/IQGAP1/NRP2/NRP1/WASF1/SEMA5A/DCLK1/SLIT2/NTN1/RIMS2/ULK2/SEMA3E/ZEB2/MAGI2/MED12/SPRY1/SPRY2/SEM…	102		BP	GO:1901605	alpha-amino acid metabolic process	101/4741	222/18670	5.59218e-11	7.18371e-09	5.47209e-09	AGXT/AHCY/AMT/ARG2/ASL/ASNS/ASS1/ALDH7A1/AUH/BAAT/BCAT2/BHMT/CAD/CBS/CKM/COMT/CPS1/CRYM/CTH/DAO/DLD/DLST/SARDH/FAH/FPGS/GAD1/GAD2/GART/GATM/GCDH/GFPT1/GCLC/GCLM/GLDC/GOT1/GOT2/GPT/GSTZ1/HAL/HGD/HMGCL/HNF4A/IVD/MAT1A/ALDH6A1/MPST/MSRA/MTAP/MTHFD1/MTHFR/ODC1/OGDH/OTC/P4HB/PCBD1/PFAS/PPAT/PSPH/PYCR1/ALDH18A1/QDPR/SHMT1/SHMT2/TAT/TST/TYR/ALDH5A1/ALDH4A1/KYNU/PLOD3/NR1H4/GLYAT/PEMT/PRDX4/FTCD/SEPHS2/A…	101
BP	GO:0010631	epithelial cell migration	135/3482	351/18670	1.59441e-18	1.9777e-16	1.08664e-16	ABL1/ACVRL1/AGT/AGTR2/ANGPT1/ANGPT2/ANXA1/APOE/RHOA/RHOB/ARSB/BMPR2/KRIT1/CD40/CDH13/CYP1B1/DCN/DOCK1/EDN1/EGR3/EMP2/ETS1/FAP/FGF1/FGF2/FGF7/FGFR1/FOXC2/FLT4/GATA2/GATA3/GLUL/GPLD1/GPX1/GRN/HAS2/HIF1A/HSPB1/ITGB1/ITGB2/ITGB3/JUN/KDR/KIT/LGALS8/LOXL2/MCC/MECP2/MEF2C/MAP3K3/MEOX2/MYH9/NOS3/NOTCH1/PDGFB/ENPP2/PECAM1/SERPINF1/PFN2/PIK3C2A/PIK3CA/PLCG1/PRCP/PRKCA/PKN1/PRKD1/MAP2K5/LGMN/PTEN/PTGS2/PTN/…	135		BP	GO:0009062	fatty acid catabolic process	59/4741	108/18670	8.30046e-11	1.04537e-08	7.96296e-09	ACAA1/ACADS/ACADVL/ACAT2/ACOX1/ABCD1/ALDH3A2/AUH/CEL/CPT1A/CPT2/CYP4A11/DECR1/ECHS1/EHHADH/ETFA/ETFB/ETFDH/FAAH/FABP1/GCDH/HADHA/HADH/HSD17B4/IVD/LIPE/CYP4F3/PCCA/PCCB/PCK1/PCK2/PEX7/PEX13/PHYH/PPARA/PPARD/ABCD3/SCP2/ACOX3/CYP4F2/LPIN2/ACOT8/ACAA2/SLC25A17/SLC27A2/ABHD2/MLYCD/AMACR/DECR2/HIBCH/MCAT/MECR/HAO2/HAO1/ACOXL/PECR/CYP4F12/ACAD10/ABHD3	59
BP	GO:0018212	peptidyl-tyrosine modification	139/3482	366/18670	1.79536e-18	2.18413e-16	1.20006e-16	ABL1/ABL2/ACVR1/ADRA2A/AGT/ANGPT1/APP/AXL/BMP6/BMX/BST1/BTK/CAV1/CBL/CD4/CD36/CD40/CD44/CD74/CD81/CLK1/CNTN1/CSF1R/CSPG4/CTF1/DLG4/DOCK3/DVL2/EFNA5/EPHA3/EPHA4/EPHA7/EPHB6/EFEMP1/FCGR1A/FER/FES/FGF7/FGFR1/FGFR2/FGR/FLT1/FLT3/FLT4/FYN/GAS6/GHR/HCK/HCLS1/HGF/HTR2A/ICAM1/IGF1/IGF1R/IL6/IL6R/IL6ST/IL15/INSR/ISL1/ITGA5/ITGB2/ITGB3/ITK/JAK1/KDR/KIT/KITLG/NEK1/NTRK1/NTRK2/NTRK3/ROR1/ROR2/DDR2/PAK2/PDGFB…	139		BP	GO:0046390	ribose phosphate biosynthetic process	127/4741	300/18670	8.5461e-11	1.05561e-08	8.04095e-09	ACACA/ACLY/ADCY6/ADCY8/ADK/PARP1/AK1/AK2/ALDOA/ALDOB/ALDOC/AMPD1/APRT/ATIC/CAD/ENTPD5/COX5B/CYC1/DHODH/DLAT/DLD/ENO1/ENO3/ESRRB/ACSL3/FASN/FBP1/G6PD/GALK1/GART/GCDH/GCKR/GPD1/GPI/GSTZ1/GUCY2C/GUCY2F/GUCY2D/HK2/HPRT1/IFNG/IL4/FOXK2/IMPDH1/IMPDH2/INS/EIF6/LDHC/MYOG/NME1/NPPA/NPPB/NUP88/NUP98/OGDH/PDHA1/PDHA2/PDK1/PFAS/PFKFB1/PFKFB2/PFKFB4/PFKL/PFKP/PGK1/PGK2/PKLR/PPARA/PPAT/PRKAG1/PRPSAP1/PRPSAP2/P…	127
BP	GO:0050920	regulation of chemotaxis	96/3482	217/18670	3.0087e-18	3.59114e-16	1.97314e-16	AIF1/ANGPT2/BMPR2/BST1/C3AR1/C5AR1/CD74/CDH13/CCR1/CCR7/CMKLR1/CSF1/DUSP1/DUSP3/LPAR1/EDN1/MEGF8/FGF1/FGF2/FGFR1/GAS6/MSTN/NCKAP1L/HSPB1/IL6/IL6R/IL16/KDR/MPP1/NBL1/NOTCH1/NTRK3/SERPINE1/PDGFB/PDGFRA/PDGFRB/PGF/PRKD1/LGMN/PTN/RAC2/RARRES2/ROBO1/RYK/CCL2/CCL5/CCL7/CCL19/CCL21/CXCL12/STX4/ADAM17/TGFB1/THBS1/THBS4/TIAM1/TMSB4X/VEGFB/VEGFC/CXCR4/SCG2/PLA2G7/DYSF/TNFSF14/FGF18/NRP1/SEMA5A/USP14/SLIT2/…	96		BP	GO:0070125	mitochondrial translational elongation	51/4741	88/18670	8.73433e-11	1.0585e-08	8.06299e-09	MRPL49/OXA1L/MRPL23/MRPL12/MRPS12/TUFM/DAP3/MRPL19/TSFM/MRPS31/MRPL28/MRPS30/MRPL3/ERAL1/MRPL46/MRPS28/MRPS18B/MRPL42/MRPL13/MRPL18/MRPL15/MRPL22/MRPS16/MRPS18C/MRPL2/MRPL4/MRPS7/MRPS2/MRPL35/MRPS17/MRPL48/MRPS33/MRPL39/MRPL16/AURKAIP1/PTCD3/MRPL20/MRPS18A/MRPS22/MRPS35/MRPL17/MRPS15/MRPS11/MRPL41/MRPL11/MRPL9/MRPL44/MRPS34/MRPL24/GFM1/MRPL52	51
BP	GO:0048568	embryonic organ development	155/3482	428/18670	3.5198e-18	4.12338e-16	2.26557e-16	ACVR1/ALDH1A3/ARNT/BBS4/BMPR1A/ZFP36L1/RUNX2/CDKN1C/CEBPB/COL5A2/COL11A1/CTNNB1/DLX5/DVL2/EDN1/MEGF8/ENG/EPAS1/ERCC1/EYA1/BPTF/FBN1/EFEMP1/FGF9/FGFR1/FGFR2/FOXF1/FOXF2/FOXC2/FLT3LG/FRZB/FZD2/GATA2/GATA3/GJA1/GJA5/GLI1/GLI2/GLI3/HIF1A/HLX/HOXA2/HOXA3/HOXA4/HOXA5/HOXA7/HOXB2/HOXB3/HOXB5/HOXB6/HOXB8/HOXC4/ID2/ID3/RBPJ/IL10/JUNB/KDR/KIT/SMAD2/MEF2C/MFAP2/KITLG/MMP14/MMP16/MSX1/NOTCH1/ROR2/PBX1/PCSK5/…	155		BP	GO:0072522	purine-containing compound biosynthetic process	131/4741	313/18670	1.09227e-10	1.29919e-08	9.89642e-09	ACACA/ACLY/ADA/ADCY6/ADCY8/ADK/ADORA2B/PARP1/AK1/AK2/ALDOA/ALDOB/ALDOC/AMD1/AMPD1/APRT/ATIC/ENTPD5/COX5B/CYC1/DCK/DGUOK/DLAT/DLD/ENO1/ENO3/ESRRB/ACSL3/FASN/FBP1/GALK1/GART/GCDH/GCKR/GPD1/GPI/GSTZ1/GUCA2A/GUCA2B/GUCY2C/GUCY2F/GUCY2D/HK2/HPCA/HPRT1/IFNG/IL4/FOXK2/IMPDH1/IMPDH2/INS/EIF6/LDHC/MTAP/MTHFD1/MYOG/NME1/NPPA/NPPB/NUP88/NUP98/OGDH/PDHA1/PDHA2/PDK1/PFAS/PFKFB1/PFKFB2/PFKFB4/PFKL/PFKP/PGK1/PG…	131
[truncated: 3,469 more rows]

[truncated: 2 more sheets: Table S11, Table S12]
